# Supplementary material for: Sanyin decoction alleviates psoriasis by reshaping gut microbiota and modulating the gut–spleen–skin axis
Source: Front Microbiol. 2026 Apr 16;17:1799928. doi: 10.3389/fmicb.2026.1799928 (PMC13132127; doi:10.3389/fmicb.2026.1799928)
Supplement: Supplementary file 1 [file Table_1.xls]

Gene	gene_name	baseMean	log2FoldChange	lfcSE	stat	pvalue	padj	P20	P21	P22	P23	P24	P10	P11	P12
ENSMUSG00000000001	Gnai3	8774.12682506948	0.33327223973735	0.12815879974310002	2.60046317853639	0.009309800941662871	0.12325767116704	8021	7629	9699	10325	10193	8156	10547	6631
ENSMUSG00000000028	Cdc45	4214.41406425474	-0.27128971120070106	0.22355106226803698	-1.21354695633441	0.22492077304228303	0.69351523419415	4115	4472	3056	3033	3905	4205	6787	4759
ENSMUSG00000000031		8.618355171903259	0.0344175320980763	1.1871823830316799	0.0289909390418894	0.9768718171555029	0.997402332932073	4	0	2	8	31	9	20	2
ENSMUSG00000000037	Scml2	176.56542740554698	-0.13226166199324402	0.357427635315241	-0.370037593418297	0.71135447986411	0.953109569790485	168	204	135	91	217	117	304	205
ENSMUSG00000000056	Narf	12078.7071279918	-0.0684894344504097	0.29338242068088105	-0.233447642471078	0.8154138216084351	0.9687025134809351	14075	13804	10130	7716	10357	8469	20556	12882
ENSMUSG00000000058	Cav2	398.87792151713995	0.6852941723196461	0.22678936619695	3.0217209202151	0.00251342158512614	0.0484831678320202	495	396	500	383	455	323	482	190
ENSMUSG00000000078	Klf6	5391.714107648	0.511110340928687	0.153071052199736	3.33903983531622	0.000840685077919264	0.0207519352323453	5469	4676	6777	6663	5619	4462	5829	3944
ENSMUSG00000000085	Scmh1	1380.06319571876	-0.119394399537029	0.161051893505945	-0.741341172326059	0.45848660364937605	0.868732542436492	1335	1326	1170	1110	1457	1528	1970	1350
ENSMUSG00000000088	Cox5a	7560.06909213105	0.243333611801214	0.16504813256496698	1.47431908510344	0.14039569894039902	0.570871060831443	8271	7628	8181	7285	6921	7127	8484	6805
ENSMUSG00000000093	Tbx2	149.357495843027	-0.0394504469643753	0.31544700522549296	-0.125062043103483	0.900474432533122	0.985506552776612	168	66	166	129	190	199	187	122
ENSMUSG00000000094	Tbx4	3.9468087727850802	0.980671261064943	1.37869703811595	0.7113029432521841	0.476896528109299	0.878953545298802	3	8	8	0	4	0	4	4
ENSMUSG00000000120	Ngfr	587.161067362605	0.355109947030197	0.294909433897924	1.20413220539126	0.228538483999	0.6986392923054411	382	463	812	772	680	783	442	414
ENSMUSG00000000125	Wnt3	17.7711592842015	1.09438021636776	0.645887274211452	1.69438268884282	0.0901925868724425	0.46786730268598997	14	32	8	29	22	16	9	9
ENSMUSG00000000126	Wnt9a	18.2737774707746	-0.5515736139860989	0.9160299917998961	-0.6021348852370201	0.547084354869941	0.905379540875621	11	0	24	8	36	12	56	14
ENSMUSG00000000127	Fer	815.6561541836411	0.189709224817276	0.187476910443061	1.01190714295931	0.311582453658812	0.7793283184767149	947	773	825	700	842	694	1058	748
ENSMUSG00000000131	Xpo6	4731.31523581534	-0.34849492041535696	0.183307493016195	-1.90114934573115	0.0572824537207141	0.369965934879456	4185	2930	4963	3771	4922	6954	7167	4249
ENSMUSG00000000134	Tfe3	3400.6711445192605	0.0341396033825686	0.11816871482999401	0.288905599351607	0.7726536186987901	0.96329575665859	3226	2744	3411	3404	3738	3800	4308	3051
ENSMUSG00000000142	Axin2	412.075184936558	0.6452263479671689	0.32695785168094	1.97342362218849	0.0484473184938939	0.338797398437538	271	274	800	367	637	374	360	276
ENSMUSG00000000148	Brat1	1424.60587374337	-0.278982481208816	0.164636119896415	-1.69453994290163	0.0901627283060437	0.46786730268598997	1103	1149	1271	1233	1615	2071	1783	1434
ENSMUSG00000000149	Gna12	6123.524734007729	-0.24345958598835998	0.14492617146998402	-1.6798869625751698	0.0929793108902139	0.475980077094702	5200	5245	5574	5422	6070	8651	7664	6102
ENSMUSG00000000154	Slc22a18	38.416863479998	0.407860510409024	0.459101594486475	0.8883883552293791	0.37433188703261705	0.8263388653543929	30	24	29	76	46	35	44	28
ENSMUSG00000000157	Itgb2l	796.171060985273	0.996662827977387	0.4396943617953739	2.2667173258892404	0.0234074993167608	0.221057074418504	1379	648	287	1353	984	769	390	436
ENSMUSG00000000167	Pih1d2	65.9586616067559	-0.112222551074646	0.501588907969844	-0.223734116308236	0.822964197811997	0.970414062575841	71	96	45	18	72	78	62	82
ENSMUSG00000000168	Dlat	2719.26994992882	-0.0211860737645316	0.14389186371332097	-0.14723607866210597	0.8829456842544471	0.98213303906594	2159	2719	2807	2563	2732	2769	3840	2570
ENSMUSG00000000171	Sdhd	7440.41274510362	-0.1310444317158	0.177396735828522	-0.7387082468218119	0.460084176993944	0.8697513095006609	7016	7821	6848	5987	6535	8210	9978	7850
ENSMUSG00000000184	Ccnd2	8275.84739135928	0.266316230228763	0.23833990265053198	1.11737995722542	0.263831901122145	0.738001547399137	5988	5477	11848	10749	8911	8903	8709	6717
ENSMUSG00000000194	Gpr107	4060.4413432544397	-0.0304637563393083	0.13138571684349	-0.23186505406518101	0.8166428277141831	0.9687025134809351	3372	3235	4175	4026	4662	4771	4949	3894
ENSMUSG00000000197	Nalcn	6.86762832828975	0.8092783615767281	1.12326841903881	0.720467474968479	0.471237218485421	0.875785298870928	0	5	5	5	27	4	8	4
ENSMUSG00000000204	Slfn4	9782.43589778953	0.989531773840723	0.75135896292857	1.31698937879682	0.18784218478691198	0.646775279485169	9129	5291	4111	32482	6382	8228	5469	5968
ENSMUSG00000000223	Drp2	342.467268722452	-1.44868132259886	0.35584782465546794	-4.07106977259584	4.6797728657599894e-05	0.00200122906690429	266	262	172	111	166	876	534	456
ENSMUSG00000000244	Tspan32	3431.96883916342	0.370698747213186	0.144066821806455	2.57310283217879	0.0100791255741696	0.129890666673572	3857	3186	3985	3339	3611	3126	3677	2814
ENSMUSG00000000247	Lhx2	12.8604709022237	0.9325846385157941	0.7573832890155401	1.2313245513087399	0.21820150298643398	0.685608406672266	8	6	24	13	27	17	5	5
ENSMUSG00000000248	Clec2g	19.235583629316302	-1.08349447691094	0.624367596021096	-1.73534706768212	0.0826793496159105	0.44818968274205895	5	23	6	19	11	30	40	26
ENSMUSG00000000253	Gmpr	845.043771528109	2.17998796329281	0.27668347365815193	7.87899593159737	3.30022240034342e-15	8.49164004400228e-13	1421	1048	1495	841	880	348	258	255
ENSMUSG00000000266	Mid2	411.85670278669096	0.576125896572437	0.224705618895523	2.56391406411741	0.0103499166725089	0.132424850404852	308	327	525	517	616	371	424	263
ENSMUSG00000000275	Trim25	8231.01406035395	0.074722242830683	0.63361304373112	0.11793040495295098	0.9061228016742541	0.9858004743371651	7814	7513	2066	14214	8325	10710	14022	3267
ENSMUSG00000000276	Dgke	758.837893738228	0.0729686384490548	0.28843124441987	0.25298451489129997	0.800280179384391	0.967015690275335	436	469	904	754	1251	915	1022	549
ENSMUSG00000000278	Scpep1	3552.4116769334796	-0.112923940943348	0.137208442778535	-0.8230101490592359	0.410502221989384	0.8444255280994641	2651	2793	3732	3605	3895	4081	4962	3401
ENSMUSG00000000282	Mnt	2137.8767258073003	-0.107176543144538	0.174647092434073	-0.6136749352697951	0.53943015457152	0.9037937028669971	1662	1642	2210	2001	2556	2957	2466	1973
ENSMUSG00000000290	Itgb2	21781.605233029	-0.0167127461090133	0.203953475171118	-0.0819439143902363	0.934691313205477	0.9906827358634609	20731	15384	20508	25267	22568	30725	23039	18668
ENSMUSG00000000295	Hddc2	722.446718918373	-0.15327276965419198	0.15278716277892698	-1.00317832248752	0.315774830192534	0.7827213150358822	556	596	786	647	763	940	985	652
ENSMUSG00000000296	Tpd52l1	9.93381599718619	0.5738289787109929	1.2290611349573302	0.46688399981902706	0.640582873288854	0.934687518973786	15	4	8	14	14	0	30	0
ENSMUSG00000000301	Pemt	110.34862256566299	0.442118600769789	0.318461633053804	1.3882947108265702	0.165047322150125	0.6133619088276729	131	116	94	91	155	112	76	102
ENSMUSG00000000303	Cdh1	110.28306680512199	1.36875129524571	0.39149898062418603	3.49618099404356	0.00047196844935241397	0.0129799873724982	58	107	200	176	158	69	48	62
ENSMUSG00000000305	Cdh4	62.2879171797648	0.397098743330472	0.371297470717426	1.0694894919784699	0.2848491612785	0.7577841264117959	71	31	95	59	77	67	58	47
ENSMUSG00000000308	Ckmt1	30.3612610775208	-0.0280175255292916	0.813197488847799	-0.0344535317847439	0.9725154965923292	0.9965805036519191	0	28	25	34	63	48	31	23
ENSMUSG00000000317	Bcl6b	550.488636870754	0.583518412050318	0.255562708858548	2.28326900531208	0.0224145275713899	0.215432062716854	788	548	561	626	458	363	644	404
ENSMUSG00000000318	Clec10a	180.126971553111	1.72471633404909	0.29569575588845504	5.832739563227639	5.45246385428178e-09	5.46362071101332e-07	133	192	338	281	241	88	100	60
ENSMUSG00000000320	Alox12	13330.3692669599	2.5743483372817404	0.280999946787438	9.161383718086961	5.12360629248825e-20	2.43067084769575e-17	24439	18678	21026	13103	14613	3582	3001	3864
ENSMUSG00000000326	Comt	5057.22691282377	-0.27106721662488104	0.21381566066321803	-1.26776128457606	0.204883211819447	0.6691044506036421	5092	5191	4041	3468	4511	5423	7419	5894
ENSMUSG00000000339	Rtca	2117.60037830886	0.0254426018278752	0.144510401048994	0.176060696276452	0.8602462583634191	0.97788168839624	1986	1983	2061	1882	2323	2500	2394	2009
ENSMUSG00000000340	Dbt	1012.7580362214699	0.0533432267618245	0.19096623947602498	0.279333283768839	0.7799890656809549	0.9646737430462771	703	821	1084	1061	1323	1134	1444	773
ENSMUSG00000000346	Dazap2	22302.957411402702	0.153934344187606	0.117611248033824	1.30884032574279	0.190588443935673	0.650883173981337	21435	20124	22674	23773	23277	22085	29320	18521
ENSMUSG00000000355	Mcts1	2047.4138471693	0.179572463659566	0.159051023598485	1.12902425647311	0.258887601289748	0.732694383888827	1734	1778	2269	2339	2203	1941	2939	1541
ENSMUSG00000000359	Rem1	225.927013640773	-0.14279117038325	0.303945751258922	-0.46979163153891207	0.638503893836436	0.9342323369795129	219	146	239	167	284	395	221	177
ENSMUSG00000000365	Rnf17	16.0732507237625	0.32202958633172696	0.7457549452083271	0.43181689695905107	0.6658744977981661	0.9414617587415071	12	2	29	14	30	23	16	8
ENSMUSG00000000374	Trappc10	7905.339547676271	0.0151207392772085	0.172872569759209	0.0874675450146307	0.930299881859874	0.990275451091953	7873	8236	7336	6312	8155	7532	10842	7783
ENSMUSG00000000378	Ccm2	5519.07823977662	-0.104122808327232	0.15098257096042	-0.689634622492469	0.490423988820236	0.8849727947202579	3967	4698	5359	5311	6654	6620	6995	5483
ENSMUSG00000000384	Tbrg4	2978.07123348665	-0.222119042204674	0.19227757405840698	-1.15519994098325	0.248008558898989	0.721394914363513	2232	2976	2831	2249	3184	3966	3405	3312
ENSMUSG00000000385	Tmprss2	4.08887822414826	5.2902817069991706	2.55418950823444	2.07121738224351	0.0383384859145593	0.295439875466459	0	0	0	27	5	0	0	0
ENSMUSG00000000386	Mx1	684.4459369837069	1.05830640002479	0.774792816355024	1.36592180217099	0.171963508826278	0.622004455860502	332	299	779	2294	408	679	346	315
ENSMUSG00000000392	Fap	144.235282278502	0.939369492843972	0.301520844979976	3.1154379820949196	0.00183671967065877	0.0379880671938294	142	105	196	233	176	122	131	59
ENSMUSG00000000394	Gcg	6.744555934667329	1.6631529825764	1.1974561848344298	1.3889050836597903	0.16486161447525502	0.613048159102026	16	6	7	8	6	0	11	0
ENSMUSG00000000399	Ndufa9	5991.64785686057	-0.0975451438797058	0.138147414026208	-0.706094606021367	0.48012930589572206	0.8803248736152149	5521	5752	5728	5187	5745	6387	8438	5989
ENSMUSG00000000402	Egfl6	39.2731173197364	0.7435386115899258	0.536155482264279	1.3867966218489998	0.165503787505667	0.6135165818462329	11	41	50	68	56	38	42	15
ENSMUSG00000000409	Lck	7027.77954295891	0.523741426801957	0.298166601911393	1.75653954347844	0.0789963255668138	0.43752158170594396	4057	4758	11677	7796	10783	7354	5949	4901
ENSMUSG00000000411	Tssk3	68.8582280918569	-0.538953851371854	0.392456349457118	-1.37328355654682	0.16966421246553398	0.618881688532018	82	49	50	43	56	51	139	96
ENSMUSG00000000416	Cttnbp2	233.85676698037602	0.506573056992138	0.24007026602442	2.11010328509658	0.0348494603998353	0.278961064239336	202	238	226	229	381	244	210	160
ENSMUSG00000000420	Galnt1	13595.6273069847	0.14139952848100198	0.161544537422553	0.8752974921779171	0.38141205830525704	0.8293656745874259	13640	13512	13737	13441	12988	12068	19797	11325
ENSMUSG00000000439	Mkrn2	2504.81572148835	0.0696596916536487	0.135512762427574	0.514045248622828	0.6072203554405861	0.926094777079483	2218	1936	2589	2760	2809	2729	3224	2166
ENSMUSG00000000440	Pparg	1126.5980086251	-0.22034463089045603	0.23145375601912804	-0.952002830631302	0.341095546320818	0.801960581393328	929	854	1019	1411	868	1589	1266	1192
ENSMUSG00000000441	Raf1	6918.1475690321495	-0.0515548786915641	0.12017223992426401	-0.429008219569306	0.667917242993317	0.9415276480608721	5946	5716	6583	6811	7862	8141	8705	6610
ENSMUSG00000000486	Septin1	7679.98464077088	-0.0128282900724719	0.233138553964116	-0.0550243186051777	0.956119089693219	0.993237962068471	4998	5218	8882	7514	10864	9979	8145	7243
ENSMUSG00000000489	Pdgfb	2107.1436617107	0.9031446820040359	0.225832681981796	3.9991761780380295	6.356335191195479e-05	0.0025766495203615103	2883	2098	2851	2340	2006	1684	1349	1409
ENSMUSG00000000530	Acvrl1	741.841141046398	-0.300709847438276	0.16974244709383499	-1.7715654073965401	0.0764667262341837	0.43017033637060903	611	501	722	714	748	1035	942	794
ENSMUSG00000000531	Tamalin	222.01721170695203	-0.0207197242148134	0.289434224485437	-0.0715869875155555	0.942930595963191	0.9911718590631821	186	195	261	183	240	369	190	176
ENSMUSG00000000532	Acvr1b	1630.21802692708	-0.104653528496129	0.222380560494237	-0.470605561311377	0.637922435481089	0.933926542621977	1262	972	1874	1651	1967	2336	2020	1336
ENSMUSG00000000538	Tom1l2	2130.20778510665	0.0275226540418662	0.16885230557537304	0.16299839050513001	0.8705197019152141	0.9795443546254821	1698	1598	2316	2144	2658	2613	2425	1923
ENSMUSG00000000552	Zfp385a	1346.7342334967402	0.37645711070806	0.281279898329978	1.3383718955502	0.18077523572302498	0.637058662366202	1530	1262	1740	956	1602	1859	1006	870
ENSMUSG00000000555	Itga5	1778.0413697251897	0.23932805066621402	0.196480094295411	1.21807784918089	0.22319439055142898	0.691751244520659	2052	1678	1900	1670	1706	1850	1641	1708
ENSMUSG00000000560	Gabra2	6.392358246462929	-1.03057522237224	1.5149753314757202	-0.680258748086918	0.496340639703052	0.8869660428292919	0	8	14	0	0	5	24	5
ENSMUSG00000000561	Wdr77	1725.37876854966	0.0276388695846967	0.19693277817977398	0.140346720541697	0.8883860519351751	0.983098039062505	1325	1808	1773	1771	1648	1976	1737	1830
ENSMUSG00000000562	Adora3	84.7322029606879	0.946939633691124	0.33318552558592307	2.84207914502254	0.00448203633959097	0.07505989373561	64	73	87	123	159	62	76	43
ENSMUSG00000000563	Atp5pb	16130.8165139242	0.0822562540946668	0.200388034028334	0.410484860004346	0.6814503073921802	0.944048155829525	16346	17954	16075	11723	16499	14571	23589	14266
ENSMUSG00000000567	Sox9	77.6424207380433	-0.26790455853782197	0.5557645362033741	-0.48204687612486696	0.629772646721636	0.932191979583739	12	56	58	84	149	130	116	50
ENSMUSG00000000568	Hnrnpd	15331.4160025245	-0.10516794005140899	0.159156149301019	-0.6607846477392479	0.508750429636289	0.89124022796653	13399	15375	13720	12639	16315	15934	24299	13947
ENSMUSG00000000579	Dynlt1c	2565.92830090727	-0.0620404612872214	0.14262606175976	-0.43498684968054796	0.663571972701499	0.940499124038975	2620	1988	2532	2437	2542	2793	3389	2562
ENSMUSG00000000581	C1d	2356.99861666915	0.76460066471354	0.37683792857104204	2.02899073246922	0.0424592342605312	0.31423444678436	2642	3188	3214	2962	1126	1216	1608	2374
ENSMUSG00000000594	Gm2a	11785.1856451907	0.269117008942757	0.182919132937814	1.47123488188765	0.14122760682182	0.57270542692474	10258	8591	15485	14198	12378	12055	13368	9383
ENSMUSG00000000600	Krit1	3797.3282835048904	0.0875290581444707	0.17245591018011303	0.507544554738978	0.611772782692803	0.9269710164746422	3036	3425	4214	3968	4076	3175	5812	3369
ENSMUSG00000000605	Clcn4	4374.16749318942	0.129012636356404	0.12582890224455098	1.0253020892264102	0.30522067031705497	0.7744963454438158	3606	3938	4673	4399	5208	4589	5788	3518
ENSMUSG00000000617	Grm6	141.583585752807	0.4598712228285421	0.34840404206702	1.31993653144839	0.18685620937910602	0.645674340781355	76	152	139	139	266	163	126	92
ENSMUSG00000000627	Sema4f	359.59678987052297	0.891514642815201	0.35695911466799796	2.49752592434678	0.0125063320285413	0.149799060995428	226	187	612	520	603	311	255	208
ENSMUSG00000000628	Hk2	1711.5446289015	0.3550880083236261	0.215389983517107	1.6485818074052803	0.0992333383281538	0.491745163753779	1677	1474	1514	2423	1862	1901	1565	1333
ENSMUSG00000000631	Myo18a	6652.33244545876	-0.230053969596566	0.138156382920371	-1.6651707632586297	0.0958786921292929	0.48340565433902205	5562	5509	6065	5631	7344	8764	8421	6982
ENSMUSG00000000673	Haao	1905.8561392621302	-0.4595349924581721	0.268811124247302	-1.7095088372734402	0.0873567361566076	0.461178342841145	1133	949	2012	2146	1910	3142	3074	1564
ENSMUSG00000000682	Cd52	16631.3295004533	0.0987959530677029	0.19087748394123602	0.517588303385842	0.604745544333572	0.925043208167231	13971	11133	18478	20968	18032	18808	19281	14702
ENSMUSG00000000686	Abhd15	204.61304364192	-0.0737632798169996	0.256880214441765	-0.28715049143546195	0.773997092700732	0.963446471490792	162	116	194	252	252	246	249	203
ENSMUSG00000000690	Hoxb6	42.570919011764005	0.592485769367153	0.37131885143262	1.59562534215871	0.11057246604325502	0.517306059430348	39	33	38	59	68	33	48	28
ENSMUSG00000000693	Loxl3	913.437157939795	0.564199336687788	0.29223517854076003	1.93063456461692	0.053528260253318	0.357507186145639	1051	850	1088	960	1042	1073	448	725
ENSMUSG00000000706	Btn1a1	149.50699844476298	-0.0953841629075152	0.48681824553448705	-0.195933829067543	0.84466195865523	0.9759180201440859	203	186	121	92	78	62	338	142
ENSMUSG00000000708	Kat2b	5178.26136138665	0.164462440581323	0.20365849439709197	0.807540294688886	0.419355269141925	0.850388375849136	5143	4954	5688	5192	4844	3932	8392	4143
ENSMUSG00000000711	Rab5b	6719.14097368918	0.11797841875146901	0.130662842835052	0.902922485012856	0.366567036152255	0.8206894095812071	6795	5741	6491	7041	7171	6520	9032	5833
ENSMUSG00000000730	Dnmt3l	31.4407049618186	1.04409126091243	0.403036842618836	2.59056034214683	0.00958198211901662	0.12588250605648701	47	31	39	35	34	19	26	18
ENSMUSG00000000731	Aire	182.233043421799	0.725068891709206	0.29038808294210305	2.4968961686136697	0.0125285635073201	0.149799060995428	130	139	284	226	267	170	136	120
ENSMUSG00000000732	Icosl	5549.123016304649	0.0454403676871551	0.264575373451174	0.171748288944742	0.8636354207371729	0.978026581385458	3593	2973	7405	6691	6842	6687	7103	4450
ENSMUSG00000000738	Spg7	3624.0514964734202	-0.0616458817112426	0.13854166666521803	-0.444962755213622	0.65634667000407	0.938641765782226	3412	2957	3768	3294	3718	4411	4282	3576
ENSMUSG00000000739	Sult5a1	12.3215957695454	0.101485326370502	0.7121576418871259	0.142504019337037	0.886681904800922	0.982828868220498	14	6	12	10	20	5	29	8
ENSMUSG00000000740	Rpl13	50514.9374110091	-0.37607120730082	0.14132407148496698	-2.66105556788197	0.00778961004286534	0.108241711726077	43002	41256	46230	40789	46792	72834	67024	54789
ENSMUSG00000000743	Chmp1a	5266.93984334973	-0.15312970374760598	0.1307585136935	-1.1710878276465	0.24156347608940804	0.714473570137351	5002	4575	4974	4607	5059	6448	6909	5275
ENSMUSG00000000751	Rpa1	14886.1209527829	-0.304400968600961	0.25005790595391103	-1.21732191365734	0.223481759879106	0.6919297783317429	7273	16492	13535	11801	16875	15999	24582	16049
ENSMUSG00000000753	Serpinf1	351.173380408643	0.687235843462836	0.254283100199926	2.7026406510008196	0.00687910729740091	0.0995061723504938	329	273	480	317	603	222	362	263
ENSMUSG00000000759	Tubgcp3	4635.90066152352	-0.0175096306315442	0.16078327819424804	-0.108902062628616	0.913280170636153	0.9877803456324	4393	4527	3847	4125	5227	4990	5638	4762
ENSMUSG00000000776	Polr3d	1163.17919008749	-0.279464971752635	0.15566594885114202	-1.7952864696175599	0.07260806965684599	0.419111446943186	935	1051	994	949	1248	1596	1542	1191
ENSMUSG00000000782	Tcf7	4613.45658398844	0.6011547696898821	0.38440419529355696	1.56386110518591	0.11785019039543901	0.530344949948834	2009	2509	8237	5888	7599	5188	3376	2910
ENSMUSG00000000787	Ddx3x	23587.4500200706	-0.0387177012710851	0.130063063917594	-0.297684062676056	0.7659443084172879	0.961217449188593	20617	22133	22329	22182	24833	24504	35784	20685
ENSMUSG00000000791	Il12rb1	276.087638189263	0.184137667977759	0.30032386156618296	0.613130328764036	0.539790167798099	0.904223068152206	251	148	388	322	296	371	245	220
ENSMUSG00000000792	Slc5a5	29.1147354833131	-1.4572887868254598	0.52946353617487	-2.7523874398484502	0.00591624807107902	0.0905845304760974	14	26	7	19	17	59	38	57
ENSMUSG00000000794	Kcnn3	24.7562728724355	2.16577848164591	0.81593836746765	2.65434077866399	0.007946353112716641	0.109634757573232	8	32	16	20	100	4	20	4
ENSMUSG00000000804	Usp32	12551.307579223101	-0.0471160879767973	0.272702582517863	-0.172774630668234	0.862828578921639	0.978026581385458	13727	13895	11119	9218	10810	8746	22708	12185
ENSMUSG00000000811	Txnrd3	364.913506764304	-0.0201823005086889	0.251456298661665	-0.0802616622296037	0.936029148915627	0.990747359197152	430	297	281	292	442	510	460	267
ENSMUSG00000000817	Fasl	153.368291604449	1.6238695584511202	0.322127870345016	5.041071288590669	4.6293296034590504e-07	3.37874291875538e-05	194	158	289	188	158	44	113	68
ENSMUSG00000000823	Zfp512b	2272.11190551832	-0.266743611660959	0.19125297767430605	-1.39471612366323	0.16310146075755802	0.610840822933389	1859	1602	2243	1902	2624	3573	2833	2035
ENSMUSG00000000826	Dnajc5	4468.60979327185	0.127197538443109	0.111640169776487	1.1393527858097101	0.25455604011983896	0.7283151125446791	4392	3850	4701	4441	4801	4655	5555	3877
ENSMUSG00000000827	Tpd52l2	2137.0518131109397	-0.0815990605344084	0.176956746088932	-0.46112432748622	0.6447094088889	0.9347774989131519	2191	2148	1831	1722	2079	2319	2813	2196
ENSMUSG00000000838	Fmr1	6886.3481327238205	0.0362197950792715	0.165301749705638	0.219113198400925	0.826561869740884	0.970702252498835	6119	6545	6656	6715	7336	6056	11055	5922
ENSMUSG00000000861	Bcl11a	5540.157585598859	-0.39549187915848605	0.18002403585901397	-2.1968837509465398	0.028028749621933996	0.246312270917846	3785	4920	4648	4705	5805	5814	10490	5795
ENSMUSG00000000869	Il4	55.2936430317719	1.16218357059834	0.3456539196111	3.36227511004628	0.000773030650431465	0.0192857490619557	45	68	74	53	99	32	42	30
ENSMUSG00000000876	Pxmp4	1645.66753272232	-0.0602735541694643	0.15324210693404802	-0.3933224058019821	0.694081371616472	0.9469948915197879	1655	1312	1659	1515	1637	1647	2543	1505
ENSMUSG00000000881	Dlg3	838.6127120424851	0.103932158203275	0.20225344483232302	0.513870892480665	0.60734225923932	0.926094777079483	745	543	964	850	1087	1013	1049	630
ENSMUSG00000000884	Gnb1l	330.028216021566	-0.432199556968142	0.166049304077108	-2.60283871329833	0.0092455437252241	0.122635735511251	287	255	273	256	332	464	506	344
ENSMUSG00000000901	Mmp11	135.278002508104	-0.596443690624472	0.35278501626758096	-1.69067183446385	0.0908994965275247	0.469369134960664	74	65	149	85	187	247	173	146
ENSMUSG00000000902	Smarcb1	4424.85958753044	-0.11737232054279599	0.147229387793014	-0.797207149348515	0.4253307345691629	0.8539989904878341	4011	4133	3776	3737	4930	5400	5639	4368
ENSMUSG00000000903	Vpreb3	216.689364525691	0.0898591561510703	0.308426459550982	0.29134710517991996	0.770785864470988	0.9628088802138591	120	169	200	211	391	239	295	169
ENSMUSG00000000915	Hip1r	7060.0562747502	-0.284725970725609	0.250198203202105	-1.1380016606099	0.255119788922092	0.7288617099835409	4343	4258	6871	6931	9561	11424	8741	6254
ENSMUSG00000000916	Nsun5	1177.2947829090801	-0.4169888061176	0.147762409018164	-2.8220222510472204	0.0047721866068980295	0.0782736550144959	904	986	1100	941	1094	1619	1597	1379
ENSMUSG00000000934	Top1mt	409.15521433001	-0.418157605601021	0.24130003381659304	-1.7329363738044599	0.0831069783094835	0.449544641979786	241	305	422	317	483	618	470	493
ENSMUSG00000000938	Hoxa10	3.84495453165658	-0.36082166445188896	1.91417240393663	-0.18850008688341396	0.850484647413836	0.9762061317894921	12	0	4	0	0	8	8	0
ENSMUSG00000000942	Hoxa4	56.1727649844182	0.738912781952847	0.33771403602196903	2.1879836285655	0.0286707948666495	0.249857254231117	55	83	59	50	68	39	51	41
ENSMUSG00000000948	Gm38393	5.3281624617879	0.37366986069137603	1.3357386660681698	0.27974773073785203	0.7796710558746011	0.9646050527062721	4	4	0	14	6	0	12	4
ENSMUSG00000000957	Mmp14	2412.0423866132896	0.104459305884134	0.19489627390437397	0.53597384799356	0.591976624794381	0.9210143111456321	1932	2092	2549	2272	3159	3226	2420	1961
ENSMUSG00000000958	Slc7a7	2824.87360076411	-0.368741751833443	0.150493234927833	-2.4502214468993797	0.0142768380122965	0.16222805229391699	2287	1942	2670	2341	3084	4020	3862	3005
ENSMUSG00000000959	Oxa1l	3995.8270291051704	-0.263557239842055	0.11769239252924198	-2.2393736262653596	0.0251316159259422	0.231156050513013	3095	3393	3667	3590	4152	5045	5572	4188
ENSMUSG00000000976	Heatr6	2365.24903501132	-0.38202770530164204	0.161566507132637	-2.36452289575102	0.0180533114056277	0.18771734277317398	1673	1790	2211	2159	2429	3587	3087	2472
ENSMUSG00000000982	Ccl3	230.534294264608	1.0897738701833901	0.400842901792373	2.71870567075144	0.00655378970432337	0.0968302496363338	417	197	304	290	152	174	90	164
ENSMUSG00000000983	Wfdc18	14.070065060170199	-0.27370390954263396	0.735844886676738	-0.37195870284395205	0.7099235971351421	0.952687189788315	9	13	24	13	3	10	16	24
ENSMUSG00000001014	Icam4	2451.40954410538	-0.25659945052198196	0.34266429820673494	-0.7488362571322541	0.45395590363444605	0.8674904869189342	2817	2954	1777	1320	1872	1712	4542	2926
ENSMUSG00000001016	Ilf2	6361.08033993526	-0.0284841235838271	0.145557180516552	-0.19569026744502	0.844852602585024	0.9759180201440859	5625	6584	6059	5382	6581	6755	8678	6046
ENSMUSG00000001017	Chtop	4229.00928867914	-0.108435252763149	0.11238674524380197	-0.964840226735979	0.33462484397409303	0.7978550609417749	3607	3764	4037	3893	4453	4696	5752	4267
ENSMUSG00000001018	Snapin	1523.62384508258	-0.4179713759784629	0.279109054576241	-1.49751994471498	0.134258019886521	0.5600403397720419	827	698	1582	1587	1964	1931	2678	1503
ENSMUSG00000001020	S100a4	1899.3886143709199	1.1465395923077801	0.20126182555198396	5.696756397609231	1.22108202065738e-08	1.12346946397574e-06	2416	1687	2746	2616	2013	1068	1353	1139
ENSMUSG00000001021	S100a3	10.4326165714103	0.586811099006353	0.96271562539308	0.609537316657508	0.542168345841864	0.904839822761237	9	7	0	23	19	11	11	5
ENSMUSG00000001025	S100a6	3381.06112465623	0.7137590383322309	0.28582673529669894	2.49717381262925	0.012518757878741	0.149799060995428	4531	2185	3194	5731	3327	3034	2720	2218
ENSMUSG00000001027	Scn4a	490.122361129171	-0.751797273792167	0.331799906746769	-2.26581520520421	0.0234627000205326	0.22144062729978603	229	203	515	339	645	955	750	489
ENSMUSG00000001029	Icam2	1281.93473276885	-0.0314193939148225	0.198003134023867	-0.15868129597905803	0.873919975096657	0.980138941131694	915	868	1405	1316	1698	1512	1578	1216
ENSMUSG00000001034	Mapk7	1406.32108566867	0.20697590455118106	0.13964617003711902	1.48214522815889	0.13830165662409802	0.567064807349204	1464	1158	1567	1397	1537	1399	1601	1248
ENSMUSG00000001036	Epn2	932.420377332632	0.0631059673982831	0.21701737666876397	0.290787624322833	0.7712137509150859	0.962850343539249	632	736	965	891	1405	1100	1223	728
ENSMUSG00000001039	B9d1	110.42842402226401	-0.510980354851468	0.251208428519497	-2.03408921373754	0.0419426012970916	0.31207542862768	95	71	79	113	100	142	201	115
ENSMUSG00000001052	Sec24b	3784.0028053736796	0.126289583888759	0.15698107394963598	0.8044892337102759	0.42111448469881696	0.8517104972305821	2969	3014	4244	4066	4652	4338	4448	3134
ENSMUSG00000001053	N4bp3	501.168255257845	0.23171098191445	0.23314697098836398	0.9938408418182478	0.320300358955109	0.786809020921927	408	459	564	475	665	688	502	320
ENSMUSG00000001054	Rmnd5b	1900.24415866091	-0.0985687951848537	0.187177295409685	-0.526606578907504	0.598466822404603	0.9227430540970991	1558	1477	1955	1686	2289	2609	1990	1889
ENSMUSG00000001056	Nhp2	4082.3100894193394	-0.264820363050487	0.202440788437589	-1.30813738226538	0.190826716109574	0.650898123964881	3591	4437	3205	3240	3569	5401	5133	4463
ENSMUSG00000001062	Vps9d1	1355.6471349178998	-0.0861381074795109	0.18597586631497898	-0.463168201263396	0.6432438072352901	0.934687518973786	1093	935	1207	1512	1680	1696	1680	1286
ENSMUSG00000001065	Zfp276	1072.1944107367	-0.259339772183067	0.18415820996120397	-1.40824442330158	0.159058706195922	0.603818509317402	802	829	990	876	1347	1514	1333	1097
ENSMUSG00000001082	Mfsd10	1506.1008564896201	-0.150171357285499	0.187836678113821	-0.7994783489223599	0.42401309604787496	0.8530836672324941	1441	1519	1240	1424	1254	1904	1895	1508
ENSMUSG00000001089	Luzp1	1752.5095504139001	0.34739833618638694	0.168826196509665	2.05772767122962	0.0396162825566708	0.30182865991373103	1899	1512	2284	1736	1718	1703	1843	1417
ENSMUSG00000001095	Slc13a2	16.5285044671531	-1.07183106349762	0.855780282343965	-1.25246057383082	0.210402085996724	0.674860356542629	11	8	11	0	28	44	23	15
ENSMUSG00000001098	Kctd10	6337.18330828074	0.32652525198586496	0.13298163600446	2.45541611455971	0.0140721591489861	0.16086554822346302	6291	5446	7213	6929	7151	6431	6443	5195
ENSMUSG00000001100	Poldip2	2637.36772536863	-0.38671233425183793	0.17324011561695699	-2.2322331803730697	0.0255995555207207	0.232870695584591	1964	2561	2104	2096	2606	3583	3529	3058
ENSMUSG00000001105	Ift20	2556.6432455093104	-0.155346114514451	0.14354307826428198	-1.08222643956707	0.279151922918438	0.751250725372241	2339	2258	2652	2284	2203	2907	3737	2489
ENSMUSG00000001119	Col6a1	2348.24079787829	0.253892110264002	0.30728430659537104	0.826244962123381	0.408665147516366	0.843729852365831	1798	1328	2681	1909	4659	2338	3245	1564
ENSMUSG00000001120	Pcbp3	254.082602925006	0.363878691013806	0.19525159664001604	1.8636400279209298	0.0623722725216547	0.3882220045720539	212	246	324	246	312	270	264	184
ENSMUSG00000001123	Lgals9	7973.53989193184	-0.214606895531707	0.27670786476423304	-0.7755720847131	0.438001688111759	0.8600590414306339	8379	5857	6981	9160	5429	10520	7209	10184
ENSMUSG00000001127	Araf	4905.0368591367205	-0.125247430912094	0.126748239815929	-0.988159134154335	0.323074718616061	0.7894088690343499	3852	3964	5044	4569	5502	5979	6987	4389
ENSMUSG00000001128	Cfp	10930.4857252635	-0.7207109728915501	0.188230410288875	-3.8288763849873297	0.00012872964168852098	0.00458742885087661	7465	5988	8925	10559	9600	18703	16918	12488
ENSMUSG00000001131	Timp1	168.29517696893	-0.0163436939918585	0.394976717112303	-0.0413788795231986	0.966993850072968	0.9954522030214781	197	185	193	53	171	218	242	116
ENSMUSG00000001134	Uxt	751.65017450258	-0.0704008039300305	0.16964820331274902	-0.414981134814881	0.6781557134725159	0.943075217577827	724	711	703	712	674	780	1174	664
ENSMUSG00000001138	Cnnm3	1312.45137635621	0.43156230532390105	0.18960685765602397	2.27609017236508	0.0228406131659249	0.21800902135926198	1225	1032	1615	1637	1517	1428	1349	835
ENSMUSG00000001143	Lman2l	1928.0484229749698	0.17709036491111602	0.15961245357148598	1.1095021782357501	0.26721360528181004	0.7415354614355458	1547	1549	2301	2002	2375	1886	2212	1792
ENSMUSG00000001150	Mcm3ap	4398.29240987321	-0.246987057545612	0.135808965404765	-1.8186358817291102	0.0689669997761426	0.40776898035824893	3200	3501	4321	3891	4981	5520	6110	4564
ENSMUSG00000001151	Pcnt	6271.67004220566	-0.345132226691548	0.13265905355215102	-2.60164849250843	0.00927768905608259	0.12295469014438198	5490	5128	5390	4827	6544	7770	9352	6912
ENSMUSG00000001156	Mxd1	14100.683111138798	0.24204974539932397	0.253557894185188	0.9546133287514229	0.33977327424324	0.80113350567471	16458	15545	12504	14802	11577	9240	20972	12548
ENSMUSG00000001157	Gmcl1	1960.53865123696	0.23441535287544396	0.158111509720682	1.4825951209343302	0.13818201422719598	0.566828893416625	1565	1738	2342	2116	2284	1796	2677	1500
ENSMUSG00000001158	Snrnp27	2134.19960170891	0.0186630115899791	0.17476055244176297	0.106791900856449	0.9149540729108872	0.987983232143549	1924	2019	2368	2056	1902	1900	3257	1976
ENSMUSG00000001166	Oas1c	544.445543477713	0.11954625945755999	0.259077673913518	0.46143018675343395	0.6444899981758689	0.9347774989131519	498	291	607	757	566	628	672	430
ENSMUSG00000001168	Oas1h	15.210542961900401	1.8245387800870099	0.9992482130766541	1.82591147645819	0.0678635972133597	0.40401461541020095	21	6	17	50	5	0	9	10
ENSMUSG00000001173	Ocrl	1763.61724894934	0.5644559420473579	0.17651529463459198	3.19777355959918	0.0013849298352097599	0.0305684177338178	2228	1696	1976	1984	1692	1530	1775	1223
ENSMUSG00000001175	Calm1	13921.6981211954	-0.18741738610435396	0.132301832779202	-1.41658949212846	0.15660298248644597	0.600231049798871	11078	10929	13153	13503	15235	18509	18543	13113
ENSMUSG00000001211	Agpat3	5632.364422149571	-0.255457083823838	0.166315120522185	-1.53598231490781	0.124542717837945	0.542831754090682	4951	4272	5420	5112	5512	8177	6515	5880
ENSMUSG00000001225	Slc26a3	8.489040850865269	-0.20767018042959698	1.00406462267646	-0.20682949656768804	0.8361430192716721	0.9729200510114621	6	8	18	0	7	5	22	6
ENSMUSG00000001227	Sema6b	529.383320246341	-0.25720596701604803	0.29827353028243603	-0.8623157635627241	0.388513780555766	0.8327441122113891	594	280	492	458	555	955	535	452
ENSMUSG00000001228	Uhrf1	17156.0215323672	-0.28768811349374895	0.232785145403894	-1.23585254116879	0.216513380690288	0.6835437430574721	15443	19131	12476	11159	17219	17479	28140	19070
ENSMUSG00000001229	Dpp9	3818.2798943601097	-0.266555401254119	0.159500467387501	-1.67118884113695	0.0946843836606958	0.480174921781535	2831	3037	3406	3396	4502	5250	4830	3999
ENSMUSG00000001240	Ramp2	903.783922436676	0.277167171760542	0.198772119498763	1.39439662091175	0.163197867949038	0.6109757912045239	762	937	1191	788	978	1064	947	649
ENSMUSG00000001247	Lsr	173.977562087403	0.41235503612890295	0.30565072384934006	1.3491053805982802	0.17730312026742898	0.6316614778977171	94	194	239	163	243	192	189	105
ENSMUSG00000001248	Gramd1a	8579.49152095667	0.22639900378445202	0.274456254890861	0.824900142554522	0.409428285407485	0.8440163433540571	4929	6092	12574	9450	11410	10276	7633	7438
ENSMUSG00000001249	Hpn	828.282882738966	-0.696079540291394	0.265337577804567	-2.62337338740647	0.00870637983627784	0.11717952549799	839	742	620	430	545	1235	1277	1075
ENSMUSG00000001270	Ckb	3732.4211000622	-0.0777023438693973	0.16801183247037998	-0.46248137840586895	0.6437361531994361	0.934687518973786	3457	2945	4136	3318	3749	4923	4108	3646
ENSMUSG00000001280	Sp1	10651.3020125889	0.00495662245541517	0.14775598567627	0.0335460010823183	0.973239182897585	0.9965805036519191	9201	9476	10634	10317	11719	10070	16907	9101
ENSMUSG00000001281	Itgb7	6072.9290421442	0.371169601056815	0.28681443317431504	1.294110609947	0.19562721723266502	0.657402719382198	4340	3474	9947	7047	7723	6378	5096	5241
ENSMUSG00000001285	Myg1	1883.58130225827	-0.0360882066447309	0.155083823600233	-0.23270129538305104	0.8159933632563059	0.9687025134809351	1667	1958	1851	1564	1889	2198	2383	1771
ENSMUSG00000001288	Rarg	1682.30392421444	1.24760073290886	0.213846462344055	5.83409573033576	5.40830653424742e-09	5.4373179798947e-07	2087	1797	2565	1869	2000	1262	866	833
ENSMUSG00000001289	Pfdn5	7044.963658826469	0.15861182278617003	0.13403863001564	1.18332918478548	0.23667871063438697	0.70980235206255	6993	5750	7705	7509	7300	7612	8072	6101
ENSMUSG00000001300	Efnb2	786.180134149726	0.573672911747042	0.21106783743410895	2.7179551310186296	0.0065686745154358295	0.0969427873988053	578	722	1001	878	1188	771	768	480
ENSMUSG00000001305	Rrp15	1498.17962062836	-0.104972616734521	0.16993308250779	-0.617729138937433	0.536753900697895	0.902404668135072	1214	1502	1252	1296	1737	1893	1877	1425
ENSMUSG00000001313	Rnd2	106.278627335632	-0.19892469284291503	0.258001117160872	-0.771022602661365	0.44069353437521597	0.860471838630244	109	76	99	83	118	102	164	119
ENSMUSG00000001323	Srr	813.395419846853	-0.14121466207861902	0.21144748272444397	-0.667847449679259	0.5042309745611	0.889224172351609	648	742	701	801	874	1268	1025	605
ENSMUSG00000001333	Sync	82.33296036082129	-0.222494111772473	0.41574878676575	-0.535164789062476	0.5925359120074549	0.921026813720773	53	37	60	95	137	141	91	68
ENSMUSG00000001334	Fndc5	126.37670127838001	0.195429967281686	0.31153321356532	0.6273166351834599	0.530451701167338	0.8994450808749541	139	92	192	127	86	126	159	103
ENSMUSG00000001348	Acp5	11616.768020007099	-0.463132667880886	0.161435605375501	-2.86883842510228	0.00411982196223441	0.0703324963107333	8969	7237	11474	10376	11155	17698	17767	11459
ENSMUSG00000001366	Fbxo9	5000.8810175473	-0.0442834772238638	0.251448901051909	-0.17611322633985899	0.8602049902148929	0.97788168839624	5719	4857	4791	3903	4223	3618	8373	5190
ENSMUSG00000001376	Vps50	1936.88141026357	-0.0541409804749646	0.141398291798667	-0.382896991089924	0.701796142433428	0.9496360850594409	1492	1592	2109	1985	2043	2186	2805	1681
ENSMUSG00000001380	Hars1	8324.306096635792	-0.266822057553388	0.200199757638494	-1.33277912371501	0.18260429854796897	0.639659129943413	7535	8851	7106	5931	7389	8722	13102	9217
ENSMUSG00000001383	Zmat2	9164.455106578249	0.11985672917530699	0.154425487439637	0.7761460310893141	0.43766276747376703	0.8599021192932041	9162	8730	9981	8068	9337	8168	13073	8021
ENSMUSG00000001403	Ube2c	15346.716985074	0.16690499773460096	0.29776911468385703	0.56051816492723	0.575126053055081	0.915440432630665	18677	19548	13259	11139	12812	9865	24418	14036
ENSMUSG00000001415	Smg5	8444.12050818749	-0.330754228625168	0.15157427997324602	-2.18212633887194	0.0291002098025062	0.251134701643281	7695	7470	7018	6304	8394	11067	12052	9022
ENSMUSG00000001416	Cct3	13534.7190208502	-0.261090217762863	0.140414193177888	-1.8594289640798203	0.0629663594885858	0.389375683446493	10195	12581	13044	11206	13521	17465	18210	14285
ENSMUSG00000001418	Glmp	3039.68734578692	-0.259280627338606	0.152373452983656	-1.70161286143734	0.0888279649165388	0.465239722407443	2520	2175	2946	2891	3133	4286	3852	3063
ENSMUSG00000001419	Mef2d	6966.29881763796	0.0453429082672756	0.16025894524675	0.28293527202154806	0.777226455656782	0.9641384262895359	5673	5275	8082	6624	8554	8305	8144	6193
ENSMUSG00000001420	Tmem79	95.2123637305559	0.325202098200211	0.351779633812398	0.9244483390804821	0.35525293689882204	0.8131545655732689	69	146	74	98	103	93	134	55
ENSMUSG00000001424	Snd1	8833.0539917042	-0.28494670045772696	0.166004979216289	-1.71649490155635	0.0860715003267503	0.45731181271514504	6757	6830	8619	7913	9316	13199	10526	9018
ENSMUSG00000001435	Col18a1	1138.07759162946	0.329031515381031	0.23507876544531198	1.39966497934317	0.161613665584441	0.608722753315319	1147	1159	1264	729	1655	1262	1164	836
ENSMUSG00000001436	Slc19a1	1180.7025631928698	-0.510253667235544	0.245402155795613	-2.07925503173051	0.0375939159240568	0.291950219472366	881	1254	962	703	1058	1900	1445	1398
ENSMUSG00000001440	Kpnb1	31404.784724832003	-0.12492351718805	0.15590715563447302	-0.80126865684687	0.422976131898446	0.8522397847700991	26064	32244	27846	26309	33083	32940	47203	30834
ENSMUSG00000001441	Npepps	5325.0939181482	0.46584950863224106	0.20085839547763298	2.31929318923647	0.020379144476711002	0.20300248838645	4878	6037	6007	6354	5111	3837	7209	3627
ENSMUSG00000001444	Tbx21	983.712500614265	-0.11001575163649199	0.23685304867327303	-0.4644894893806189	0.642297088183344	0.934687518973786	578	732	1090	1105	1143	1433	1177	822
ENSMUSG00000001445	Mrpl10	2370.50374352655	-0.0802672339528577	0.141839314974799	-0.565902577625386	0.571460009231172	0.914403915511162	1756	2134	2367	2251	2696	2884	3269	2071
ENSMUSG00000001467	Cyp51	2227.2155884184303	0.356192133585186	0.18111675455599804	1.96664375120005	0.0492242958090012	0.341414210177179	1616	2256	2396	2321	3175	2109	2658	1608
ENSMUSG00000001472	Tcf25	13742.6866995048	-0.19601607260556	0.154978194652889	-1.2647977545782199	0.205943836527734	0.670269320094749	10667	10699	13277	12708	15690	19372	17131	12979
ENSMUSG00000001473	Tubb6	1246.0532857041699	-0.40265885946579405	0.20736005156271	-1.94183429465449	0.0521571637246243	0.35292439892527	995	850	1129	1271	1108	2126	1717	1075
ENSMUSG00000001482	Def8	2882.0937840454303	-0.0826035033604189	0.18443358460609696	-0.44787668979507594	0.654242192252092	0.938248841019692	3145	2800	2426	2376	2675	3277	3687	2914
ENSMUSG00000001493	Meox1	65.65256334062549	0.8801862679615459	0.593388604052112	1.48332182645733	0.137988926024346	0.5667063525438071	16	44	85	179	62	60	58	28
ENSMUSG00000001497	Pax9	35.7255992795447	0.631951304409704	0.5959508200422521	1.06040848196987	0.28895880507239596	0.761841545641549	32	71	30	21	40	55	16	16
ENSMUSG00000001504	Irx2	3.0552794790942	1.3915463204458	1.97832952845773	0.703394606625835	0.48180986672310205	0.881012531764551	0	5	4	0	11	5	0	0
ENSMUSG00000001506	Col1a1	5936.30582561873	0.5852735666723891	0.2304188204764	2.5400423692054	0.0110839040597612	0.138946942635206	5497	4687	8319	4703	9981	4711	6463	4020
ENSMUSG00000001507	Itga3	504.806599392155	-0.136049240415209	0.256380820351782	-0.530652956912046	0.595659290978666	0.922007946131168	326	348	559	414	738	729	580	460
ENSMUSG00000001508	Sgca	4.61027342760913	2.4498605608667403	1.58024139033232	1.5503078047788301	0.12106765493831301	0.535839087352339	6	10	3	0	13	4	0	0
ENSMUSG00000001517	Foxm1	4707.41929553502	-0.0719069147864394	0.2452118783635	-0.293244011123496	0.7693356459174742	0.962525501950979	5686	4810	3544	3699	4132	4143	7609	4615
ENSMUSG00000001518	Itfg2	814.341921967126	-0.107032366807309	0.173452862768862	-0.6170688975594301	0.537189282501105	0.902458971686966	760	669	702	724	958	1107	988	734
ENSMUSG00000001520	Nrip2	74.2612530911382	-0.7094740734795358	0.389872656860564	-1.81975848009592	0.0687957932086004	0.40701049754472496	30	53	53	75	81	144	142	51
ENSMUSG00000001521	Tulp3	967.648974509204	0.24212073419053598	0.165392652751331	1.46391469126846	0.143217258753641	0.5774717676332061	857	799	1147	952	1219	1049	975	836
ENSMUSG00000001524	Gtf2h4	891.496916537254	-0.265919435732434	0.168372388929803	-1.5793529890658	0.11425511394283801	0.5236247199294279	746	820	718	707	990	1161	1183	949
ENSMUSG00000001525	Tubb5	66321.1151651218	-0.16339496269232198	0.17055466097801403	-0.95802109280018	0.338052122518332	0.8005567852664849	60722	68072	56250	50742	67473	71517	97620	68002
ENSMUSG00000001542	Ell2	7213.52995872088	-0.14879244631174302	0.220354318067305	-0.6752417997377111	0.49952215379731296	0.8883527869243941	5821	7894	6119	6289	6969	6221	13276	6738
ENSMUSG00000001552	Jup	2544.28188913138	-0.629297810943775	0.17775189372748199	-3.54031564866799	0.000399648733498403	0.0114689365278625	1742	1551	2246	2067	2640	4166	3543	3041
ENSMUSG00000001555	Fkbp10	648.8379197435311	0.191858571158285	0.210381055575068	0.9119574508923709	0.361791116528815	0.8163496326051121	563	590	831	549	756	826	755	425
ENSMUSG00000001558	Klhl10	19.1016935493347	0.997248078345741	0.561171161280551	1.77708361931874	0.0755544828771992	0.4276631635193	16	13	34	27	25	9	24	8
ENSMUSG00000001569	Nom1	3252.1469993302503	-0.158599583476281	0.141440681777693	-1.12131517950089	0.262153726466533	0.73603767736054	2447	3051	3209	2720	3589	3851	4433	3273
ENSMUSG00000001576	Ergic1	2731.01528850656	-0.17681281218732	0.18238125261943303	-0.96946813144368	0.33231167321723803	0.797159439221126	2135	2072	2606	2883	2875	4042	3187	2505
ENSMUSG00000001583	Tnk1	182.48280191190798	-0.24016212966309197	0.36763432780813204	-0.6532636141324449	0.513586345476291	0.8929615108252041	222	151	198	71	175	150	347	189
ENSMUSG00000001588	Acap1	10094.924950332601	-0.0292515542846885	0.236939363936523	-0.123455865664116	0.901746120966189	0.985556672935688	7312	5963	12065	10814	12788	14185	11423	8337
ENSMUSG00000001604	Tcea3	45.7865413369549	0.27797522283418896	0.39963675674728005	0.69556970959499	0.48669834115147903	0.8835062776565079	39	30	54	33	85	39	56	40
ENSMUSG00000001622	Csn3	3.87078781535804	2.38560160864898	1.5995329889462	1.49143632868782	0.135846976144941	0.563267151841959	9	8	5	0	4	0	4	0
ENSMUSG00000001627	Ifrd1	3367.69387997259	0.830358222395854	0.16059190878817498	5.17061057846393	2.33330353562757e-07	1.7755328809204103e-05	3276	3989	4552	3771	3733	2311	3368	1965
ENSMUSG00000001630	Stk38l	713.8199793153509	0.0389195495048512	0.180322697808324	0.215832781884293	0.8291180942545929	0.97101961727128	558	682	756	694	784	650	1142	595
ENSMUSG00000001632	Brpf1	4226.7129240556105	-0.11212177245350902	0.124874080709864	-0.897878661577621	0.36925024192386796	0.8226574585627009	3786	3681	3830	3977	4432	5340	5586	3857
ENSMUSG00000001642	Akr1b1	5577.396694811479	-0.0494370531338177	0.16790082496196299	-0.29444199065142895	0.7684201843090649	0.9620251046554891	4257	4144	5845	5699	6775	7241	7120	4681
ENSMUSG00000001661	Hoxc6	8.80359337878059	1.54608963471134	0.949551667566264	1.6282311826949099	0.10347587516318099	0.500642306122794	8	9	16	19	4	8	6	0
ENSMUSG00000001663	Gstt1	1271.09724157951	0.289042983526159	0.17213982648804999	1.6791174327471798	0.0931291593614356	0.47626004665315597	1544	1185	1252	1212	1323	1162	1590	996
ENSMUSG00000001665	Gstt3	392.34042353518	0.322820004299046	0.20504449855618	1.57438998155123	0.115397318529775	0.525370128235271	370	273	424	436	560	409	436	289
ENSMUSG00000001666	Ddt	1011.26451677824	-0.26055650982263895	0.131744244668274	-1.97774491385721	0.0479574906747119	0.33687853743166807	785	841	882	948	1080	1195	1524	1046
ENSMUSG00000001672	Marveld3	17.9596598777965	-0.967584647196414	0.624936171199789	-1.5482935566664198	0.121551635064355	0.536807380919847	12	12	4	22	13	42	23	20
ENSMUSG00000001674	Ddx18	4043.42768526646	-0.18367837735315698	0.163062340756876	-1.12643039772757	0.25998338616933	0.7338592653602901	2736	3849	3933	3467	4584	5000	5387	4102
ENSMUSG00000001687	Ubl3	4015.5948100071205	-0.0885994953763007	0.17545589117980498	-0.504967344103055	0.613581772484939	0.927628829168338	3300	2799	4258	4504	4095	5315	5237	3398
ENSMUSG00000001700	Gramd2b	3757.00379377164	0.0485731367746141	0.282694817460165	0.171821815521817	0.8635776142774839	0.978026581385458	1943	2287	4776	4129	5607	4544	4616	3118
ENSMUSG00000001707	Eef1e1	2345.14119234931	-0.10040937872194	0.213305118181892	-0.470731220974819	0.6378326860715601	0.933926542621977	2067	2795	2074	1812	2104	2389	3710	2164
ENSMUSG00000001729	Akt1	11124.9894556122	-0.20146145727650602	0.16910522837341901	-1.19133783866007	0.233520985103518	0.7051381551181508	8836	8957	10246	10304	12520	16203	12791	10887
ENSMUSG00000001739	Cldn15	270.64636855321	0.733838602756512	0.230504058678612	3.1836255160248195	0.0014544304135462199	0.0317009448787439	352	260	249	323	339	234	199	193
ENSMUSG00000001741	Il16	9581.27201611875	-0.113635183659522	0.23033845939699898	-0.493340035168277	0.621772344713768	0.929230750649706	6325	5995	10230	10095	12813	13275	10877	9015
ENSMUSG00000001750	Tcirg1	7679.102094446899	-0.023956203182861	0.23315962300121804	-0.102745933770599	0.9181646166549631	0.988277012387394	6902	5251	7903	9040	7718	10993	6854	7385
ENSMUSG00000001751	Naglu	1460.27159649892	-0.359958041643225	0.21863245305436	-1.6464071852760402	0.0996799547556242	0.49251143796424107	1050	863	1439	1288	1798	2335	1909	1384
ENSMUSG00000001755	Coasy	1905.7202298582602	-0.21224632737761803	0.149654066195264	-1.4182463114679797	0.156118865303261	0.5997824861872211	1604	1553	1803	1686	2019	2652	2320	1905
ENSMUSG00000001761	Smo	992.909535846593	-0.174359273399664	0.203734275619286	-0.855817082666468	0.39209896472144395	0.835218782143905	910	1001	858	707	1058	1393	1178	958
ENSMUSG00000001763	Tspan33	19330.84448472	-0.31229743449391806	0.342170026081915	-0.912696644033789	0.361402109440761	0.8163347126817719	22431	22759	13999	10122	13922	14058	36612	23395
ENSMUSG00000001767	Crnkl1	4028.87662656238	0.0226073042659038	0.13816070362299698	0.163630494583996	0.870022037049577	0.979444163474203	3478	3615	4252	3807	4359	3753	5968	3698
ENSMUSG00000001768	Rin2	921.679002003811	0.640648935796039	0.22301856043024104	2.87262609246566	0.00407075594105518	0.0698284134928346	835	707	956	1405	1260	858	856	568
ENSMUSG00000001773	Folh1	85.61059829210859	-0.175360770923717	0.49885856446419	-0.35152402587708803	0.72519525108329	0.9561882345168149	93	17	105	90	94	91	187	48
ENSMUSG00000001774	Chordc1	6422.518999428001	0.5449546963627899	0.235659334340814	2.3124681137165	0.020751900534569	0.20544367122241003	4087	6498	9903	7362	7450	4568	7455	4740
ENSMUSG00000001783	Rtcb	10084.6437584169	-0.1737966969314	0.113124778655346	-1.53632739880006	0.12445810294121601	0.542598081904988	8165	8395	10082	8917	10849	12436	13659	9984
ENSMUSG00000001785	Pwp1	2398.7687943755604	-0.0750700778175916	0.13692584425117998	-0.548253532619317	0.58351782898024	0.9182047238366291	2116	2368	2157	2139	2486	2683	3237	2325
ENSMUSG00000001786	Fbxo7	5730.34248243432	-0.00955736145281331	0.266650886794957	-0.0358422263945536	0.971408162889005	0.996559210848539	6526	6381	4842	4401	4913	4110	9696	5670
ENSMUSG00000001794	Capns1	9127.85043756753	-0.111708283848199	0.135355057211644	-0.8252981909167192	0.40920231866332	0.8440163433540571	8186	8444	9609	7503	8741	10790	12480	8656
ENSMUSG00000001802	Lrp3	161.191315597012	-0.00295215998564453	0.35109680557097195	-0.0084083931804608	0.993291151954039	0.999314570166533	106	98	155	181	250	262	133	133
ENSMUSG00000001827	Folr1	24.048676891352	-0.205923498989507	0.597562124540702	-0.344606009204121	0.730390587536141	0.957290980302386	30	29	12	6	31	32	35	21
ENSMUSG00000001829	Clpb	1769.66223514927	-0.200844105082797	0.176288314700348	-1.1392933526206102	0.254580820022024	0.7283151125446791	1520	1670	1545	1461	1840	2406	2015	1887
ENSMUSG00000001833	Septin7	7293.50308659143	0.0218009677249152	0.156855059787876	0.138987978802838	0.889459648370713	0.983215316518025	5867	6285	7727	7304	8231	6765	11519	6235
ENSMUSG00000001844	Zdhhc4	1531.26783686192	0.10698567106557799	0.140035647491812	0.763988834141919	0.44487389664862603	0.8628758462337841	1562	1309	1634	1360	1704	1710	1958	1231
ENSMUSG00000001847	Rac1	21431.8264546526	0.573168381121667	0.13486120634395699	4.2500612048496	2.13712110855728e-05	0.00103323680092382	23279	21309	26604	23639	22289	18516	22052	14406
ENSMUSG00000001855	Nup214	4296.55682159852	-0.20027474739504397	0.14638736618130802	-1.36811497207344	0.171276090924776	0.621069552880892	3327	3854	3900	3586	4959	5248	5608	4580
ENSMUSG00000001864	Aif1l	131.954522143787	2.18887483761021	0.968283749463425	2.2605716958723905	0.0237857920957659	0.22282759013009698	69	17	221	210	431	19	115	17
ENSMUSG00000001865	Cpa3	573.767320342256	2.35623128414256	0.35738094155836403	6.59305242710533	4.30874332416536e-11	6.20009785821369e-09	331	1010	895	1069	625	161	163	194
ENSMUSG00000001870	Ltbp1	3331.2069657268	1.80398554249723	0.192837274834661	9.3549628516788	8.36290991849489e-21	4.43322109978093e-18	4968	3625	5478	3463	4291	1402	1624	1284
ENSMUSG00000001891	Ugp2	3685.4562507785704	0.144976397285492	0.15840715795326	0.9152136756867308	0.36007946661131396	0.8152856495151709	3343	2908	3736	4489	3943	4029	4744	2852
ENSMUSG00000001901	Kcnh6	5.959671788551151	-0.9497243689079989	1.5734565813043502	-0.603591087413869	0.546115539770518	0.905379540875621	8	8	4	0	0	22	0	5
ENSMUSG00000001909	Trmt1	2418.1306226577303	-0.155082029967594	0.169796833302664	-0.913338764635022	0.36106440059583395	0.8158545308395259	1873	1984	2455	1972	2951	3200	2874	2434
ENSMUSG00000001910	Nacc1	6954.372475356321	-0.100261775693629	0.14995599934393303	-0.668607965885197	0.503745589789288	0.889224172351609	5803	6028	6408	6408	8000	9245	8186	6556
ENSMUSG00000001911	Nfix	1140.06641748822	0.633994591158048	0.7740624567080421	0.819048367045626	0.41275881879558296	0.8459428462719449	403	2542	469	2075	629	644	1139	1002
ENSMUSG00000001918	Slc1a5	12998.710965158702	-0.30682205443941696	0.20964170529699103	-1.46355446787057	0.14331572103874302	0.5776386462469549	12039	12412	11210	9086	12271	12054	23841	14015
ENSMUSG00000001924	Uba1	19088.0069918753	-0.0768583379789606	0.12346576353340899	-0.6225072909233139	0.5336083511259	0.901230280741202	16191	17582	18667	17085	20403	22247	23749	19178
ENSMUSG00000001930	Vwf	11873.3184370905	2.32658204346236	0.24873563457149103	9.35363381877501	8.468705084885508e-21	4.43322109978093e-18	18738	15941	20173	11879	14208	3539	3330	4028
ENSMUSG00000001942	Siae	1326.6530262382198	0.124307238939379	0.151032110661779	0.823051723204432	0.4104785806428529	0.8444255280994641	1306	1127	1473	1337	1334	1185	1782	1228
ENSMUSG00000001943	Vsig2	255.83066075102798	1.83134572568536	0.252906885409996	7.24118571432524	4.44778851266558e-13	8.76907498841248e-11	393	255	334	366	329	124	92	104
ENSMUSG00000001946	Esam	2144.43053701659	1.2385115757295	0.188730959455042	6.562312719151571	5.29795600482323e-11	7.51666075787116e-09	2968	2458	2989	2313	2328	1434	1359	1047
ENSMUSG00000001948	Spa17	52.1174353758415	1.0016110139983199	0.41046816818989396	2.44016732994248	0.0146804602141455	0.16453604024432902	60	44	75	86	42	23	42	40
ENSMUSG00000001962	Fam50a	3210.71537303913	-0.0137546613081966	0.13363611681235402	-0.102926227103039	0.9180215220241329	0.988277012387394	3047	3030	3109	2669	3499	3556	4234	2974
ENSMUSG00000001964	Emd	3621.1299895024104	0.16000111842017903	0.126923626123096	1.26060941770607	0.20744960387845698	0.671705755887567	3525	3550	3604	3451	3946	3423	4577	3243
ENSMUSG00000001983	Taco1	863.035883360806	-0.256009982349688	0.17330020353840697	-1.47726302175376	0.13960514616424402	0.5695378744832701	605	771	725	735	1053	1040	1324	855
ENSMUSG00000001985	Grik3	5.745784030312869	0.10534879012168301	1.04017212446351	0.101280151278827	0.9193280721502339	0.988277012387394	0	4	5	12	8	8	5	5
ENSMUSG00000001986	Gria3	809.2724905958701	0.6571869735323129	0.24577360738952	2.67395258796342	0.007496304876548159	0.105541850618566	1006	481	990	1123	928	617	815	555
ENSMUSG00000001988	Npas1	42.921752824522294	0.144334068694043	0.39092836221800603	0.369208485859498	0.711972331229136	0.953109569790485	41	59	36	33	42	56	43	34
ENSMUSG00000001995	Sipa1l2	1252.56829204482	0.00022454506413896802	0.208687026212559	0.0010759895725873099	0.9991414846981059	0.999828989348365	997	924	1294	1261	1608	1758	1279	1088
ENSMUSG00000001998	Ap4e1	1177.78796059113	-0.0455851636010825	0.18272168006613698	-0.24947868027801998	0.8029905303189409	0.967015690275335	921	921	1268	1062	1477	1171	1938	982
ENSMUSG00000001999	Blvra	2747.82908956345	-0.30520831343298305	0.15721364226010698	-1.94136023468003	0.0522145980740447	0.35292439892527	2546	2335	2416	2560	2191	3515	4229	2709
ENSMUSG00000002006	Pdzd4	259.234498822341	0.34815201706259696	0.26124173195932804	1.33268147646794	0.182636354570827	0.639659129943413	184	248	347	269	318	331	223	178
ENSMUSG00000002007	Srpk3	1808.0058442475897	-0.230047797439047	0.26345250109991	-0.873204074657107	0.38255185430194294	0.830199705658619	1156	912	2001	1754	2526	2516	2633	1550
ENSMUSG00000002010	Idh3g	3990.9728933542497	-0.35834085014999	0.128563223959009	-2.7872733672597003	0.00531536190882504	0.0842301765531032	3465	3361	3296	3212	3986	5051	6085	4283
ENSMUSG00000002012	Pnck	94.63648929474691	0.916997017231773	0.295601778352341	3.10213633471029	0.0019212945167676602	0.0395219133591462	101	93	87	125	149	87	66	49
ENSMUSG00000002014	Ssr4	4682.7524592379295	-0.0628716436586696	0.143788246625099	-0.4372516191994171	0.661928877999549	0.9396660834304409	4031	4537	4257	4858	4346	5375	6431	4279
ENSMUSG00000002015	Bcap31	7147.35773906578	0.27274525529286897	0.118375736016061	2.30406386031563	0.021219059064819003	0.208361311642576	7098	6720	8082	7147	7647	6541	8831	5804
ENSMUSG00000002017	Fam98a	3968.3686110300105	-0.0297907996363292	0.13517689771743	-0.22038380921126802	0.825572253831302	0.9705685912206801	3174	3875	3817	3586	4497	4192	5441	3778
ENSMUSG00000002020	Ltbp2	1473.2919456181799	0.582612568922731	0.269848290613347	2.15903746360035	0.0308472605856813	0.260741794516274	1428	1167	1811	1051	2792	1220	1737	868
ENSMUSG00000002028	Kmt2a	12949.2884005624	-0.0454556727575591	0.30493283507040997	-0.14906781930212	0.881500118609422	0.9817242823637541	10015	4777	15425	14440	18316	16005	16392	11572
ENSMUSG00000002031	Ift46	1172.52860301004	-0.5328564993888689	0.179757702170728	-2.96430413247483	0.0030336829854624102	0.0559931202459634	986	770	954	1039	1086	1539	2348	1083
ENSMUSG00000002032	Tmem25	30.022102209718	-0.357468866428651	0.560663791082157	-0.637581509836203	0.5237461351006271	0.896643933122371	10	31	17	22	53	22	54	40
ENSMUSG00000002033	Cd3g	3398.4490264423403	1.2961979708912	0.285593755091122	4.538607542303	5.662691445434681e-06	0.000316086506918205	2659	2309	6799	4481	5209	2177	2201	1548
ENSMUSG00000002043	Trappc6a	1117.11312391711	-0.0152092522070314	0.17927409510937098	-0.0848379806226471	0.9323901982015179	0.9905468243599549	1061	949	1264	898	1184	1487	1277	964
ENSMUSG00000002052	Supt6	9317.32310643513	-0.15879720998465502	0.127414362478868	-1.2463054156158502	0.21265229041247896	0.6779660849754611	7303	8129	8683	8505	10430	11542	12126	9350
ENSMUSG00000002055	Spag5	8985.05432911441	-0.31681302160475106	0.24688904054461103	-1.2832202713652099	0.19941491592932395	0.6635944407547271	9149	9212	6739	5790	8191	8331	16745	9617
ENSMUSG00000002058	Unc119	2236.71777325332	0.6743949184033249	0.194506499720182	3.46721019283939	0.000525890483987342	0.0141176718610289	2867	2289	2705	2303	2248	2099	1776	1495
ENSMUSG00000002059	Rab34	340.82921452258597	-0.15932262825333401	0.19030403248262498	-0.837200484797299	0.40247988502831705	0.8399887905245429	349	285	313	322	290	428	431	346
ENSMUSG00000002064	Sdf2	3281.77671355775	-0.18039651378479604	0.13614978386916698	-1.32498567870036	0.18517590135601503	0.644021846159375	3010	2634	2838	3051	3497	3928	4254	3506
ENSMUSG00000002068	Ccne1	8336.92854699631	-0.16900805610090602	0.32863022124156605	-0.514280322309959	0.607056017324663	0.9260631461594442	9167	11215	5520	4754	6736	6705	13104	9933
ENSMUSG00000002076	Hsf2bp	12.8093969693811	-1.79563703541012	0.8109855289904592	-2.21414189430159	0.0268190194846324	0.239634805648148	4	0	15	6	8	28	22	25
ENSMUSG00000002083	Bbc3	718.184217314763	-0.441426891409109	0.15908264694879	-2.77482742383088	0.00552310070012718	0.0865891916816664	552	491	745	561	714	895	1239	758
ENSMUSG00000002100	Mybpc3	529.6586966062999	1.8018275982913998	0.28878126556197	6.23941998032676	4.3919635446093605e-10	5.3127010813318495e-08	983	572	802	551	525	240	209	225
ENSMUSG00000002102	Psmc3	10694.7157000936	-0.19500566216506302	0.160546784046031	-1.2146344962547	0.224505525846462	0.693049964109797	10010	10561	9420	8424	10000	12138	15226	11228
ENSMUSG00000002103	Acp2	5358.84598196899	-0.262086012730818	0.149652472142105	-1.7512975828554898	0.07989466387576499	0.439608877237401	4574	4074	5553	5180	4569	7188	7282	5386
ENSMUSG00000002104	Rapsn	76.7941754380387	1.1170858963136598	0.338438691156909	3.30070386602386	0.000964426183534103	0.022923071101198997	108	72	112	98	69	53	42	49
ENSMUSG00000002105	Slc39a13	1348.6185629025301	-0.236370057365383	0.166026398923082	-1.42368959935636	0.154536345783153	0.5968747653820239	1097	960	1383	1229	1445	1881	1633	1391
ENSMUSG00000002107	Celf2	8283.37198933679	0.255228998088825	0.223284715204257	1.14306524678747	0.25301150216914803	0.726767760535447	5888	5923	11275	10538	9250	7368	11301	6335
ENSMUSG00000002108	Nr1h3	1880.9633909738502	-0.6618895720103929	0.25228488351412504	-2.62357998937869	0.00870110109437536	0.11717952549799	1111	1119	1574	1758	1943	3463	2031	2411
ENSMUSG00000002109	Ddb2	1278.99346497721	-0.0640094213399887	0.253110280642762	-0.252891432056571	0.8003521105501451	0.967015690275335	1051	609	1534	1271	1693	1526	1800	1093
ENSMUSG00000002111	Spi1	5031.33927886675	0.42842717448638395	0.232279159263216	1.8444494798644298	0.0651176619783979	0.396631678351602	5053	4010	5251	6918	5576	3255	5159	5073
ENSMUSG00000002129	Sf3a1	7110.495451962041	-0.00299379661191592	0.14507137864470598	-0.0206367144221329	0.9835354528222209	0.9980651799313891	5718	7209	6686	6260	8308	7780	9208	6691
ENSMUSG00000002147	Stat6	9533.35179746555	0.0273472801284504	0.17958245756424804	0.152282580934536	0.8789640630841279	0.9808551486092428	7086	6931	11202	10432	10960	11601	11130	8491
ENSMUSG00000002190	Clgn	16.9537473742026	0.6848290602572951	0.600233759249675	1.14093725936603	0.253896032861475	0.7275532079934479	30	16	13	18	16	10	11	18
ENSMUSG00000002204	Napsa	7114.17674594043	-0.616373658201423	0.196506317091373	-3.1366607818252303	0.00170883712407545	0.0357325845462664	4961	3808	6541	6822	6620	11856	11238	7298
ENSMUSG00000002205	Vrk3	3520.8246472765704	-0.0589262574278002	0.130972632080885	-0.449912752699427	0.6527733518192571	0.9374913442096541	3006	3101	3625	3000	3981	4312	4469	3228
ENSMUSG00000002210	Smg9	1962.5542896526501	-0.221475940328685	0.15770415987498998	-1.40437601965761	0.160206907878669	0.605948777852757	1775	1721	1597	1740	2026	2542	2427	2115
ENSMUSG00000002221	Paxip1	4725.58506475582	-0.139176119667516	0.173322768133401	-0.8029880965228822	0.421981614707604	0.851971358590356	4281	4845	3980	3614	5066	5037	6752	4895
ENSMUSG00000002222	Rmnd5a	8869.89986749377	-0.0357612747185351	0.163836436330448	-0.21827424667860001	0.827215438869884	0.970725557374662	8114	8216	8878	8028	8908	7902	14310	8252
ENSMUSG00000002227	Mov10	1742.60287662983	0.0104732096099864	0.28394465865512397	0.0368846861201466	0.9705769501447192	0.99648388957464	1438	1080	1605	2760	1535	2337	1749	1603
ENSMUSG00000002228	Ppm1j	148.563046843548	1.2943181172128702	0.39977941957424296	3.23758066033337	0.00120547856845545	0.0274162848655014	155	80	330	211	154	113	72	70
ENSMUSG00000002233	Rhoc	924.318902815194	0.4502091999097779	0.179637010598944	2.50621627697263	0.0122030950853038	0.14726167447535501	907	686	1214	1026	1147	902	910	684
ENSMUSG00000002249	Tead3	167.400681040069	-0.212866760459757	0.28863224210721994	-0.7375016696183309	0.460817328246375	0.8701673854957551	105	130	148	161	225	279	187	141
ENSMUSG00000002250	Ppard	768.99306477071	-0.0251467698162677	0.218619599762642	-0.11502523032504801	0.9084251238629191	0.98603068218869	620	673	886	652	858	1088	720	729
ENSMUSG00000002257	Def6	3639.0977520914203	-0.122746035951403	0.206719451789594	-0.59378077335624	0.5526587502240411	0.906981093114229	2864	2583	3924	3669	4023	5551	3897	3202
ENSMUSG00000002265	Peg3	223.535491066166	0.251521807174001	0.284407289340392	0.8843718730182341	0.376495501305054	0.8273229720468391	184	138	295	190	361	207	311	161
ENSMUSG00000002266	Zim1	7.84089431533841	-0.0612625451801707	1.2966695572451599	-0.0472460734794501	0.9623171071720329	0.994888041676562	9	4	0	16	8	4	27	0
ENSMUSG00000002274	Metrn	972.837821378085	0.0401060726198899	0.283256454833972	0.141589262788019	0.8874044485368431	0.982828868220498	897	997	1389	599	825	1221	890	990
ENSMUSG00000002279	Lmf1	629.502933491426	-0.22859784035496303	0.205071613040739	-1.11472200840177	0.26496956681800304	0.7391813721009051	448	430	664	557	780	853	743	678
ENSMUSG00000002280	Ciao3	1885.3405130785	-0.276781922679479	0.155365675915387	-1.78148694072053	0.0748329364369073	0.426216502549746	1518	1554	1745	1649	1945	2746	2329	1909
ENSMUSG00000002289	Angptl4	701.677052193094	-0.522249952405141	0.21773035395113896	-2.3986088431305297	0.0164574845714806	0.17738095369517	466	609	559	512	764	903	1467	611
ENSMUSG00000002297	Dbf4	4350.88938225546	-0.24086585416497602	0.234162317254144	-1.02862773562134	0.303654639515092	0.773712836938337	4169	4106	3877	3333	3957	3619	8770	4140
ENSMUSG00000002307	Daxx	2151.2095569641397	-0.15648918466948902	0.26732006033692	-0.585400079860284	0.5582787350828101	0.909675990911864	1442	1482	2033	2905	2114	3528	2389	1717
ENSMUSG00000002308	Cd320	361.64296368320504	-0.24361168241260397	0.21495317363157002	-1.13332442734786	0.257078037299178	0.731116838561037	313	329	321	307	350	485	378	434
ENSMUSG00000002319	Ipo4	2185.1652997482	-0.24336124672072898	0.18107373556462303	-1.34398976175027	0.178951697664334	0.633476908532646	1632	1988	1990	1895	2336	2885	2441	2548
ENSMUSG00000002320	Tm9sf1	3551.6403719924397	-0.357708482427051	0.24459476376672198	-1.4624535575430802	0.14361696216300301	0.578118127205537	2447	3953	3920	2526	2449	4159	5143	4275
ENSMUSG00000002324	Rec8	106.02426971715201	-1.0222035407146999	0.30740606153187605	-3.3252549921130896	0.000883377028598853	0.0214397228955383	77	60	103	66	61	228	178	113
ENSMUSG00000002325	Irf9	4937.551829089821	-0.143716954659403	0.21767573256492	-0.6602341609969791	0.509103573378722	0.8914652706445619	4090	3827	4422	6611	3793	5552	7354	4696
ENSMUSG00000002326	Gmpr2	1456.97872419642	-0.19534004694922302	0.135123282325114	-1.44564314593265	0.148277318421457	0.5856635803190171	1203	1337	1340	1291	1461	1850	1913	1478
ENSMUSG00000002329	Mdp1	3679.37882151925	0.10790350857013699	0.12968327872600502	0.832054137049668	0.40537838753422206	0.841636939436136	3134	3195	4240	3720	3945	3616	5019	3149
ENSMUSG00000002332	Dhrs1	3319.88878040192	-0.38161790217568003	0.175524976904241	-2.17415155897656	0.0296937549355657	0.254744924238179	2622	2220	2755	3214	3608	4953	4251	3592
ENSMUSG00000002341	Ncan	14.445871370472	0.5015016717284871	0.884855227785709	0.566761268940527	0.570876387993676	0.9140897093938192	0	15	20	12	34	10	12	15
ENSMUSG00000002342	Tmem161a	1400.43580741793	-0.0304951160107664	0.221192072066238	-0.137867129350072	0.8903454292619529	0.983573107373624	1445	1331	1014	1635	1178	1401	2115	1265
ENSMUSG00000002343	Armc6	1125.77907692034	-0.15675276577993802	0.208170541213779	-0.7530016728878159	0.451448908751775	0.8662637785199641	854	1313	859	945	1184	1341	1557	1108
ENSMUSG00000002345	Borcs8	1673.8095504595	-0.213488288280475	0.13508933981947902	-1.58034889033999	0.11402698925779499	0.523515345776501	1382	1417	1615	1503	1678	2040	2132	1852
ENSMUSG00000002346	Slc25a42	2023.10607597224	0.0668183357742298	0.150841102233242	0.4429716753919651	0.65778622233811	0.938824234394087	1913	1921	2160	1715	2173	2071	2350	2042
ENSMUSG00000002365	Snx9	2821.03196365572	-0.0872996237386656	0.15836124347150402	-0.551268869989486	0.581449375090689	0.9172318790559691	2255	2097	2785	2958	3248	3672	3488	2566
ENSMUSG00000002372	Ranbp3	7555.416453624691	-0.20350042579710603	0.13690164463532	-1.4864717391759101	0.137154386637001	0.565795295393093	6374	6597	7312	6081	8042	9826	9704	7694
ENSMUSG00000002379	Ndufa11	1306.92342411109	-0.0883529128803856	0.166201863273227	-0.5316000142257029	0.595003054925521	0.9219735905608409	1123	1324	1301	1036	1336	1608	1879	1086
ENSMUSG00000002384	Bmp8b	41.423015059612005	-0.41597363445593605	0.593537839130755	-0.700837599613087	0.48340437027804606	0.882222433489957	61	51	23	12	24	48	99	26
ENSMUSG00000002393	Nr2f6	934.094095218687	-0.29355021532518605	0.253779434134119	-1.1567139643397901	0.247389242490886	0.7206182351923199	625	577	1062	907	1022	1583	993	891
ENSMUSG00000002395	Use1	2410.93407369754	-0.23250125021672896	0.170496081515231	-1.36367503669554	0.172669864120421	0.623421132475562	2530	1677	2250	2081	2325	3217	3255	2364
ENSMUSG00000002396	Ocel1	1595.91827104614	-0.32641679748856606	0.183394076120718	-1.77986554633152	0.0750979674196013	0.426749857157764	1238	1269	1588	1367	1559	2517	1862	1629
ENSMUSG00000002409	Dyrk1b	643.963313461551	-0.51940073939044	0.184563615857898	-2.81420981581952	0.00488973020530163	0.07960428337446	553	531	490	440	643	848	935	826
ENSMUSG00000002413	Braf	3295.9148495256604	0.00309772456896947	0.14442715650888802	0.0214483525387336	0.9828880026753101	0.9978894715322959	3019	2921	3113	3253	3546	3318	5139	2718
ENSMUSG00000002416	Ndufb2	1452.31607504455	-0.136844354942166	0.15841666140953198	-0.8638255201477909	0.387683746383306	0.8322925049936409	1409	1372	1347	1168	1397	1599	1973	1528
ENSMUSG00000002428	Hltf	2227.60780973257	-0.0220896144939338	0.151365334442323	-0.145935755867212	0.883972104645047	0.98213303906594	1879	1618	2391	2274	2563	2244	3244	2061
ENSMUSG00000002455	Prpf6	5409.555839350779	-0.20784330101105702	0.124364019204782	-1.67124946861692	0.0946724128628509	0.480174921781535	4360	4742	5300	4440	5782	6412	7529	5657
ENSMUSG00000002458	Rgs19	2606.37537509874	-0.35223771150394395	0.24087399248432997	-1.46233185189911	0.143650294160173	0.578142925674864	1906	1370	2630	2259	3391	4155	3345	2498
ENSMUSG00000002459	Rgs20	14.247984749444802	-0.396533971634837	0.8537388500653079	-0.4644675261111789	0.64231282039003	0.934687518973786	21	4	9	4	24	4	20	29
ENSMUSG00000002475	Abhd3	21.703698996427104	0.7136641904238691	0.530389280419542	1.3455479150320602	0.17844835875457998	0.6330666965255051	18	18	23	40	24	13	31	10
ENSMUSG00000002477	Snrpd1	5364.25180458608	0.0612639146801147	0.18531167433458604	0.330599326243746	0.740947155204124	0.958783436284624	5065	6141	5005	4647	5093	4955	7574	4970
ENSMUSG00000002486	Tchp	1457.3787258013	-0.30125258732946103	0.22224508227267198	-1.3554972026776102	0.175259199231268	0.6279466376044069	998	1126	1395	1229	1759	2220	1495	1649
ENSMUSG00000002489	Tiam1	1842.27524080279	0.7585556933703259	0.21762946324832602	3.48553767512985	0.000491149054890473	0.0133502843371392	1675	1592	1907	2914	2431	1666	1479	1119
ENSMUSG00000002496	Tsc2	2918.41868943284	-0.0950863049224304	0.147034666649158	-0.646693103670016	0.517830587304816	0.8938281616319759	2322	2502	2718	2649	3564	3611	3603	2842
ENSMUSG00000002500	Rpl3l	10.9061164729303	0.7010441673216359	0.7415983683216679	0.9453151426265791	0.344498009892474	0.8052077425985591	23	10	8	10	9	12	12	3
ENSMUSG00000002504	Nherf2	859.564685172795	-0.0851683202416621	0.22598129796274397	-0.37688216241550804	0.7062611779921658	0.9516651927250491	655	751	1187	666	796	1048	1332	653
ENSMUSG00000002524	Puf60	8667.47713758522	-0.235052648103185	0.135534023447283	-1.7342704224715302	0.0828701128892069	0.448823112297913	7022	7616	8254	7044	9189	11377	11303	8957
ENSMUSG00000002546	Golga2	5633.25422040817	-0.149635293160014	0.118128403182361	-1.26671731039159	0.205256388132439	0.669583577547666	5175	4717	5224	5089	5791	6997	7498	5460
ENSMUSG00000002550	Uck1	2590.50250988237	-0.344003181106188	0.16456152645542999	-2.09042288629571	0.036579828803489	0.287506280644974	2262	2378	2270	1878	2475	3478	3474	2895
ENSMUSG00000002565	Scin	106.237623245245	0.8674420597392641	0.358992053797461	2.41632663052945	0.0156779903497614	0.172157375406675	76	90	116	116	232	95	69	66
ENSMUSG00000002578	Ikzf4	214.088390378797	0.722805728077468	0.22436898738431602	3.2215046139125896	0.00127519409176784	0.0287008473048594	225	174	243	257	318	174	163	161
ENSMUSG00000002580	Mien1	1799.9844508778	0.0147075226991051	0.134628698530314	0.109245078201462	0.913008107007273	0.987663524600236	1593	1689	1956	1711	1717	1861	2453	1662
ENSMUSG00000002588	Pon1	11.482182698814302	-2.07518164819353	2.7901639592019998	-0.7437489977424281	0.45702834070882903	0.8682052356033491	0	20	0	3	0	16	68	0
ENSMUSG00000002602	Axl	12691.157650691299	-0.39268630414788597	0.16176133651789001	-2.42756589801332	0.0152005251128126	0.168375900574687	9523	8386	12255	13416	11212	16891	20019	13015
ENSMUSG00000002603	Tgfb1	11425.8966388324	0.6982491181866769	0.177810137298529	3.92693649976983	8.603468349635981e-05	0.00331075419558489	13907	10841	14811	11658	12820	10442	8820	7770
ENSMUSG00000002608	Ccdc97	3575.32308676211	-0.0841539676633944	0.132986141251976	-0.632802537701604	0.526862599378489	0.897739503901511	3100	3173	3584	3345	3595	4421	4275	3532
ENSMUSG00000002617	Zfp40	288.696327071683	0.319772683238115	0.21573801345253	1.4822268830637801	0.13827993577068698	0.567052324401622	280	208	402	279	344	261	371	212
ENSMUSG00000002625	Akap8l	3939.3965675643894	-0.4074301743663061	0.14708834562234602	-2.7699691137487994	0.0056061608530466895	0.0874238602055488	3374	2690	3354	3152	4396	5154	5885	4413
ENSMUSG00000002635	Pdcd2l	740.847420541824	-0.40779785257633905	0.14299489385026998	-2.8518350662461094	0.00434676480464156	0.073332557235963	517	565	705	651	750	938	1117	850
ENSMUSG00000002658	Gtf2f1	7341.5409721946	-0.403092137680993	0.15669792146414702	-2.57241534485333	0.0100991651174972	0.130093700168625	6597	6610	6040	5503	6527	9347	10953	8407
ENSMUSG00000002660	Clpp	1836.00843013242	-0.31666489845089696	0.183105278256281	-1.72941436460221	0.0837349609363603	0.45109313058015793	1508	1849	1558	1483	1624	2496	2309	2069
ENSMUSG00000002661	Alkbh7	522.641884810533	-0.182056749002906	0.163386060634953	-1.1142734471679798	0.26516189462785	0.7391883810616819	512	423	527	431	493	599	709	560
ENSMUSG00000002664	Pspn	11.7762841605339	-0.740969146959013	0.710799770450481	-1.0424442687839	0.29720575129442794	0.7696171446312529	19	7	4	7	7	18	16	17
ENSMUSG00000002668	Dennd1c	5534.32676177708	-0.0864548436237397	0.28801599869301797	-0.300173754291641	0.7640446235375621	0.960869524436979	3385	2868	7417	5313	7651	7967	7118	4204
ENSMUSG00000002679	Med6	1028.78922300358	-0.29964859163884605	0.277874502026976	-1.07835943727488	0.28087338149381397	0.75321827353047	790	946	1144	796	865	755	2283	993
ENSMUSG00000002688	Prkd1	138.631078081889	-0.132282288117694	0.307971429346521	-0.429527792231834	0.667539172828873	0.9415276480608721	102	73	126	139	217	134	216	142
ENSMUSG00000002699	Lcp2	9070.34603673948	0.7660015716582701	0.160734637107026	4.76562852565638	1.8826584098919202e-06	0.000119834957318949	10205	7852	11894	11644	10014	7095	7748	6043
ENSMUSG00000002718	Cse1l	7597.7005258524705	-0.154431679741193	0.15607368636456	-0.9894792859602779	0.322428699597322	0.788780236638466	6063	7523	6634	6408	8383	8041	11819	7397
ENSMUSG00000002728	Naa20	1770.8559528000303	-0.0408854829550468	0.18992754867315198	-0.215268839305703	0.8295577227290749	0.9713443236318859	1518	1947	1657	1767	1448	2139	2199	1643
ENSMUSG00000002731	Prkra	1164.83212950232	0.326204401820315	0.163376494100171	1.9966421951759499	0.0458640656776049	0.328658192613509	1283	1091	1383	1169	1105	1066	1283	984
ENSMUSG00000002732	Fkbp7	326.172194479287	0.5816329050391079	0.221408244701165	2.6269703995176004	0.008614882770928391	0.116458179292488	264	277	415	397	459	258	402	190
ENSMUSG00000002733	Plekha3	2043.0176536646802	0.0892799672938777	0.153293852477832	0.582410617586825	0.56029013147508	0.9104430484941469	1532	1813	2361	2045	2358	2356	2533	1678
ENSMUSG00000002741	Ykt6	5227.5208590785705	-0.00929754051393851	0.12071839198799901	-0.0770184257827328	0.9386088868504341	0.9910247007865891	4713	4677	4934	5292	5421	5776	6513	5088
ENSMUSG00000002748	Baz1b	22033.8058520583	-0.052737766490289	0.134381319727024	-0.39244864239626503	0.6947267512605431	0.9469948915197879	19536	21046	20988	19146	23593	22130	30977	22006
ENSMUSG00000002763	Pex6	2893.8097895689502	-0.0683264424205391	0.174689121400222	-0.39113163929652794	0.6956999349823629	0.947105728919473	2150	2429	3044	2703	3435	3845	3184	2772
ENSMUSG00000002767	Mrpl2	1943.54310490883	-0.255186644295654	0.180668419902738	-1.4124584940358302	0.15781500364157	0.602184132281682	1930	1808	1582	1470	1858	2481	2534	2115
ENSMUSG00000002768	Mea1	2023.0045887843	-0.20536550054211397	0.15550316367127698	-1.3206515912193402	0.18661756211152103	0.645339683465831	1793	1805	1894	1547	2154	2599	2544	2129
ENSMUSG00000002769	Gnmt	37.014103825259106	0.187018623418455	0.37654189776017705	0.49667414046329794	0.6194188610156109	0.9284745696578921	31	34	53	30	39	43	36	33
ENSMUSG00000002771	Grin2d	61.8668779832767	-0.284096306314174	0.38304794869561704	-0.741672961000312	0.458285506017019	0.8686637111579059	37	38	64	46	96	91	62	73
ENSMUSG00000002778	Kdelr1	3280.9374709348604	0.201388804758034	0.134483730962218	1.4974956696777901	0.13426433150651101	0.5600403397720419	3129	3187	3419	3259	3561	2955	3871	3095
ENSMUSG00000002781	Tmem143	611.805699029233	-0.291823438582154	0.150734765295168	-1.93600618948593	0.0528669429082517	0.355435367710438	550	478	609	471	607	780	877	640
ENSMUSG00000002797	Ggct	649.26299195753	0.14172609117445198	0.166723053524009	0.85006895074677	0.395286752837772	0.8367286853058371	487	576	778	638	780	659	855	534
ENSMUSG00000002799	Jag2	269.20699911280104	0.6781522042086789	0.258354896894263	2.6248862025101296	0.00866779311845285	0.116965126516651	242	196	343	370	373	271	258	133
ENSMUSG00000002803	Btbd6	208.554278562929	0.519194320094493	0.42071169080661697	1.23408579186155	0.21717093731527698	0.684172578645325	156	125	195	137	563	186	195	161
ENSMUSG00000002804	Nudt14	450.494320374599	0.14110337304764	0.17332732195880599	0.814086154756231	0.41559559686930003	0.8481040935098009	435	351	492	455	520	540	492	372
ENSMUSG00000002808	Epdr1	1764.66120403087	-0.0714652010414489	0.255591454116957	-0.279607161704032	0.7797789119412059	0.964659875498468	1963	2014	1471	1141	1617	1554	2701	1832
ENSMUSG00000002812	Flii	9184.54368442996	-0.0198082682740449	0.14687993232741597	-0.134860276418766	0.8927223473841941	0.983678073131264	7615	7749	9317	8481	11003	11532	10516	8540
ENSMUSG00000002814	Top3a	1391.99312410888	-0.295399248907041	0.136730781262187	-2.16044438699286	0.0307382844275439	0.26018282458575	1157	1056	1252	1211	1513	1835	1874	1496
ENSMUSG00000002820	Atg4d	5786.82357940813	-0.079634972848061	0.207235025067555	-0.38427371445585207	0.7007755880202811	0.9491010974873659	5546	6241	5205	4966	4985	5046	9249	5838
ENSMUSG00000002825	Qtrt1	803.257083971248	-0.324233403388266	0.16587870645574102	-1.95464149869517	0.0506253995435168	0.34744312408233696	632	730	708	610	848	1064	1062	901
ENSMUSG00000002831	Plin4	78.069215108587	-0.10152864597115699	0.648805430563791	-0.156485505805542	0.8756503431907199	0.98052881382298	59	109	22	19	159	85	175	32
ENSMUSG00000002833	Hdgfl2	3829.8813391700605	-0.27223476219503795	0.15030545098600598	-1.81121017507465	0.0701083237518742	0.411275503097979	3130	3145	3600	2954	4321	5163	4985	4027
ENSMUSG00000002835	Chaf1a	7041.18454566182	-0.310818852449252	0.217329202490684	-1.43017527735407	0.152666719181917	0.593192492421547	6532	7487	5246	4577	6915	8005	10414	8116
ENSMUSG00000002844	Adprh	3414.5463309134398	0.0405411280306971	0.14168977154033802	0.28612600323909304	0.77478161603123	0.9635109050915441	3113	2863	3548	3332	3767	4041	3730	3260
ENSMUSG00000002845	Tmem39a	1755.18647107512	-0.0653306747771529	0.14192252254572402	-0.460326335843594	0.645282000553432	0.9347774989131519	1315	1509	1923	1746	1832	2105	2302	1609
ENSMUSG00000002846	Timmdc1	1124.9744053927	-0.0720509981473973	0.125271854878984	-0.57515711104462	0.565185046036844	0.912307091742382	944	940	1146	1112	1174	1253	1471	1124
ENSMUSG00000002847	Pla1a	278.891203488869	-0.35512590103367897	0.19807184187819102	-1.79291461959582	0.072986577318522	0.42017794094519606	222	191	304	208	298	395	400	281
ENSMUSG00000002870	Mcm2	19798.8698644026	-0.35894560901012706	0.23858777244153	-1.5044593666177601	0.13246312823304698	0.557042312937919	18585	21453	14138	11918	19007	21605	31568	23186
ENSMUSG00000002871	Tpra1	1794.81592346905	-0.30189986189188	0.182960428359588	-1.65008283265783	0.0989259954740011	0.49108539310608096	1722	1557	1620	1453	1530	1783	3053	1989
ENSMUSG00000002881	Nab1	4316.54093469167	0.498784051162134	0.129469791742005	3.8525129642292297	0.000116911784742176	0.004258232020403679	4182	3846	5481	4661	5241	3736	4830	2965
ENSMUSG00000002885	Adgre5	9262.113729899671	-0.111533667830956	0.19259528028287	-0.5791090397809521	0.5625156008185369	0.9108677201968679	7081	6245	10687	8689	11032	12868	11055	8291
ENSMUSG00000002897	Il17ra	9203.492244866851	0.0148288543725819	0.178278877629879	0.0831778535389247	0.933710122023301	0.990649828960293	7312	6599	9573	10127	11225	11674	10433	8153
ENSMUSG00000002900	Lamb1	343.98593038378505	0.554093482361129	0.29175061736943897	1.89920243308171	0.0575378649715671	0.370865259190249	267	259	342	425	622	220	469	223
ENSMUSG00000002908	Kcnn1	88.2383703149225	-0.581558998366589	0.25701884421319393	-2.26270956959169	0.0236535985267764	0.222372154782941	61	70	73	68	87	128	170	81
ENSMUSG00000002910	Arrdc2	2604.30910295673	-0.44058301977301395	0.22188595969424	-1.98562820459726	0.0470746223034654	0.333087784287536	2348	2562	2195	1628	2200	2786	4035	3442
ENSMUSG00000002944	Cd36	10937.7844360857	-0.0231301776272989	0.241517320778831	-0.0957702642307808	0.9237030344820799	0.988595704217453	12222	10737	10819	8254	9723	8306	19038	10252
ENSMUSG00000002948	Map2k7	1790.8466611267602	-0.3448365113916	0.353059662123639	-0.976708891968635	0.328713291752221	0.7941746609517741	2645	955	1296	1173	1683	1716	2005	2848
ENSMUSG00000002949	Timm44	2819.92483487176	-0.24151573831973103	0.14700027029417098	-1.64296118528504	0.100390964312226	0.4943431614839	2147	2525	2523	2468	3046	3423	3651	3187
ENSMUSG00000002957	Ap2a2	11307.5289786725	-0.14023449007585698	0.197843886442816	-0.7088138663126701	0.478439991714039	0.8798989926470641	11154	11960	9741	8665	10293	10980	17376	11782
ENSMUSG00000002963	Pnkp	3250.54913038618	0.043947133836227004	0.16914943707967697	0.259812474667154	0.79500842792639	0.966003058479322	3105	2551	2712	3766	3691	3783	3913	2894
ENSMUSG00000002968	Med25	3156.8266403178304	-0.21890073498812002	0.160373254329134	-1.36494539506488	0.172270213049818	0.6227489235169139	2562	2842	3004	2563	3336	4523	3928	3014
ENSMUSG00000002980	Bcam	630.304457614969	-0.209438546316919	0.289107687760429	-0.724430913405772	0.468801226996133	0.87409376406636	418	392	708	429	983	969	860	488
ENSMUSG00000002981	Clptm1	5567.8705431402395	-0.315390125760092	0.19872023610988301	-1.5871062350474199	0.11248858599144199	0.520434675165865	4053	3994	5803	4238	6707	7819	6472	6423
ENSMUSG00000002983	Relb	2367.53335127811	-0.0682394792038751	0.255098110009965	-0.267502880367124	0.789081996742421	0.9652935285466491	1475	1496	2978	2548	2866	3323	2397	2263
ENSMUSG00000002984	Tomm40	3423.47836413883	-0.438660622209543	0.210389590611333	-2.08499204231026	0.0370700228751949	0.289634594579688	2279	3216	2818	2626	3596	5437	3978	3952
ENSMUSG00000002985	Apoe	27742.751071136	0.5008370555656539	0.298869184574843	1.67577348691241	0.0937825692502358	0.478017932541414	18707	23425	34757	37373	37448	35801	16369	19270
ENSMUSG00000002992	Apoc2	206.521567365634	-0.957549218466347	0.34234963612099106	-2.7969920731212206	0.00515807987677001	0.0826872340118749	189	116	84	200	137	412	412	185
ENSMUSG00000002996	Hbp1	4527.020376488521	-0.0953278193850342	0.18463869033521696	-0.516293845087202	0.6056491943572571	0.925435472914076	4064	3756	4401	4392	4609	4052	8165	3927
ENSMUSG00000002997	Prkar2b	5770.29846449178	0.812072645013363	0.272663699457236	2.97829394462803	0.00289857854144925	0.0540581337072987	7941	7826	6319	5031	5407	2850	6078	4181
ENSMUSG00000003031	Cdkn1b	10091.1154056023	-0.13563689821144198	0.323910818844585	-0.4187476623821021	0.6754005584711379	0.942630683272486	8212	7540	13675	8721	8824	6341	23912	7564
ENSMUSG00000003032	Klf4	788.199097060661	-0.0200622173168378	0.215761868118892	-0.0929831461497304	0.9259169506332	0.989354445389847	707	618	787	948	704	1116	966	584
ENSMUSG00000003033	Ap1m1	5614.62824323672	-0.0974631995240774	0.13819833237003398	-0.7052415022137449	0.480659957751835	0.8805766992856591	4627	4471	5317	5452	6576	7015	6922	5433
ENSMUSG00000003037	Rab8a	8726.63503429019	-0.0194242853554985	0.11089329349511501	-0.17516194842165198	0.8609523827935649	0.977899676270182	7869	7599	8461	8205	9650	9876	10953	8349
ENSMUSG00000003038	Hmgn2	5577.713493108361	0.112351084212779	0.347475953352665	0.32333484699803	0.746441666019389	0.958783436284624	8568	3991	3343	7607	3522	5988	7993	4060
ENSMUSG00000003039	Fam32a	7461.68833391953	-0.0939610400644747	0.12297193776539501	-0.7640852195379159	0.44481645974285794	0.8628758462337841	7054	6099	7229	7087	7488	8552	9569	7575
ENSMUSG00000003062	Stard3nl	1478.1198850364099	-0.00960888614766405	0.12078395908880901	-0.0795543234395795	0.9365917246297539	0.990747359197152	1235	1289	1569	1407	1607	1553	2038	1371
ENSMUSG00000003068	Stk11	10608.6031936542	-0.294844928437902	0.16437625089724803	-1.79371975469991	0.0728579105934329	0.41975557522539103	9310	10178	8564	8555	10111	11455	17080	11568
ENSMUSG00000003070	Efna2	25.768371091350602	0.293951703529319	0.635428399277178	0.46260397530815295	0.6436482586723989	0.934687518973786	10	13	45	24	46	9	40	27
ENSMUSG00000003072	Atp5f1d	5928.28747247688	-0.20198275255864	0.18124421304292102	-1.1144231816704	0.265097682872016	0.7391813721009051	5948	5666	5233	4777	5099	7359	7393	6469
ENSMUSG00000003099	Ppp5c	4336.90040912774	-0.40612803128451397	0.15477427327507	-2.6240021851870097	0.00869032275977935	0.117175316849204	3298	3773	3704	3322	4501	6260	5836	4805
ENSMUSG00000003119	Cdk12	3401.29014993828	-0.266113717323733	0.15716587782172697	-1.69320288227948	0.0904168561653318	0.46839047720385707	2973	2732	2984	3077	3429	3422	5979	3451
ENSMUSG00000003123	Lipe	1431.40076397659	-0.31292615386856204	0.20354561224799	-1.5373760721862502	0.12420124240320901	0.5424284681582721	1016	967	1624	1453	1285	2052	1723	1572
ENSMUSG00000003131	Pafah1b2	6401.55296884375	0.115093169689202	0.135576530709034	0.848916616226206	0.39592769217766705	0.8370554142343649	5684	6042	6562	6475	6915	6141	9323	5144
ENSMUSG00000003134	Tbc1d8	3019.7481060602504	0.49987918357440203	0.183627177763499	2.7222505386333196	0.00648389655698745	0.096078119699001	3323	2317	3276	3948	3475	2942	2781	2209
ENSMUSG00000003135	Cnot11	2507.16485867135	-0.168255789347048	0.11700915127747699	-1.43797119721041	0.15044222668242901	0.589840713276548	2148	2082	2264	2371	2667	2868	3768	2395
ENSMUSG00000003153	Slc2a3	8904.75338175762	1.53488420234819	0.190435364211258	8.05986959777848	7.63758793163186e-16	2.0164560415670103e-13	13352	10304	11563	11202	9811	4453	4689	4225
ENSMUSG00000003154	Foxj2	2566.05740643225	0.10563339027194399	0.182415077955953	0.579082559707322	0.5625334672780761	0.9108677201968679	2049	1808	3210	2553	3206	2936	3128	2115
ENSMUSG00000003161	Sri	6995.68732758497	0.129531300405242	0.12906434939466802	1.0036179705144301	0.31556278928944503	0.782515306142285	7186	6363	7051	6867	7171	6724	8989	6318
ENSMUSG00000003166	Dgcr2	4662.13094092749	-0.158507782463493	0.13517136930755197	-1.1726431660453502	0.240938931495496	0.7139249473638349	3875	3886	4605	4112	5060	5538	5759	5087
ENSMUSG00000003184	Irf3	3292.93855714862	-0.16202803807988198	0.151232418270869	-1.0713842966504499	0.283996670720407	0.75670968990022	2401	2496	3472	3113	3805	4050	4301	3332
ENSMUSG00000003190	Bcl2l12	740.8652955388901	-0.25655329667639104	0.189202439380076	-1.35597245742174	0.175107931525307	0.627700946513739	499	542	753	732	823	1073	949	714
ENSMUSG00000003198	Zfp959	857.5358820280541	0.0949568798810572	0.17036734172716	0.557365507487515	0.577277726967877	0.9157728677411759	619	789	962	889	988	831	1230	715
ENSMUSG00000003199	Mpnd	1805.38914551885	-0.339390379942042	0.23834756403880603	-1.42393055834539	0.15446657482655898	0.596740988462772	1233	1059	1975	1640	2104	3027	2161	1685
ENSMUSG00000003200	Sh3gl1	4131.997392166671	-0.150888260416602	0.14402164878299403	-1.04767763521409	0.29478715505931896	0.7675793435712909	3435	3273	4158	3590	4721	5372	5054	4119
ENSMUSG00000003206	Ebi3	724.860140217771	0.17528243604670302	0.279758807181453	0.626548410799499	0.530955294113542	0.899509967527752	896	477	593	922	741	1001	670	543
ENSMUSG00000003208	Yju2	873.669399837187	-0.0959325705730476	0.201941297428046	-0.47505176897870294	0.63475007463289	0.933466052623481	765	716	773	808	1048	1251	889	841
ENSMUSG00000003226	Ranbp2	16837.2094166796	-0.12044996801673499	0.15815795719682	-0.7615801958471191	0.44631059835254294	0.863443506255888	14334	15305	15764	15402	17519	15746	28042	16154
ENSMUSG00000003227	Edar	43.2029512123588	0.489038205497666	0.587263754926519	0.832740317097991	0.404991201175615	0.841371844236425	15	24	63	70	67	48	16	44
ENSMUSG00000003228	Grk5	2326.74189154249	0.5810735132347621	0.14009848875130498	4.14760728979918	3.35968039793334e-05	0.00151570009274966	2141	2140	2961	2796	2791	1859	2507	1593
ENSMUSG00000003233	Dvl3	2279.24362744926	0.100246698006221	0.11904504106351299	0.842090498778004	0.39973729911307393	0.8387406526685391	2053	2113	2447	2133	2502	2539	2749	1970
ENSMUSG00000003234	Abcf3	3097.39854617046	-0.008263433094760091	0.13595069699001	-0.0607825724892554	0.951532369794718	0.9925511011894749	2529	2700	3199	2795	3712	3442	3774	3054
ENSMUSG00000003235	Eif2b5	4074.9447114864292	-0.23894482497888397	0.13982404049113198	-1.7088965827306297	0.0874701076344022	0.461471313292045	3181	3602	3612	3638	4336	5045	5257	4523
ENSMUSG00000003269	Cyth2	2859.8675900200396	-0.19134437525195103	0.12016947820605801	-1.59228764332194	0.11132008810828199	0.518656198924113	2507	2491	2665	2474	2905	3237	4391	2777
ENSMUSG00000003271	Sult2b1	11.883864157990502	0.33512228380112496	0.803483006410088	0.417086959061437	0.676614803262931	0.9429272057617959	4	7	32	5	16	12	9	12
ENSMUSG00000003273	Car11	30.3278906447665	0.0671867095817159	0.677561508809569	0.0991595725379361	0.921011573049735	0.9883742352561171	4	12	48	27	65	35	36	27
ENSMUSG00000003279	Dlgap1	9.386208936423769	-1.19062637527376	0.9712408216231311	-1.2258817265155701	0.22024318631627898	0.688177793859715	5	3	4	0	20	16	21	12
ENSMUSG00000003282	Plag1	81.199881993163	-0.34996103432166903	0.34829645517506	-1.0047792020902802	0.31500318065537897	0.7821638655884059	89	59	64	65	75	57	149	107
ENSMUSG00000003283	Hck	6342.47203310979	-0.330765802422403	0.28035101678493896	-1.17982736861675	0.238068881934488	0.710951843542336	5253	3644	5060	8656	5205	10012	6560	7075
ENSMUSG00000003299	Mrpl4	2459.9512208856	-0.24928235881518698	0.15219666632562	-1.63789631424551	0.10144332497360001	0.496991238664471	2008	1962	2323	2271	2501	3446	2958	2577
ENSMUSG00000003308	Keap1	4250.06562123618	-0.0409461989039685	0.14686747008406603	-0.278796924060386	0.780400675147895	0.9646824361107791	3830	3977	4128	4410	3759	4995	5405	3972
ENSMUSG00000003309	Ap1m2	146.08836502017598	0.00664126075119343	0.33611909261832296	0.0197586536946143	0.984235901010414	0.9982419303339849	73	121	154	119	253	194	180	114
ENSMUSG00000003316	Glg1	8788.23689223636	-0.254032829243903	0.129094622121315	-1.96780334509348	0.0490906691619897	0.34091740555725797	6983	6390	8400	7906	10002	10994	12728	8867
ENSMUSG00000003341	Atp8b3	20.9896551843812	-0.498696315703141	0.6180410017244929	-0.8068984328089079	0.419725001811964	0.8506232601628259	23	18	28	9	8	14	43	29
ENSMUSG00000003344	Btbd2	1358.49549915328	-0.19979535567659698	0.173851891972511	-1.1492273878054098	0.25046223039841703	0.7244591796001459	1035	995	1391	1301	1510	1961	1687	1256
ENSMUSG00000003345	Csnk1g2	7608.3732910697	-0.127470873497232	0.15501158325987	-0.8223312788408381	0.410888379390887	0.8447012644773599	6543	6848	7306	6198	8504	10142	9016	7358
ENSMUSG00000003346	Abhd17a	3707.7969749823706	-0.125536586264894	0.178490956922453	-0.7033218289004649	0.48185521001259796	0.881012531764551	3118	3286	3698	3086	4084	5461	4683	2947
ENSMUSG00000003348	Mob3a	7049.6883515973295	0.4063931910500321	0.161042903370139	2.52350884481995	0.0116190137643252	0.14340922612073098	6607	5708	8624	7899	8741	7537	6959	4986
ENSMUSG00000003352	Cacnb3	1126.83027022511	0.148960245580327	0.316053708670584	0.47131307589111404	0.637417179331321	0.9337151527746179	661	661	1649	1232	1549	1632	1019	831
ENSMUSG00000003355	Fkbp11	582.9387481814599	-0.9356223387176579	0.20159030354764998	-4.641207053376481	3.46379825163208e-06	0.000201857663178605	361	380	409	509	427	1147	947	669
ENSMUSG00000003360	Ddx23	8656.06607371879	-0.310304387179079	0.130728391063363	-2.37365720372614	0.0176128937202639	0.18548826886390998	6896	7606	7794	7009	8877	11377	11874	9333
ENSMUSG00000003363	Pld3	6090.54438105447	-0.45237025658936797	0.14890403739355498	-3.03799859632918	0.00238155063942279	0.0465306567015152	5143	4532	5123	5335	5566	8780	8036	7219
ENSMUSG00000003378	Grik5	643.552905270378	0.17735968503966	0.175520517664323	1.01047836116148	0.31226616152414194	0.779689572055593	593	539	687	606	829	780	680	513
ENSMUSG00000003379	Cd79a	17388.624348889498	-0.29097481182658397	0.258308425649746	-1.1264627202719701	0.259969711670786	0.7338592653602901	9141	10513	19793	15985	23402	24162	27770	14557
ENSMUSG00000003380	Rabac1	3590.62414453604	0.0108200313744926	0.162662774145663	0.0665181780608475	0.946965285760605	0.9916658968040172	3211	2674	3797	3758	3950	4476	3917	3369
ENSMUSG00000003382	Etv3	4180.0374299489395	-0.214103057425452	0.21446945315730803	-0.998291618100097	0.31813797088290696	0.784990253713679	2763	2510	4637	4590	4717	5711	5552	3957
ENSMUSG00000003402	Prkcsh	6405.349795188929	-0.27185372904502103	0.134148032770454	-2.02652042993579	0.0427114813183259	0.315294431263557	5161	5247	6170	5444	6612	8900	8372	6487
ENSMUSG00000003410	Elavl3	5.07293913703467	-0.359255673749678	1.0640815149673999	-0.33762044420129306	0.735649233705818	0.958330262417717	2	0	4	8	9	6	9	5
ENSMUSG00000003411	Rab3b	6.84869272640852	-1.4659265986563101	0.987967805000325	-1.4837797256519198	0.13786736744683803	0.5666615690294959	9	4	4	2	0	13	12	12
ENSMUSG00000003418	St8sia6	2403.24444722919	-0.757434480763173	0.257382056644267	-2.94284104586995	0.0032521535316144103	0.0591977730976479	1147	1183	2264	2481	2243	3806	4754	2402
ENSMUSG00000003420	Fcgrt	6227.31888659354	-0.465062768813584	0.184771541589466	-2.5169610255614	0.0118371922520332	0.144919689982351	5698	3667	6111	5582	5165	9265	8922	6756
ENSMUSG00000003421	Nosip	2818.4732694795503	-0.278662168120271	0.13801690406350597	-2.01904375417703	0.0434826720362272	0.31781918352526	2427	2320	2546	2304	2961	3881	3750	2862
ENSMUSG00000003423	Pih1d1	3046.6331548982203	-0.23455764244621802	0.136807450781668	-1.7145092690934598	0.086435236216854	0.45824107595881297	2650	2590	2943	2614	2919	3743	3912	3402
ENSMUSG00000003429	Rps11	29649.888724225897	-0.0339199202280915	0.105427599809083	-0.32173662579359097	0.7476522285645699	0.958989812590727	25049	25229	31018	28866	31429	33014	40940	26768
ENSMUSG00000003435	Supt5	9203.25079187198	-0.287921302035258	0.154705966291401	-1.86108725433985	0.0627318558276143	0.389168635867	7154	6991	9205	7441	10346	12734	11705	9770
ENSMUSG00000003436	Dll3	6.54396427958538	-1.46016284884149	1.20172373247583	-1.2150570130068201	0.224344347314769	0.692816923127964	4	10	4	0	0	11	21	6
ENSMUSG00000003437	Paf1	3544.3695084216297	-0.052099177923857	0.130196849709802	-0.400156977991263	0.689040899795995	0.9452578194125328	2770	3001	3902	3352	3860	4209	4719	3179
ENSMUSG00000003438	Timm50	3056.3104349152004	-0.24584493302276	0.19348025016274803	-1.2706461399339999	0.203854564568559	0.667413374339072	2599	3170	2612	2254	3019	4140	3664	3313
ENSMUSG00000003444	Med29	793.8781863342731	-0.114972670290938	0.155745997018048	-0.738206262069229	0.46038911815095096	0.8699697938050059	704	783	719	646	838	902	1077	792
ENSMUSG00000003452	Bicd1	385.409947690483	1.19313472204272	0.31574432744123804	3.7788001821339603	0.000157585808552281	0.00535192429447916	580	464	569	444	252	175	349	199
ENSMUSG00000003458	Ncstn	4557.04568405011	0.040674623915201	0.136535178148803	0.297905817875534	0.7657750474344921	0.961217449188593	4140	3621	4479	4714	5269	5457	5428	3987
ENSMUSG00000003464	Pex19	3320.0212408115303	0.17511495667698498	0.17868851779594197	0.9800011709591829	0.32708554064803697	0.7930818707199889	2457	3358	3804	3057	4086	3691	4371	2336
ENSMUSG00000003469	Phyhip	1964.5320532777102	-0.199635682210714	0.29482385855946897	-0.6771354366846322	0.49832002698329503	0.888346536681849	2455	2025	1540	1079	1700	1703	3237	2209
ENSMUSG00000003477	Inmt	6.64530436695825	-1.52666629522523	3.3569124090384705	-0.45478288057641403	0.649265447558096	0.935741327173896	0	17	0	0	0	8	35	0
ENSMUSG00000003484	Cyp4f18	933.953803396177	-0.0794898061593203	0.25877998644267897	-0.30717138234694	0.758712926808187	0.960147976856353	664	562	884	1218	1122	1338	985	856
ENSMUSG00000003500	Impdh1	2230.8891997168803	-0.165359061019865	0.187716276930024	-0.8808988955257601	0.37837254534176795	0.8276762680524191	1854	1779	2579	1795	2292	3046	2435	2344
ENSMUSG00000003518	Dusp3	3004.7270111158	1.36317760225573	0.16148939596395903	8.44128243912656	3.1387469381228195e-17	9.343003385812272e-15	3790	3345	4606	3363	3603	1513	2153	1410
ENSMUSG00000003526	Prodh	990.714659419134	0.771462885540298	0.2341334984613	3.2949701371664797	0.0009843213953241439	0.0233119861192135	1247	1066	962	1327	979	970	716	582
ENSMUSG00000003527	Ess2	1494.2148492967099	-0.169276499367626	0.142386370199328	-1.18885325281243	0.23449741827791698	0.7064944509624741	1315	1142	1370	1450	1603	1976	1927	1427
ENSMUSG00000003528	Slc25a1	2349.7969827798997	0.172649622606948	0.17574853763329	0.982367335352694	0.325918912557415	0.791805588200934	2398	2520	2439	2183	2154	2280	2610	2269
ENSMUSG00000003531	Dgcr6	795.426314716811	-0.0854498420127065	0.167080089439824	-0.511430430155967	0.6090496914535429	0.926513211726948	788	710	745	694	786	1013	923	782
ENSMUSG00000003534	Ddr1	948.329718763711	-0.0306806342230609	0.23219933847526003	-0.13213058411158998	0.8948810053626179	0.9839778335593091	612	643	1079	1024	1236	1292	1127	782
ENSMUSG00000003541	Ier3	425.46542415280504	0.5350979437813239	0.253032661942668	2.11473862572954	0.034452230356393	0.277611098216774	605	449	494	369	366	407	381	309
ENSMUSG00000003545	Fosb	53.91250874109771	0.751346255309305	0.5905666807724781	1.2722462674774098	0.20328563331427	0.6666462559324189	106	33	16	66	83	46	71	16
ENSMUSG00000003546	Klc4	1187.27733617375	-0.146789081462154	0.15866402434838198	-0.925156676600147	0.35488441523177294	0.8130636323667629	1161	845	1157	1078	1259	1558	1552	1097
ENSMUSG00000003549	Ercc1	485.872968297984	-0.296987102787099	0.24788112730922401	-1.1981029213918999	0.230876951688392	0.7025341759032839	303	285	520	410	678	602	664	549
ENSMUSG00000003555	Cyp17a1	6.95573165586445	1.09731036581085	1.5536645230127502	0.706272396362005	0.480018756098559	0.8803248736152149	24	0	0	7	10	10	4	0
ENSMUSG00000003559	As3mt	1714.0815461388001	0.20878309334929998	0.15462073075437197	1.35029172563523	0.17692242544408604	0.631018784261086	1529	1375	2034	1785	2009	1945	2026	1266
ENSMUSG00000003573	Homer3	1458.73804767293	0.757055547718263	0.18415092393819602	4.111060273432799	3.9384636271918e-05	0.0017280293735375302	1374	1700	2014	1490	1699	1338	1150	887
ENSMUSG00000003575	Crtc1	1170.27125601416	0.0355524853893715	0.19198281917017299	0.18518576580468804	0.8530833332404449	0.976949812152603	1099	999	1243	970	1386	1571	1179	1038
ENSMUSG00000003581	Rnf215	1695.42445996011	-0.214743428771186	0.178719941524367	-1.20156389342768	0.22953253766363	0.7003364276683779	1301	1134	1729	1741	1846	2389	2149	1617
ENSMUSG00000003585	Sec14l2	2664.11796844892	-0.495547871708595	0.3455938054744989	-1.43390264483534	0.151600047014634	0.5914778498404399	2822	3196	1606	1230	1982	2391	4783	3636
ENSMUSG00000003604	Aven	1340.7967216775698	-0.0377771022464873	0.153097864691655	-0.24675133335511698	0.805100676323896	0.9671139457999409	1024	1297	1422	1178	1474	1377	1791	1355
ENSMUSG00000003617	Cp	3919.9453480770003	-0.248396155461013	0.23491846011569797	-1.05737180185277	0.29034193553261894	0.763468734962874	2373	2307	4127	4352	4734	5527	4939	3917
ENSMUSG00000003623	Crot	2315.61784843893	0.40447722038988004	0.14075372004702402	2.8736520800640295	0.0040575567466297705	0.0696413442290407	2178	1916	2529	2732	2975	2150	2572	1717
ENSMUSG00000003644	Rps6ka1	6044.365502108531	-0.229474307818379	0.17517626828430202	-1.3099623029185299	0.19020858858381498	0.6501309429901839	5255	4228	5399	5945	6587	8864	7241	5872
ENSMUSG00000003660	Snrnp200	11639.6676669748	-0.23757592504894198	0.138750497651542	-1.71225277797267	0.0868500949567252	0.45939766255681	8971	10178	10028	9997	13441	13889	16377	12397
ENSMUSG00000003662	Ciao1	2930.88168566591	-0.0718706669245824	0.14182787027292001	-0.506745724844358	0.6123332430746661	0.9272649015875809	2526	2713	2922	2415	3262	3181	3730	3066
ENSMUSG00000003665	Has1	11.1773621184211	-0.7133968151831379	0.9008942215043679	-0.7918763359275021	0.428432786354354	0.855017860633885	5	6	14	0	20	14	16	18
ENSMUSG00000003680	Taf6l	1052.93980423575	-0.323409435107188	0.20766989741108302	-1.5573245768355102	0.119393443179579	0.5334839914375851	897	961	841	779	1141	1567	1186	1178
ENSMUSG00000003721	Insig2	1352.6112495352302	0.14802085204924698	0.125939813578532	1.17533008699387	0.23986268193247798	0.712789595256244	1227	1166	1506	1298	1579	1358	1785	1112
ENSMUSG00000003731	Kpna6	4534.98279640526	-0.0950789380110769	0.148186374482145	-0.641617276509675	0.5211217126738129	0.895062213153999	3761	4580	4089	4072	4690	4677	6678	4450
ENSMUSG00000003746	Man1a	12316.3463802322	-0.32914319323900604	0.201073657075367	-1.6369284670424802	0.101645417020465	0.497227060649344	7928	8363	14152	11371	12789	14359	22799	11034
ENSMUSG00000003752	Itpkc	325.46982102457804	-0.5622307643124979	0.28640934986904604	-1.9630321585854797	0.0496424374499428	0.3433356915387619	174	217	301	279	375	639	364	335
ENSMUSG00000003762	Coq8b	1156.22150698598	-0.24714866407504701	0.181405434768779	-1.3624104723767798	0.173068380603014	0.6242019503708721	826	829	1197	1135	1249	1666	1424	1147
ENSMUSG00000003778	Brd8	7730.760837741509	-0.275371860928672	0.15465306865568698	-1.7805780597975	0.0749814066609233	0.42655918156725103	6386	6197	7311	6023	8680	8575	13494	7336
ENSMUSG00000003779	Kif20a	6561.15894408568	-0.45977446588929793	0.235826469952656	-1.9496304464108798	0.051220181791867006	0.349707029360167	6243	6084	4497	4130	6490	6656	12930	7233
ENSMUSG00000003808	Farsa	4105.9901090474605	-0.19055917152860397	0.158839017898942	-1.1997000110504599	0.230255868756034	0.7014175466209179	3789	3997	3787	3320	3725	5339	5545	3930
ENSMUSG00000003809	Gcdh	2371.68013959095	-0.24562115742357898	0.223160440190145	-1.1006482923868401	0.271049758788477	0.745091655960502	2396	2475	2107	1511	2047	2492	3631	2628
ENSMUSG00000003810	Mast2	5183.57470992373	0.135814344689591	0.185027416782623	0.734022811598513	0.46293483526776397	0.870981081507901	5533	5548	5462	3896	5157	5019	6550	4689
ENSMUSG00000003812	Dnase2a	3882.50097032846	-0.459314971892161	0.14536997120886802	-3.15962759070934	0.0015797091539903698	0.0338342377029427	3598	2956	3176	3223	3334	4813	6376	4426
ENSMUSG00000003813	Rad23a	10142.2290292962	-0.451537274020451	0.280343441977185	-1.61065752362846	0.10725438858290301	0.510248943720117	9529	10822	8375	6126	7314	8734	20981	11687
ENSMUSG00000003814	Calr	55821.2317697042	-0.23129531124093103	0.134969413945212	-1.7136868604528401	0.0865862513445752	0.458561270421069	42455	48031	57032	51208	53414	72806	72650	57911
ENSMUSG00000003824	Syce2	1212.71687902506	-0.135401508938834	0.255031223507384	-0.530921300837949	0.5954733162828431	0.922007946131168	1303	1379	942	930	973	1079	2022	1229
ENSMUSG00000003847	Nfat5	6998.43347530805	0.361227741451698	0.6766873296553371	0.533817799774211	0.593467597539273	0.921333699001707	1861	6161	10003	9715	9716	8648	11068	1470
ENSMUSG00000003848	Nob1	2116.68766780302	-0.21667292489115397	0.19883338317949803	-1.08972105904144	0.275836036663977	0.749300684011064	1821	2029	2048	1537	2133	3143	2384	2095
ENSMUSG00000003849	Nqo1	1002.7902118578301	-0.35884836114219104	0.30107558852610805	-1.19188793385377	0.233305190000571	0.705047494654855	903	1244	715	650	764	865	2004	1086
ENSMUSG00000003863	Ppfia3	23.0180129825953	-1.42772660485777	0.45248685452384	-3.15528858039465	0.00160339426126444	0.034211002502116	8	14	13	17	16	47	49	31
ENSMUSG00000003865	Gys1	1256.6351440732699	0.147032626879464	0.350388860803656	0.41962700110450896	0.6747579601818969	0.942581145021521	976	1345	792	1899	1209	2039	893	914
ENSMUSG00000003868	Ruvbl2	4558.81500999377	-0.392583779738385	0.202052412626813	-1.9429799161244399	0.0520185849886734	0.35269948133678003	3594	4198	3736	3325	4736	6895	5172	5373
ENSMUSG00000003872	Lin7b	12.1266173148117	-0.29248058348407296	0.776417823186413	-0.3767051383284	0.7063927438738321	0.9516651927250491	2	8	11	11	24	11	31	7
ENSMUSG00000003873	Bax	3406.9405602306297	-0.32494812674948603	0.185739244579918	-1.74948556232375	0.0802071223002064	0.440848777566775	2412	2802	3720	3115	2928	5110	4178	3550
ENSMUSG00000003882	Il7r	2063.1201602535198	0.35248003417692403	0.395841798244254	0.890456833362067	0.373220637074928	0.8253022651966329	880	854	3408	2808	3204	2266	1834	1670
ENSMUSG00000003923	Tfam	3872.76982802846	-0.0052186543312185895	0.118207190146194	-0.0441483663114263	0.9647861396017371	0.9953297515781591	3241	3528	3974	3611	4273	4108	5511	3421
ENSMUSG00000003929	Zfp81	931.234965682332	-0.33184610090514305	0.775145331893953	-0.42810823628947897	0.668572320610168	0.9415276480608721	56	760	1143	1074	1146	978	1734	920
ENSMUSG00000003934	Efnb3	208.202373418916	-0.0659293730838541	0.31427281756201697	-0.209783886482145	0.833836349951328	0.97223256683606	253	224	177	143	170	168	260	268
ENSMUSG00000003948	Mmd	3711.52189080207	1.5297809833905	0.170310727412212	8.982293755858901	2.65179725528116e-19	1.07351824353129e-16	4845	3904	6048	4379	4447	1834	2422	1471
ENSMUSG00000003949	Hlf	199.787923055308	0.711242636898828	0.18478331827153602	3.8490630190636	0.000118570502788558	0.00430112019792856	205	203	238	220	262	163	205	114
ENSMUSG00000003955	Fam162a	1765.9871176222	-0.330443873792847	0.230944077514637	-1.43083935015351	0.152476262484151	0.592991454021235	1841	1614	1214	1108	1919	2205	2973	1666
ENSMUSG00000003970	Rpl8	64377.9209149488	-0.214472996995106	0.139359430566499	-1.5389916285052903	0.12380633999620098	0.541878058954111	59013	57051	59013	51913	64162	81804	83516	67444
ENSMUSG00000003992	Ssbp2	1670.87809173232	-0.262823083076195	0.250895923928819	-1.0475382738810899	0.29485138937065997	0.7675793435712909	1647	1818	1223	1099	1599	1580	3083	1672
ENSMUSG00000004018	Fancl	2098.8419078229504	-0.00902828008278612	0.206557118244511	-0.0437083948474676	0.9651368474929329	0.9953297515781591	1921	2093	2139	1801	2072	1722	3686	1802
ENSMUSG00000004031	Brinp2	56.1965673567601	0.193961948978956	0.39304415973293794	0.49348640394694393	0.621668944227756	0.929167691475983	46	52	46	44	100	56	92	31
ENSMUSG00000004032	Gstm5	2015.1713934253896	-0.125937679784424	0.34269064635308305	-0.3674966945396779	0.713248556998024	0.953109569790485	2470	2715	1361	1125	1438	1732	3007	2313
ENSMUSG00000004035	Gstm7	45.9312682231659	0.9028938026004291	0.450246012306495	2.00533436814939	0.0449273130021391	0.32431837312671197	79	31	69	40	48	36	51	16
ENSMUSG00000004040	Stat3	10203.8352175569	0.25393936267742606	0.18453777775830998	1.3760833459803101	0.168795830966268	0.6183613682188511	8430	8019	12427	11959	11760	11790	9851	8357
ENSMUSG00000004043	Stat5a	2743.06553144011	-0.162659644906498	0.153425318916535	-1.06018775815605	0.289059189270419	0.761973876074707	2248	2262	2742	2325	3101	3688	3276	2727
ENSMUSG00000004044	Cavin1	4330.89565769585	1.28692552621829	0.18322001986568398	7.023935087233981	2.15705053804168e-12	3.70013380994472e-10	5511	4791	7002	4543	4818	2503	3167	1981
ENSMUSG00000004054	Map3k11	3020.0665204883503	0.081279401349496	0.195273730440893	0.4162331572505011	0.67723939918476	0.9429272057617959	2730	2739	2853	2961	3564	4161	2863	2550
ENSMUSG00000004056	Akt2	7709.0614739195	0.0841224835667654	0.115401215506074	0.7289566509144608	0.46602817957555304	0.8725670688377478	6958	6965	8483	7312	8169	8229	9285	7115
ENSMUSG00000004069	Dnaja3	3559.78147009918	-0.079713466031179	0.170081870375324	-0.468677030980864	0.6393005072857321	0.934387419400315	2949	3625	3108	3129	3909	4129	4107	3827
ENSMUSG00000004070	Hmox2	3371.33689996157	0.452292347300225	0.19358441908641896	2.33640883617971	0.0194699438652825	0.197347625470253	2557	2841	4367	4258	4172	3465	3278	2368
ENSMUSG00000004071	Cdip1	2330.70230589935	-0.0188450268394178	0.191099114692378	-0.0986138887652807	0.9214448421351321	0.9883742352561171	1712	1675	2562	2597	2714	3002	3112	1797
ENSMUSG00000004085	Map3k20	2527.06533953546	0.0113818956377164	0.20684932704421397	0.0550250551952898	0.956118502868384	0.993237962068471	2402	2772	2241	1958	2739	2135	3886	2437
ENSMUSG00000004096	Cwc15	4782.588630890949	-0.0132712903679731	0.11832249053515598	-0.11216202691431598	0.910694937263325	0.9868819708970551	4086	4176	4824	4826	5023	5015	6929	4234
ENSMUSG00000004098	Col5a3	109.157306409925	0.782553734504279	0.30797196105201596	2.5409901986892502	0.0110539018219156	0.13880847669475302	87	116	131	99	199	91	115	51
ENSMUSG00000004099	Dnmt1	19866.2655416281	-0.313881932569942	0.18230870851049497	-1.72170564497127	0.0851228542371387	0.454617431899385	16332	18924	15107	14162	22968	23816	29668	21756
ENSMUSG00000004100	Ppan	3834.1734019831897	-0.401136338605706	0.17983198399019099	-2.23061732237568	0.0257064883759588	0.233263717893264	3068	3583	3239	2831	3673	5719	4825	4300
ENSMUSG00000004105	Angptl2	2114.0593859373103	-0.0583881916908566	0.18635773138428	-0.31331241938364696	0.7540433155068029	0.960147976856353	1675	1758	1781	2292	2550	2893	2461	1837
ENSMUSG00000004110	Cacna1e	872.195956832245	0.12732437621936601	0.42221549070656894	0.301562540981837	0.762985567231448	0.9608263382571008	389	1831	588	709	696	985	1046	719
ENSMUSG00000004113	Cacna1b	158.279830466585	-0.41669489943414395	0.45297286590203906	-0.919911391611389	0.35761906543233096	0.8143134885413	49	67	138	143	308	233	193	188
ENSMUSG00000004127	Trmt10a	915.365066001752	-0.148324504535235	0.17096882502549202	-0.8675529267579621	0.385639125675053	0.831660945809313	705	886	889	749	1005	951	1499	847
ENSMUSG00000004151	Etv1	146.87160298889	-0.22281268163470203	0.268236122660954	-0.8306587473169421	0.406166437021385	0.842165514347941	122	88	140	158	162	127	259	158
ENSMUSG00000004187	Kifc2	374.330547935213	-0.15794082030937198	0.23354195202514	-0.6762845773095619	0.498859982782266	0.8883527869243941	280	228	393	322	532	461	479	384
ENSMUSG00000004207	Psap	108942.21314582901	0.22057836419078303	0.152387587503511	1.4474824872839498	0.14776183783895497	0.5847122600276429	102984	82672	129712	121610	118582	110646	119609	96079
ENSMUSG00000004221	Ikbkg	1686.6938822069	-0.23989260041825303	0.147489255080905	-1.62650899746331	0.103841420895112	0.501651055041348	1326	1269	1695	1694	1633	2087	2712	1506
ENSMUSG00000004233	Wars2	768.100998472256	-0.23341090657736605	0.154932529242565	-1.50653260305287	0.131930504115776	0.556612161106629	588	651	748	757	721	1054	1067	709
ENSMUSG00000004263	Atn1	2171.1093239349802	0.10286626866253198	0.228732291051836	0.449723422038474	0.652909880608907	0.93755437925878	1713	1533	2677	2148	2780	2986	2034	1800
ENSMUSG00000004264	Phb2	10809.8111689886	-0.41628187183933	0.19067148450465501	-2.18324136365114	0.0290180401245897	0.25101018070165	8031	11303	8296	7793	10480	14746	15634	12078
ENSMUSG00000004266	Ptpn6	21936.4594849995	-0.31508731533976697	0.21805755523336198	-1.4449731631750402	0.14846542389106102	0.586081279012318	15295	12609	21848	23406	24684	33716	27690	21369
ENSMUSG00000004267	Eno2	233.394651595751	0.7837874361222351	0.35025628760353805	2.23775407854896	0.0252370965446299	0.231272993846052	172	150	332	222	496	232	167	133
ENSMUSG00000004268	Emg1	6824.982004925229	-0.139200120661218	0.164114712509402	-0.8481879444735541	0.396333310049825	0.837285830763484	5352	7268	6582	5797	6450	7586	9366	7076
ENSMUSG00000004270	Lpcat3	5752.595392743511	-0.25292708843197	0.22930797041871898	-1.10300173155831	0.27002641319466697	0.743834327473824	6060	5836	5009	3866	4692	5619	9575	6253
ENSMUSG00000004285	Atp6v1f	5162.6157977608	-0.017227972740875	0.129626794462456	-0.132904410791897	0.894268978545398	0.9839778335593091	5002	4150	5268	4975	5316	6060	6273	4887
ENSMUSG00000004296	Il12b	146.70725233737	-0.35920855441651894	0.41809265609229795	-0.859160162663129	0.39025215866358204	0.833907607364584	64	78	148	230	125	274	137	144
ENSMUSG00000004317	Clcn5	668.619367064818	0.217085011679077	0.403491785033159	0.538015939187551	0.590566044545549	0.920649226251857	666	601	843	838	414	1165	308	481
ENSMUSG00000004319	Clcn3	12835.5226951858	-0.363224251877601	0.32261844474928697	-1.12586325360247	0.260223405334442	0.7338592653602901	12886	12507	10235	8964	10431	8465	32331	11562
ENSMUSG00000004328	Hif3a	255.44236584752602	-2.50946106684122	0.360524598303213	-6.9605821035564395	3.38869598326809e-12	5.62227253792273e-10	140	111	56	68	57	563	709	486
ENSMUSG00000004347	Pde1c	114.492092067886	1.3095358255346399	0.26496388851046104	4.9423181132206695	7.719911610406059e-07	5.29101481524038e-05	118	118	179	150	146	68	60	66
ENSMUSG00000004356	Utp20	3160.3426019468798	-0.181048857723942	0.172883764694797	-1.04722880163768	0.294994064598911	0.767621682323632	2096	2869	2983	2939	3659	4264	4030	3024
ENSMUSG00000004359	Spic	6334.80210166735	-0.574885863572719	0.186330651274189	-3.08529949120804	0.00203347280329645	0.041380898963597	5071	3817	5541	6541	4744	8821	9796	7755
ENSMUSG00000004364	Cul3	7685.816552287421	0.0526659525419937	0.144945612484474	0.36334975332651104	0.716343631462995	0.9533677958588102	5854	6317	8277	7809	9512	7869	10274	6957
ENSMUSG00000004371	Il11	8.89416022502307	-0.16266053858614002	1.2160291838556498	-0.133763679972214	0.893589448213635	0.9838401632307578	5	14	0	14	7	13	22	0
ENSMUSG00000004383	Large1	372.951069623515	-0.158567533979259	0.276264373089388	-0.573970259740849	0.5659879266363671	0.912307091742382	229	200	497	384	441	504	498	331
ENSMUSG00000004393	Ddx56	2440.16472008578	-0.173697962488874	0.156118103190858	-1.11260615481937	0.265877615910672	0.7395560601712671	1822	2301	2258	2153	2676	3187	3024	2461
ENSMUSG00000004394	Tmed4	2347.54245264708	-0.0060090539094376704	0.13883034982317	-0.0432834313036845	0.9654755987484559	0.9953538695284491	2064	1805	2491	2265	2707	2833	3102	1955
ENSMUSG00000004415	Col26a1	34.3564266529094	-0.5915938835796509	0.440625210674868	-1.3426237746895098	0.17939382801113102	0.6340142703925601	23	29	29	23	35	74	33	35
ENSMUSG00000004446	Bid	3813.37817553889	0.040672194576396	0.13322179042687698	0.305296862067922	0.760140065637604	0.9602070642393079	3460	3594	3503	3450	4533	4351	4816	3327
ENSMUSG00000004451	Ralb	2820.07831914594	0.39036126571873003	0.183918265790745	2.12247143610449	0.0337981688829132	0.275041544793088	2902	2325	3372	3551	2716	2969	2759	2099
ENSMUSG00000004455	Ppp1cc	9601.426639927478	0.146757550029455	0.18957642552051399	0.7741339653731071	0.438851573525308	0.8600590414306339	9787	10748	7808	10155	8837	9461	12315	8302
ENSMUSG00000004460	Dnajb11	10509.4480441511	-0.217608667210004	0.146502011104697	-1.48536300334123	0.137447690530215	0.5659983734236981	7288	9667	10050	10276	10368	12884	15794	9958
ENSMUSG00000004462	Tbccd1	2329.32393579358	-0.27375318858528497	0.188824991971996	-1.4497720123080098	0.147122106634672	0.583682399273736	2028	2361	1828	1947	2134	2374	3601	2699
ENSMUSG00000004473	Clec11a	293.229647560584	0.30551735481979697	0.18667300753693902	1.63664452001364	0.101704767567784	0.497227060649344	289	221	329	300	392	270	361	227
ENSMUSG00000004500	Zfp324	1259.42090883545	-0.0145403804418354	0.149511568208233	-0.0972525445093596	0.9225258412809358	0.9883742352561171	1268	1050	1327	1034	1354	1305	1691	1222
ENSMUSG00000004508	Gab2	1845.1758177076101	0.144417611026884	0.14403887681911903	1.00262938878814	0.316039710550234	0.782830387202369	1882	1535	1997	1970	1798	1983	2197	1580
ENSMUSG00000004530	Coro1c	8089.14096926453	0.356286220057186	0.131111939103182	2.71742011058808	0.006579303669992671	0.0969427873988053	8057	8243	9114	7694	9200	7728	8249	6748
ENSMUSG00000004535	Tax1bp1	15483.3873040814	0.017802509142676004	0.190051474431269	0.0936720390933573	0.925369682162561	0.989089427931412	15771	13724	15274	14630	15077	12739	25909	13660
ENSMUSG00000004552	Ctse	40645.8709539006	-0.09084512553772	0.29163003225796996	-0.31150812841305797	0.7554143645007559	0.960147976856353	48721	44398	32564	27525	34334	28385	70149	43866
ENSMUSG00000004558	Ndrg2	507.99171741351	0.326968621534123	0.23561151796611998	1.3877446415040702	0.16521481717683098	0.6133877782729039	474	324	594	558	730	597	529	340
ENSMUSG00000004561	Mettl17	1670.3489859882002	0.0496310208601434	0.173984917919916	0.285260478054702	0.7754445893704829	0.963656214082622	1182	1371	1876	1689	2098	1981	1993	1458
ENSMUSG00000004562	Arhgef40	1135.77022029019	0.218742436410401	0.190236380761807	1.1498454477237199	0.250207532769518	0.72444499151636	1192	1175	1195	817	1376	1208	1325	905
ENSMUSG00000004565	Pnpla6	4075.21417421354	-0.0916288979749353	0.14751209523022302	-0.6211619313787751	0.534493084241258	0.9015478463875	3683	3896	3923	3336	4235	4538	5107	4318
ENSMUSG00000004567	Mcoln1	3054.90484812458	-0.0644405288789473	0.120201143023248	-0.5361057911611029	0.591885437954811	0.9210143111456321	2737	2459	3194	2702	3398	3566	4061	2841
ENSMUSG00000004568	Arhgef18	4865.92153984904	-0.163159076860454	0.270616123209798	-0.602917058027481	0.54656386754624	0.905379540875621	2436	3209	4258	5921	7009	5627	6968	4806
ENSMUSG00000004591	Pkn2	6272.8563279623295	-0.19445080669171802	0.237307284766345	-0.819405130707118	0.412555308628955	0.8459428462719449	6063	5939	6000	5000	5382	4997	12394	5968
ENSMUSG00000004609	Cd33	3288.9548687161	0.956577097202975	0.288044608326134	3.3209338746584303	0.0008971679081561961	0.021722338139903	3662	2529	2408	6185	4603	2489	2594	1817
ENSMUSG00000004610	Etfb	5598.06777332225	0.0775246199588341	0.207146538511654	0.37425013478790403	0.708218227417288	0.9522539885868799	6650	5006	5659	4483	5470	6933	5604	5195
ENSMUSG00000004612	Nkg7	2622.4087456398397	1.25324513722029	0.286517123401482	4.37406714943239	1.21952839175612e-05	0.000629528667642784	3747	1836	4738	3384	2412	1624	1477	1484
ENSMUSG00000004626	Stxbp2	8239.381364197	0.00963402805953982	0.151407906515505	0.0636296233219051	0.949265143529937	0.992051165521155	8101	6681	8278	7924	8737	10409	9144	7519
ENSMUSG00000004630	Pcp2	11.744464806160801	2.68248674149919	1.3948624479229799	1.92311919034996	0.0544650828047097	0.36020842622561605	0	6	8	65	4	2	8	0
ENSMUSG00000004631	Sgce	559.840233154541	0.6747714717879979	0.169858250557907	3.97255634961317	7.110540814381171e-05	0.00282209464321884	574	530	639	700	694	457	620	309
ENSMUSG00000004633	Chn2	685.763624845237	0.34069360441039503	0.166354784709472	2.04799402076348	0.0405605852747469	0.30581089895998603	616	539	836	810	800	647	742	562
ENSMUSG00000004637	Wwox	521.521282923039	0.10733005460525699	0.166979277993095	0.642774695730182	0.52037030468282	0.8948956049088872	531	398	550	466	644	537	640	476
ENSMUSG00000004642	Slbp	11705.5717175686	0.0467532467608292	0.261924725668525	0.178498790602904	0.8583312709037242	0.977812323547159	12705	14443	9818	8252	10877	9115	18902	10827
ENSMUSG00000004654	Ghrhr	8.197058062575001	0.52264177296029	1.06770422304525	0.48950052053708204	0.6244873861010091	0.929755054761093	24	5	0	6	8	8	10	4
ENSMUSG00000004655	Aqp1	56941.545944275495	-0.14548153460652	0.305716186270545	-0.47587122023619505	0.63416612675577	0.933466052623481	70379	65516	43010	33383	45555	45534	92268	64536
ENSMUSG00000004661	Arid3b	2654.02023289159	-0.0496946363493002	0.18076065872387198	-0.27491953558994897	0.783378058013501	0.9652935285466491	1741	2267	2740	3040	2878	2695	3785	2580
ENSMUSG00000004665	Cnn2	18748.1830786328	0.6270271917659189	0.156240718099651	4.0132124288240805	5.9897963197966006e-05	0.0024542806459064	19646	16504	23794	21233	23069	18152	15995	12203
ENSMUSG00000004667	Polr2e	3353.80643276926	-0.29092281154933297	0.154706901528788	-1.88047726814048	0.0600430615914831	0.380749255647579	2660	2888	3032	2848	3460	4889	4193	3416
ENSMUSG00000004668	Abca13	846.999669255434	0.8847045874329449	0.33031957724680105	2.67832925558611	0.007399044532176721	0.104829580068105	1310	728	490	1362	976	645	575	585
ENSMUSG00000004677	Myo9b	8143.543487065291	-0.11784227093372501	0.181559519178477	-0.649055865905235	0.516302267123374	0.8935855283233979	6540	5942	8156	7680	9964	11296	9009	7855
ENSMUSG00000004698	Hdac9	1594.5289715853303	-0.0939394961211162	0.218887473526505	-0.429167985758404	0.667800979190085	0.9415276480608721	1025	1003	1852	1810	1898	1885	2207	1460
ENSMUSG00000004707	Ly9	4106.41001440023	-0.101229884640381	0.242236720462029	-0.417896528847075	0.676022770530635	0.942786429601356	2419	2549	4287	4922	5379	5221	5543	3587
ENSMUSG00000004709	Cd244a	2138.4311144596	-0.438692762121965	0.218421964784625	-2.00846449922991	0.0445939548725554	0.32283301331438397	1794	1358	1945	2368	1589	3266	2690	2436
ENSMUSG00000004730	Adgre1	4724.822550681371	-0.8908419839283441	0.178628997105503	-4.98710734742685	6.12900145735005e-07	4.34786780953416e-05	3430	2792	3396	4317	3219	7267	7944	6660
ENSMUSG00000004748	Mtfp1	838.2362187578191	-0.16350775796654302	0.32011420780787603	-0.510779446767561	0.609505502626834	0.926513211726948	815	1213	595	487	655	854	1149	959
ENSMUSG00000004768	Rab23	455.203293055397	0.147997354558252	0.16464062622167802	0.8989115138506779	0.3686997946223579	0.822251451618163	427	479	480	418	457	437	587	400
ENSMUSG00000004771	Rab11a	4127.10150464279	0.767016247583424	0.176588708413887	4.3435180792290495	1.40218932338445e-05	0.0007095545372766429	4637	4698	5339	4546	4097	2690	4334	2637
ENSMUSG00000004788	Eif2b2	2274.37707405787	-0.465517850917996	0.17391781455407904	-2.6766542122874104	0.00743613361526001	0.10523827781186201	1817	1884	1693	1991	2158	3221	2894	2855
ENSMUSG00000004789	Dlst	6286.13766268106	-0.82093643462812	0.311424516977168	-2.63606874178216	0.008387273834571041	0.114251555117255	4270	5304	4339	4408	5015	5898	7572	13498
ENSMUSG00000004791	Pgf	31.2137958178163	-0.33315907328805605	0.45853867478349103	-0.7265670086506109	0.4674912446034	0.873557731533124	16	18	45	21	40	46	48	27
ENSMUSG00000004798	Ulk2	3001.14845701678	-0.00408520401885325	0.150964174643477	-0.0270607515226776	0.97841127903529	0.997499804054598	2547	2254	3314	3224	3140	3261	4388	2502
ENSMUSG00000004814	Ccl24	162.87061144933	0.43721345692731395	0.28564175529123803	1.5306356610276899	0.125859463062345	0.545361070001272	119	171	225	133	229	109	223	121
ENSMUSG00000004815	Dgkq	813.663939839253	-0.28465312651725	0.18374162931076102	-1.54920323491754	0.12133287208325601	0.5362312463161301	614	770	695	630	911	1179	1118	759
ENSMUSG00000004837	Grap	4464.30558232469	-0.22023200318123798	0.24005915068185102	-0.9174072413224101	0.35892927959618603	0.8148010136519079	2785	2491	5168	4512	5643	6210	6194	3986
ENSMUSG00000004843	Chmp2b	2354.8706341199104	0.337123718152802	0.16205895779464702	2.08025352464618	0.0375022851740116	0.291582207138147	1893	1987	2923	2741	2830	2089	2899	1806
ENSMUSG00000004846	Plod3	3625.1367924109295	-0.21643348171482898	0.181607677871902	-1.1917639399997801	0.233353818808716	0.705054099579087	2831	2618	3713	3606	3753	5220	4058	3740
ENSMUSG00000004849	Ap1s1	3893.1620867352503	0.194366980819534	0.15547462898755401	1.25015240161849	0.21124388060395002	0.675989323661163	3695	4238	4121	3770	3686	3951	4442	3437
ENSMUSG00000004864	Mapk13	675.062809413386	0.8416858986013271	0.38864975261686796	2.165666883702	0.0303366513816543	0.25844035051902	1143	508	394	1041	761	639	314	489
ENSMUSG00000004865	Srpk1	6453.07244609592	0.0556291890492334	0.15869147912418302	0.35054931339886897	0.725926488195678	0.9561882345168149	4550	5617	7284	6439	7842	7230	8014	5721
ENSMUSG00000004880	Lbr	26994.7098946252	0.0481888601985713	0.22761245680985998	0.211714511911915	0.8323297658649251	0.9718471622972271	27489	29698	23926	22767	26244	19896	43525	25904
ENSMUSG00000004885	Crabp2	5.18164766989434	-1.18764535678501	1.5151365842334699	-0.783853659890242	0.43312598347695797	0.8579246031694491	4	0	0	9	4	13	16	0
ENSMUSG00000004891	Nes	289.54695764876703	0.0725479986872879	0.199852846511995	0.363007082228042	0.7165995938357059	0.9533677958588102	263	238	302	356	256	316	368	252
ENSMUSG00000004895	Prcc	3312.9638273534997	-0.0108659111252834	0.13725392103616002	-0.0791664896948242	0.936900198258947	0.990747359197152	2985	3240	3247	2747	3642	3589	4314	3162
ENSMUSG00000004896	Mettl25b	1518.4589685927697	-0.159157545770822	0.12617920267181598	-1.2613611625426202	0.207178754284335	0.6716883435751191	1209	1195	1590	1444	1585	1842	2125	1455
ENSMUSG00000004897	Hdgf	27716.2662619782	-0.00965195034642014	0.21360711463912804	-0.0451855284067965	0.9639594291272839	0.9953297515781591	28213	31888	25592	18709	27129	27811	38482	26612
ENSMUSG00000004902	Slc25a18	42.8771959866926	-0.47726437452138104	0.36480694156321103	-1.3082656061211102	0.190783236560887	0.650898123964881	34	39	30	37	39	75	68	33
ENSMUSG00000004929	Thop1	1831.30358346442	-0.5549468163665571	0.22532290297872398	-2.46289573332435	0.0137819988323311	0.15862359687158403	1288	1834	1393	1204	1730	2901	2267	2292
ENSMUSG00000004931	Apba3	628.816456036751	-0.19516990234481302	0.183148518524297	-1.06563735222855	0.28658760739325	0.7594286528042079	507	467	633	657	611	896	750	609
ENSMUSG00000004933	Matk	951.8162393568599	0.27471831184837403	0.27342148855758497	1.00474294576345	0.315020643057839	0.7821638655884059	670	617	1253	1046	1404	1161	778	804
ENSMUSG00000004934	Pias4	2012.46647594166	-0.306694209103143	0.12091121933291002	-2.53652399500421	0.0111959069846117	0.13988894150896303	1698	1604	1869	1672	2055	2688	2934	2006
ENSMUSG00000004936	Map2k1	5491.79775970818	0.270890024676606	0.180513188049478	1.5006661153331202	0.13344194141130802	0.558682325583308	4196	4320	6454	6876	6619	5815	6201	4217
ENSMUSG00000004937	Sgta	3475.00421378652	-0.0668028678215536	0.140140483501966	-0.476685010299801	0.633586438406605	0.933448390658443	3051	3038	3462	3070	3817	4395	4062	3343
ENSMUSG00000004945	Tmem242	1720.0430201576999	-0.156295819748584	0.121438181494301	-1.28704018641713	0.198080281557513	0.661404792579775	1523	1470	1572	1611	1746	2045	2556	1573
ENSMUSG00000004947	Dtx2	1443.49516100172	-0.15478226748624402	0.21065683812784802	-0.734760233096758	0.46248552987330804	0.870981081507901	920	1006	1684	1356	1789	1697	1770	1593
ENSMUSG00000004951	Hspb1	267.606574620355	0.0395470970409605	0.27888730528864	0.14180314518092002	0.887235499681765	0.982828868220498	198	166	296	228	441	248	409	233
ENSMUSG00000004952	Rasa4	2974.3127826496802	0.12271898131423101	0.258880316824673	0.474037512080701	0.635473157484188	0.933466052623481	2369	2006	3156	4011	3326	4153	2504	2539
ENSMUSG00000004961	Syt5	4.0562943117116	2.47436756388218	1.6177582663496899	1.52950389149631	0.126139575084607	0.545921263393095	0	4	5	4	17	0	4	0
ENSMUSG00000004980	Hnrnpa2b1	80902.9048961518	0.0415436228468345	0.151247444167543	0.27467322225170804	0.783567305683067	0.9652935285466491	71727	81589	80784	71901	86226	75183	121045	71787
ENSMUSG00000004988	Fxyd4	5.8254189822488796	-0.637444709426245	1.1209805322023798	-0.568649223705841	0.5695942127666059	0.913444924909842	0	1	7	10	6	15	6	4
ENSMUSG00000004994	Yju2b	640.801203334399	0.10353352081214	0.148913456097065	0.6952596731396429	0.486892581778756	0.883571368595218	565	514	692	658	750	735	753	548
ENSMUSG00000004996	Mri1	817.7592101374499	-0.11236867015981698	0.23116315491150402	-0.4861011271577229	0.62689546780338	0.930525966922895	866	757	831	637	692	1206	846	764
ENSMUSG00000005034	Prkacb	6199.19694143441	0.232334876468107	0.179938272479065	1.29119210308712	0.196637072738273	0.6590456786046409	4791	4718	7687	6743	7999	6198	8106	4574
ENSMUSG00000005043	Sgsh	1875.5558510692802	-0.211658870932138	0.336699013077336	-0.628629317911075	0.5295917618891041	0.8987962590540509	1722	1297	723	1999	2844	2770	2420	1646
ENSMUSG00000005045	Chd5	18.742942427977102	0.671256708840579	0.695293349297875	0.965429497518466	0.334329732900567	0.7978550609417749	22	6	12	23	45	19	24	5
ENSMUSG00000005054	Cstb	2068.6901363889497	0.206834595648688	0.13866305506364002	1.49163449163701	0.13579499092858	0.5632246557664339	2020	1822	2362	2243	2005	2068	2500	1727
ENSMUSG00000005057	Sh2b2	1360.2840117877802	0.812664389897932	0.34351772978864803	2.36571308967933	0.0179953840986468	0.18756465911538395	655	1339	1347	1662	2998	1269	997	788
ENSMUSG00000005069	Pex5	2266.2975984386103	-0.111268986359339	0.155338232915724	-0.716301352672821	0.47380529174280206	0.8772672317676941	2052	1936	2015	2072	2507	2931	2598	2283
ENSMUSG00000005078	Jkamp	962.110097902981	0.20076856984990002	0.157319183907189	1.27618618952628	0.20188970941311396	0.6655482985344829	881	718	1139	1026	1132	994	1198	759
ENSMUSG00000005087	Cd44	8993.27522933211	0.125018956786549	0.178127389227465	0.7018513959518179	0.48277184265787	0.8816793195054581	7118	10144	8464	9950	8681	10104	10848	7441
ENSMUSG00000005089	Slc1a2	383.010138160616	0.539688159730624	0.38842867731105296	1.3894137875367099	0.16470696010439498	0.6129896476315071	200	225	476	397	866	425	398	190
ENSMUSG00000005102	Eif2ak4	1738.2591877932	-0.28070215616870803	0.13043758129258198	-2.1520036893283896	0.0313970637920223	0.263392120935453	1559	1320	1558	1507	1800	2306	2547	1681
ENSMUSG00000005103	Wdr1	16190.9815069879	0.312314252475286	0.14455144181746302	2.1605751457648603	0.0307281730466039	0.260175609704713	15774	13661	18966	17334	18488	17654	16266	12643
ENSMUSG00000005107	Slc2a9	798.0233397849761	-0.15063297451563698	0.19355499987865898	-0.778243778822921	0.436425312443055	0.859514346419327	792	577	806	812	688	1104	957	753
ENSMUSG00000005124	Ccn4	187.24799640575802	0.927612180358688	0.27701282817919703	3.34862535592981	0.000812135322178676	0.0201454678529322	149	175	284	170	337	139	145	113
ENSMUSG00000005125	Ndrg1	4964.49626397074	0.8211365241159729	0.15572026869785802	5.27315121520381	1.34100981124339e-07	1.0658570651563301e-05	5516	4455	6610	5677	6359	4302	4163	2748
ENSMUSG00000005131	4930550C14Rik	94.3788636812544	1.28314405140811	0.39079712265970096	3.2834019930219602	0.00102562299839134	0.0241180331790572	145	123	97	115	94	49	104	23
ENSMUSG00000005142	Man2b1	16924.4784655637	-0.118432884591434	0.16448555957718397	-0.720019951270312	0.471512711599306	0.875967302514944	13420	11631	17497	17730	19224	21918	21156	15961
ENSMUSG00000005148	Klf5	670.7527877201551	0.49653076090561404	0.262727475776642	1.8899080099553098	0.0587702640995993	0.375501422262633	840	792	496	802	634	473	870	469
ENSMUSG00000005150	Wdr83	1352.08798577125	0.0100422688823163	0.19052879794045702	0.0527073544307706	0.957965079184603	0.993399219037636	1599	1107	1363	1033	1390	1545	1788	1171
ENSMUSG00000005161	Prdx2	53550.13723639269	0.12040798615545699	0.328940904305277	0.36604747107921703	0.714329653234077	0.953109569790485	71328	70215	41614	33618	42204	35960	80698	53664
ENSMUSG00000005198	Polr2a	11973.1530871904	-0.0121656895948692	0.129409491498124	-0.09400925275288301	0.9251018066564279	0.9890816625713951	9919	10376	12283	10595	14514	12583	15824	11609
ENSMUSG00000005204	Senp3	4656.45147280475	-0.164910749152796	0.168745827935561	-0.977273045326911	0.328433993812396	0.793898839998285	3384	3746	5026	3672	5803	5739	6257	4597
ENSMUSG00000005220	Corin	52.169289004415795	0.00683669512831233	0.40716030012532	0.0167911633973353	0.9866032194920961	0.998383502110532	43	41	71	47	51	79	79	22
ENSMUSG00000005225	Plekha8	1322.30731741109	0.17502253175601	0.139727315066532	1.25260069351989	0.21035106235273202	0.6747679825835862	1057	1218	1513	1416	1459	1307	1660	1122
ENSMUSG00000005233	Spc25	4817.99996521557	0.0567412114125826	0.303728799779793	0.18681538087175303	0.851805387030729	0.97686147922042	5507	5481	4078	3695	4408	2806	9082	4292
ENSMUSG00000005237	Dnah2	254.048197005205	-0.402003085884212	0.30682558750558103	-1.31020065553333	0.190127964044598	0.6500017165096371	220	121	218	284	255	474	294	224
ENSMUSG00000005251	Ripk4	50.61107636127979	1.17859025643443	0.39581815919118607	2.97760531968204	0.00290509814503501	0.0541464640144585	36	44	82	78	72	42	30	22
ENSMUSG00000005262	Ufd1	2631.5805920910298	-0.000574779197700584	0.13513064361145402	-0.00425350743798177	0.996606202319593	0.999569156805876	2198	2284	2892	2632	2661	2586	3719	2499
ENSMUSG00000005267	Zfp287	314.57668504942	0.333125143964934	0.27518741941416097	1.21053914700794	0.22607207870806198	0.695159049395804	267	177	444	377	399	361	297	237
ENSMUSG00000005268	Prlr	113.824917139058	-1.16779033186666	0.6086673132701059	-1.91860201198029	0.0550347207828585	0.36191523473501896	29	144	43	62	90	107	490	51
ENSMUSG00000005299	Letm1	3870.8102519230297	-0.23174423895803	0.148132643487022	-1.5644373414448203	0.11771489709477101	0.530275920710896	2842	3366	3726	3235	4380	5218	5238	3740
ENSMUSG00000005312	Ubqln1	9173.174821376851	0.14062524279269398	0.157771600912599	0.891321644575288	0.37275664008945897	0.825201393102162	6533	8515	10549	9280	11136	9422	11875	7604
ENSMUSG00000005320	Fgfr4	365.77961250028295	-0.5791841489510401	0.264638080139137	-2.18858959620069	0.0286266826778742	0.24961612276439302	232	195	322	417	330	647	475	398
ENSMUSG00000005338	Cadm3	225.36362022754503	0.725401460150593	0.37993467711122997	1.90927942052055	0.0562260556343147	0.36578862249176397	348	135	339	204	248	260	213	75
ENSMUSG00000005339	Fcer1a	143.936542646505	2.32162964195253	0.36322603103831896	6.391693996479031	1.64057965728799e-10	2.12868716045205e-08	98	209	227	298	155	40	60	38
ENSMUSG00000005354	Txn2	3646.9567752504104	-0.0612297046132856	0.17205488420699	-0.355873097677503	0.721935603570365	0.955343828260261	3234	3974	3277	2873	3795	4265	4707	3467
ENSMUSG00000005357	Slc1a6	2.73545074320907	0.26251017241264196	2.02040754783059	0.129929316832394	0.8966223494089691	0.9841743889503322	4	0	6	4	0	8	0	0
ENSMUSG00000005360	Slc1a3	774.1887805963071	-0.11403318829810699	0.17820747506369897	-0.6398900397267111	0.522244089771891	0.895828926430686	592	520	832	849	849	898	1108	717
ENSMUSG00000005362	Crbn	3152.11384433536	0.0635549700694477	0.12815155134404702	0.495936017963781	0.619939553207034	0.9284745696578921	2803	2580	3273	3120	3697	3090	4433	2776
ENSMUSG00000005364	Il5ra	118.31494458826401	-0.8755221675800219	0.461073363774266	-1.89887821845346	0.0575804898169697	0.370865259190249	42	46	99	69	195	234	255	83
ENSMUSG00000005370	Msh6	7651.908655409879	-0.113032611085054	0.182795859060998	-0.618354330703605	0.536341795243919	0.902404668135072	6537	7757	6644	5777	8950	7494	11829	7620
ENSMUSG00000005371	Fbxo11	4860.2391669851295	0.186745918788159	0.180440401381216	1.034945152852	0.300694526110123	0.7713487208191221	3486	4184	5581	5427	6018	4694	6906	3597
ENSMUSG00000005373	Mlxipl	18.814214430602103	1.1529958883473999	1.09472765741833	1.05322623442846	0.29223731751644	0.764841742439953	0	28	12	5	75	7	28	4
ENSMUSG00000005374	Tbl2	2637.14871635259	-0.0490019379498979	0.167922106466594	-0.29181350199204603	0.770429221249568	0.9627432199686949	2374	2838	2318	2243	2661	2718	3841	2472
ENSMUSG00000005378	Bud23	2013.52122155297	-0.310420394034464	0.141073203225336	-2.2004206818684797	0.0277770617993307	0.244686736287534	1527	1744	2017	1563	2047	2653	2854	2103
ENSMUSG00000005397	Nid1	5072.5242100940295	0.21932381417084398	0.155263494157885	1.4125909980347198	0.157776017415958	0.6021110408224389	4884	3902	5570	5206	6354	4398	6881	4207
ENSMUSG00000005410	Mcm5	22057.140426675098	-0.429436921680454	0.23046913694445004	-1.86331639617309	0.0624177646552698	0.38834593657034894	20063	23224	14563	14196	20734	25511	34694	26896
ENSMUSG00000005413	Hmox1	16349.1924294952	-0.18125443752422302	0.156272405511137	-1.15986208141722	0.246104963149284	0.7191197073979569	13563	13823	15071	17752	14412	20668	20680	16917
ENSMUSG00000005417	Mprip	10550.261524808	0.130722390745748	0.15159053802369	0.862338721466375	0.38850115065886104	0.8327441122113891	8528	9664	10827	9917	13837	12153	12035	8886
ENSMUSG00000005442	Cic	7859.8894518403085	-0.33820962589242803	0.181750142684469	-1.86084930056745	0.0627654611214608	0.389168635867	6378	4709	7666	7034	8942	11317	10286	8267
ENSMUSG00000005447	Pafah1b3	1660.3181010845901	-0.572047506682838	0.23105412800438002	-2.47581599871695	0.0132932067419347	0.155339416100137	827	1170	1455	1355	2050	2650	2748	1622
ENSMUSG00000005465	Il27ra	2973.4390229629803	0.435773182185511	0.290783954712537	1.4986149514897	0.133973551678871	0.55967322180433	1968	1884	4840	3217	4286	3402	2467	2145
ENSMUSG00000005469	Prkaca	4272.141225077879	0.0981550362599357	0.13505468539882698	0.7267799408075029	0.46736077306847795	0.873557731533124	4245	3905	4340	3579	4999	4483	5422	3747
ENSMUSG00000005470	Asf1b	7759.84596602854	-0.0963550477041609	0.25173846805571204	-0.38275853685912103	0.70189880729435	0.94966339300158	8071	8817	6161	5520	7328	6519	13838	7205
ENSMUSG00000005474	Myl10	3.8731565760295803	5.21157557297851	2.13124494474018	2.4453198520613197	0.0144723729311082	0.16324854018470802	11	0	0	9	10	0	0	0
ENSMUSG00000005481	Ddx39a	10122.5295422644	-0.252864912714568	0.184618703959429	-1.36966031767906	0.170792961344684	0.620405746265725	8498	10786	8352	7543	9906	12004	13847	11304
ENSMUSG00000005483	Dnajb1	7833.6448545287	0.0819349621067389	0.22561306733963396	0.363165853258824	0.716480993909864	0.9533677958588102	7634	9284	7829	6254	7023	6174	10819	8118
ENSMUSG00000005493	Msh4	7.1172150551172	0.6577348810602409	1.21703058147789	0.540442361161975	0.588892000691455	0.920069200688934	5	8	10	0	18	8	11	0
ENSMUSG00000005501	Usp40	1198.78442631911	-0.133456441072034	0.159101532673356	-0.8388130449128179	0.401574229270989	0.8393614856599749	1030	943	1158	1284	1148	1514	1786	986
ENSMUSG00000005505	Kbtbd4	1025.09235727541	-0.46892515794980394	0.170446647497163	-2.7511550672042997	0.00593855245208075	0.0908022812848717	703	826	949	903	931	1298	1393	1359
ENSMUSG00000005506	Celf1	16917.5084236495	0.22361261969434898	0.170961486613211	1.3079707255953898	0.190883238778186	0.650898123964881	16038	18697	16749	14971	19181	13883	23045	14535
ENSMUSG00000005510	Ndufs3	3693.108104997629	-0.150998668723195	0.131761905551981	-1.14599639471383	0.25179664381563	0.725850143696192	3104	3513	3632	3226	3521	4128	5258	3732
ENSMUSG00000005514	Por	2844.87993798581	-0.288170915451083	0.20326685324843	-1.41769752837608	0.15627909201231302	0.5998141093578759	2239	1909	2856	3000	2678	4105	3103	3235
ENSMUSG00000005533	Igf1r	3139.19367980306	0.8880021255569541	0.150579492732101	5.89723148514529	3.69651113142729e-09	3.85682030832974e-07	3567	2923	3592	4130	4048	2315	2404	2034
ENSMUSG00000005534	Insr	2358.8370648764603	-0.148072413505982	0.5993171531489649	-0.24706853913319896	0.804855181198652	0.9671139457999409	2654	661	3051	3542	962	2114	4161	2259
ENSMUSG00000005540	Fcer2a	3303.3425295324396	-0.220674058498258	0.253528079327279	-0.870412693867294	0.384074912095187	0.83134732401038	2042	1760	3661	3407	4397	4051	5487	2783
ENSMUSG00000005553	Atp4a	54.38982035930571	-1.11055092530165	0.35796373741606297	-3.1024118066206605	0.00191950733109161	0.0395119197197312	40	29	38	39	36	129	94	52
ENSMUSG00000005566	Trim28	14472.702695903201	-0.0759651486555916	0.132836898628804	-0.5718678276874479	0.5674115214102641	0.9125131135648729	12313	13876	14310	12113	15545	17155	18456	13978
ENSMUSG00000005575	Ube2m	3835.18314153456	-0.18584534427108199	0.15436695602349498	-1.2039192134021	0.228620804835184	0.698820585563863	2853	2828	4166	3538	4297	4741	4923	4031
ENSMUSG00000005580	Adcy9	558.24073953559	1.0287726105391801	0.22889039602529299	4.494608023770049	6.9698214776273105e-06	0.000381293188655352	777	613	726	508	676	347	360	391
ENSMUSG00000005583	Mef2c	1284.77147561784	-0.0782822320795389	0.24587788867004898	-0.318378494719337	0.750197848973729	0.9597055832690079	818	820	1736	1165	1622	1717	1690	1048
ENSMUSG00000005609	Ctr9	3989.56723886122	-0.0627632448792277	0.11074037098857499	-0.566760290930421	0.570877052550082	0.9140897093938192	3344	3445	3949	3850	4314	4264	5613	3816
ENSMUSG00000005610	Eif4g2	50461.4746554522	0.173027727120618	0.1340805650237	1.29047582019089	0.19688550188939002	0.659441545324398	44879	52090	51643	50904	53105	47548	68069	41623
ENSMUSG00000005611	Irag1	5355.1626482601005	2.04500767852999	0.237521010951285	8.6097969621282	7.31900897794584e-18	2.3147890686290805e-15	8030	6214	9246	6099	6209	1722	1906	2221
ENSMUSG00000005615	Pcyt1a	2555.94379763788	0.572712395325192	0.625463472199785	0.915660819185707	0.359844821187728	0.815194739858153	1991	1994	7340	1270	1578	1559	2853	2106
ENSMUSG00000005621	Zfp592	5568.58529554449	-0.137009417534014	0.11290829453580901	-1.21345750635318	0.224954951461058	0.69355018646026	4657	4467	5540	5058	6193	6578	8013	5181
ENSMUSG00000005625	Psmd4	9675.939697246691	-0.223707603075804	0.154600999570367	-1.4469997199078999	0.1478970020161	0.584998537677542	9199	8937	8768	7418	9205	11326	13413	10461
ENSMUSG00000005628	Tmod4	320.80770165904096	0.138325745960151	0.194834467147857	0.709965479851043	0.477725543096739	0.8795526614215741	322	244	395	338	299	329	421	263
ENSMUSG00000005640	Insrr	181.094746424182	0.39418134311729497	0.356102132473851	1.1069333968289	0.268322725387589	0.74230656840255	135	103	297	192	249	236	126	132
ENSMUSG00000005649	Cabp5	4.45760651980127	3.03487895265235	1.5954350424730501	1.9022265851375901	0.057141538680446	0.369684934458918	12	9	5	0	5	0	3	0
ENSMUSG00000005656	Snx6	3890.1772764662896	0.0793761972961952	0.15399960217292002	0.515431184082324	0.606251745991347	0.9256033321634201	2922	3162	4286	4292	4568	4015	5293	3309
ENSMUSG00000005667	Mthfd2	6668.46892509254	-0.709110638714955	0.296003235331094	-2.3956178651959	0.0165923786519625	0.17807628159451605	4855	6472	4701	4282	5332	4970	16231	8818
ENSMUSG00000005672	Kit	2305.9090205703897	0.261597778253683	0.136643638592967	1.9144526664203398	0.0555623416380099	0.363674199873883	2328	2053	2695	2352	2385	2349	2842	1707
ENSMUSG00000005674	Tomm40l	1474.41948896463	-0.16715504483785998	0.13610646119301098	-1.22811983628624	0.21940198565468602	0.6870341469108481	1355	1302	1356	1350	1386	1786	1941	1513
ENSMUSG00000005677	Nr1i3	17.655358465661	0.435483982514843	0.638267172042406	0.682291055517281	0.4950549277397411	0.886627048921288	17	23	7	14	33	18	10	18
ENSMUSG00000005682	Pan2	5152.4477615963	-0.0773681104290003	0.10859336135597	-0.712457091878635	0.47618177279134793	0.878939590607013	4610	4468	4904	4754	5543	5732	7365	4751
ENSMUSG00000005683	Cs	15109.5665625623	-0.195889302310003	0.148213465428983	-1.32167007729716	0.186278036877633	0.645314247146739	12953	14647	13122	12036	15940	16863	22074	15731
ENSMUSG00000005686	Ampd3	5236.82977360134	-0.356622777768251	0.250960420175047	-1.4210319600178603	0.155307468398947	0.59793206333909	5088	5543	3546	3719	4570	4807	9672	5964
ENSMUSG00000005687	Bcas2	3788.63667445424	-0.0805940038063531	0.170240823382794	-0.47341173641491396	0.635919458242348	0.933466052623481	3409	3895	3681	3013	3741	3696	5815	3665
ENSMUSG00000005696	Sh2d1a	369.95607113748497	1.07156736403648	0.337638425850117	3.17371271157437	0.00150502577155216	0.0325467182876542	240	237	753	484	553	281	271	180
ENSMUSG00000005698	Ctcf	10605.9739358809	-0.14634278940014	0.159509577057672	-0.9174545635415241	0.358904491864247	0.8148010136519079	8827	9551	9710	9119	11889	10677	18091	9584
ENSMUSG00000005699	Pard6a	326.659258353825	-0.4021726397931579	0.173659835586431	-2.31586445095415	0.0205656708460475	0.204257408644977	260	255	339	273	274	400	555	340
ENSMUSG00000005705	Agrp	6.95826984536483	-0.0112353143379274	0.9401397297164059	-0.0119506856085282	0.990464959426466	0.998558055966264	3	8	6	4	13	1	15	8
ENSMUSG00000005718	Tfap4	873.710474783165	-0.0494198611354779	0.186145088796179	-0.26549108254792897	0.790631178556752	0.9654517127744742	753	869	806	765	944	1155	921	850
ENSMUSG00000005732	Ranbp1	8577.24046681025	-0.253435138753822	0.143938766381811	-1.7607149562582902	0.0782866600418656	0.435177512301561	7000	7984	7107	7181	9146	10873	13179	8008
ENSMUSG00000005763	Cd247	1553.83555265383	0.660662085592063	0.321074502574577	2.05765976523972	0.0396228052095476	0.30182865991373103	1078	880	2902	1709	2311	1500	1146	1086
ENSMUSG00000005774	Rfx5	2561.24190937583	-0.20706870231822602	0.199912602738708	-1.0357961403207299	0.30029725860717105	0.771268947443538	1838	1551	2664	2494	3271	3283	3761	2336
ENSMUSG00000005779	Psmb4	11361.801063413799	-0.159018418891301	0.145741396840638	-1.09109986824938	0.27522894081444604	0.7484706470020999	10570	10784	10246	9993	10405	12694	15568	12015
ENSMUSG00000005800	Mmp8	3938.79062450046	1.2561440084750402	0.6737605938732479	1.8643773766195602	0.0622687276154377	0.38800330586249604	4792	2614	1032	10974	4709	2214	2539	2186
ENSMUSG00000005802	Slc30a4	732.0551370649071	0.0956877404735645	0.198525673598616	0.48199176831420004	0.6298117939174941	0.932191979583739	578	518	924	717	914	820	1002	551
ENSMUSG00000005803	Sqor	1713.1627893773498	0.500475903870922	0.23670807487381	2.11431698786671	0.0344882023813146	0.27768105480808003	2099	1359	1328	2437	2003	1535	1599	1349
ENSMUSG00000005804	Bloc1s6	2479.82570514189	0.19323801156881304	0.13295854586406	1.4533703742998503	0.146120947443671	0.582443217890612	2208	2062	2771	2692	2830	2568	3194	1899
ENSMUSG00000005813	Metap1	4059.8462757138	0.0537222053350904	0.119999295471819	0.44768767286393607	0.654378619405705	0.938248841019692	3692	3730	4191	3730	4452	3979	5513	3758
ENSMUSG00000005823	Gpr108	2742.72494350136	-0.39447240254035204	0.11830176046420698	-3.33445927594377	0.000854654141098639	0.0208761134610112	2101	2048	2545	2452	2683	3577	4013	3096
ENSMUSG00000005824	Tnfsf14	1068.01240290293	1.4443029384846597	0.305710730580605	4.72441034615188	2.30783999520164e-06	0.000141762807388117	1718	1176	1578	1161	1025	617	377	637
ENSMUSG00000005836	Gata6	166.570475088991	-0.0254326990642278	0.430326691261555	-0.0591009100310946	0.952871733810658	0.9927620450576791	183	149	204	38	226	190	240	138
ENSMUSG00000005846	Rsl1d1	6530.25072110831	-0.153717280209874	0.170534289412707	-0.9013863472223159	0.36738293790842297	0.8212106165285671	4632	6998	5973	5639	6818	7525	9529	6274
ENSMUSG00000005864	Cnga2	8.31369973978776	2.28134597833822	1.14719108887488	1.98863641852002	0.0467413485789594	0.332165532035672	10	12	14	16	4	8	0	0
ENSMUSG00000005871	Apc	2850.1221443864	0.020035795939746998	0.22809705756577398	0.0878389057428743	0.9300047149474271	0.9902667995024091	2179	1867	4245	2700	2942	3406	3821	2276
ENSMUSG00000005873	Reep5	8423.63234507677	-0.0146595525193622	0.14597035147183302	-0.10042828815268699	0.920004312591036	0.9883742352561171	8492	7820	8349	7835	7585	8834	11597	7888
ENSMUSG00000005881	Ergic3	3811.20227290178	-0.204854371135125	0.167798175400445	-1.2208378943707	0.222147402934994	0.6907659406608461	3174	3506	3404	3636	3543	5209	4392	4023
ENSMUSG00000005882	Uqcc1	1168.4022142731599	-0.0245927902561585	0.186200546260895	-0.132076896389446	0.894923469813905	0.9839778335593091	870	1096	1260	1024	1356	1538	1250	1095
ENSMUSG00000005883	Spo11	163.720860351273	0.539840085424379	0.29755696141493604	1.8142411552307298	0.0696406066247819	0.409852316018924	180	91	214	197	219	137	131	146
ENSMUSG00000005886	Ncoa2	4683.16255703344	0.0278646317601878	0.134279406611592	0.20751232421503898	0.835609768813293	0.9727921788466708	3894	3664	5224	4637	5410	5339	6144	4003
ENSMUSG00000005893	Nr2c2	3602.89660061056	0.0302767420344046	0.220054009263329	0.13758777736320998	0.8905662159022759	0.983607618890432	3374	3275	3227	3400	4184	2562	6225	3325
ENSMUSG00000005897	Nr2c1	401.02853825778	-0.0208232093403881	0.239619975242845	-0.0869009744253773	0.930750224972681	0.990275451091953	236	323	446	391	550	380	526	431
ENSMUSG00000005899	Smpd4	4527.5936840921995	-0.259610166969071	0.212952547958797	-1.2190986652073401	0.222806746466994	0.69134986573642	4095	4991	3415	3199	4362	4834	7056	4946
ENSMUSG00000005907	Pex1	888.878862478622	0.0447356746077337	0.13773900256400598	0.324785817923615	0.745343178824897	0.958783436284624	863	724	870	833	1045	975	1189	758
ENSMUSG00000005936	Kctd20	7327.312195716221	0.471008635265636	0.434417920776597	1.0842292933579398	0.278263146497456	0.7506145185588421	10487	9978	9702	2758	5610	4970	4364	9023
ENSMUSG00000005947	Itgae	812.285039556198	0.544288323668257	0.21904138388500102	2.48486525246761	0.0129600480290589	0.15261018726199402	714	589	1146	863	1180	730	699	642
ENSMUSG00000005949	Ctns	1264.84486318872	0.0814098611621847	0.137114986477304	0.593734231784067	0.5526898836054189	0.906981093114229	1247	1072	1232	1366	1280	1339	1643	1098
ENSMUSG00000005950	P2rx5	77.1625599001783	0.424488839312274	0.348389092708472	1.21843320642498	0.223059392682953	0.6917028600722199	104	70	103	57	73	68	61	76
ENSMUSG00000005951	Shpk	387.39687309557297	-0.15245520584726402	0.18021382391887603	-0.845968430900687	0.39757035560751197	0.8378345988846371	355	308	393	366	365	521	565	309
ENSMUSG00000005958	Ephb3	136.090130624671	0.540568377571342	0.30263726032461896	1.78619241064868	0.0740681094925776	0.423672935270091	94	121	245	134	156	113	153	91
ENSMUSG00000005968	Tuft1	452.00994532982	-0.0591508010161205	0.19996238434078697	-0.29580964045373803	0.767375460297605	0.9613824913241	358	505	384	377	509	540	628	388
ENSMUSG00000005973	Rcn1	3203.44612061591	0.17300440186273902	0.17010892971117803	1.01702128251866	0.30914330510315696	0.7773408105149691	2510	2728	4298	3312	3321	3361	3813	2707
ENSMUSG00000005980	Dnase1	227.088963740633	-0.18656613312198003	0.28703356439169203	-0.649980198369374	0.515705012452782	0.8935855283233979	118	208	172	236	316	280	372	184
ENSMUSG00000005981	Trap1	6733.8676967498095	-0.363319275900034	0.130269726735467	-2.78897703253657	0.00528748146079489	0.0840075939888301	5451	5675	5668	5375	7086	8846	9689	7397
ENSMUSG00000005982	Naa60	1730.8240052802403	-0.00503282277791493	0.137073768894635	-0.0367161625342303	0.970711321493456	0.99648388957464	1411	1457	1809	1823	1833	2074	2117	1569
ENSMUSG00000005983	1700037C18Rik	197.74048541331402	-0.149235848428284	0.18770716958001002	-0.795046075023109	0.42658670089331296	0.85436702304307	155	165	209	171	217	214	274	211
ENSMUSG00000005986	Ankrd13d	452.195195390734	-0.24484920586166897	0.200965022396084	-1.21836727079349	0.22308443677773399	0.6917028600722199	317	321	406	513	490	630	604	433
ENSMUSG00000006005	Tpr	15488.134820765601	-0.20793222513013698	0.11756900990203699	-1.76859722900954	0.0769611135251373	0.431349454273881	12972	13276	14033	13376	16808	17391	23068	15963
ENSMUSG00000006010	Odr4	1908.07806664013	-0.131174826872369	0.139784891692435	-0.9384048968681801	0.348036370367046	0.8080845787549791	1494	1701	1839	1827	2009	2018	3027	1764
ENSMUSG00000006014	Prg4	152.772481504069	0.471476912737609	0.42115004848758003	1.1194986547686798	0.262927464469909	0.737056368745756	77	149	196	85	338	102	201	114
ENSMUSG00000006019	Dhx34	1703.88218947196	-0.21980046938618203	0.16957452980289198	-1.2961879926288	0.19491072531483802	0.6565822175526129	1267	1206	1759	1623	1929	2388	2204	1616
ENSMUSG00000006021	Kptn	931.5145519001891	0.0554533572738736	0.15596705666211302	0.35554532130466404	0.7221810983562671	0.9553759408627859	834	875	1067	757	1014	1064	1131	827
ENSMUSG00000006024	Napa	8589.09998269451	-0.0928029143514665	0.16617213796922697	-0.5584745763375359	0.576520360460572	0.9156139603706209	8394	8693	7633	7049	8208	8849	12369	8604
ENSMUSG00000006050	Sra1	1619.7291301357	-0.12770001144644802	0.17768227807188802	-0.71869863912248	0.472326622000489	0.8762544847353559	1473	1539	1298	1669	1494	1912	1958	1746
ENSMUSG00000006057	Atp5mc1	2734.97817218999	-0.35747792777146703	0.218769026045152	-1.63404268983529	0.102249887133737	0.49812312220748	2712	2791	1981	2015	2226	3479	3719	3227
ENSMUSG00000006058	Snf8	3665.61523231055	0.0321663232649771	0.12457400100509598	0.258210565651346	0.796244404143124	0.966293705995037	3382	3452	3734	3460	3697	3690	5118	3308
ENSMUSG00000006095	Tbcb	1869.8588311016601	0.191880527096606	0.157915532592035	1.21508330401112	0.224334320753074	0.692816923127964	1689	1732	1892	1877	2262	2147	1842	1650
ENSMUSG00000006127	Inpp5k	2593.03262090125	-0.24890572681084	0.13661482954703	-1.8219524749701799	0.0684621970747228	0.40598617726225206	2187	2068	2221	2515	2662	3330	4047	2327
ENSMUSG00000006134	Crkl	5876.15488770205	0.162076199809698	0.123880811779831	1.30832368210301	0.190763545920895	0.650898123964881	5567	5485	6188	5755	6412	5425	8011	4955
ENSMUSG00000006143	Upk3bl	3.83392799268583	-0.064450782886644	1.9195178898506902	-0.0335765471254124	0.9732148244034771	0.9965805036519191	0	0	5	8	6	13	0	0
ENSMUSG00000006154	Eps8l1	7.86686111436524	-0.833904053691423	0.9226094476003359	-0.903853798441332	0.366072930457206	0.8200919585731329	4	0	12	8	6	14	9	12
ENSMUSG00000006169	Clint1	13167.2013069643	-0.111236219443776	0.119722058671869	-0.9291205035878142	0.352826639737	0.8114468856494731	11544	11925	12874	11792	13224	15025	19741	11734
ENSMUSG00000006179	Prss16	268.2916633835	0.00134266990095593	0.28307041528338106	0.0047432364120842	0.9962154590895159	0.999408351854482	251	273	200	336	215	391	273	221
ENSMUSG00000006191	Cdkal1	681.65549472488	0.0259424759825674	0.1569248284105	0.16531785470368301	0.8686938061539091	0.9791469481547679	578	523	717	729	771	745	975	555
ENSMUSG00000006205	Htra1	2894.81357774057	-0.0902928674429068	0.27242542193109	-0.33144068128027504	0.7403116404985671	0.958783436284624	1613	1761	3554	2779	4201	4025	3346	2590
ENSMUSG00000006215	Zbtb17	1423.37658259941	-0.155997127914158	0.207733970322921	-0.7509466442665179	0.452684767138715	0.867320344518209	1124	1013	1333	1359	1798	2125	1553	1329
ENSMUSG00000006219	Fblim1	428.870358940015	-0.499123297987421	0.209521272431708	-2.382208222557	0.0172091636344055	0.182630068601125	250	356	382	334	477	639	745	393
ENSMUSG00000006221	Hspb7	99.43300985481008	-0.598703547664501	0.356574431462572	-1.6790422835669399	0.0931438033405717	0.47626004665315597	64	77	80	44	142	163	179	87
ENSMUSG00000006235	Epor	7541.470284998629	-0.28063474162937396	0.30311849206298197	-0.925825210198867	0.354536823517318	0.8125337436317042	8932	8532	5694	4516	5106	6821	12543	8915
ENSMUSG00000006241	Ccdc159	27.059227258885397	0.106030342711112	0.552233223651184	0.1920028317204	0.847739987303187	0.9759180201440859	52	18	27	15	19	22	34	29
ENSMUSG00000006262	Mob1b	5888.91565861807	1.06968100055457	0.20513999970534802	5.21439505747782	1.8441806869945602e-07	1.4283932147583898e-05	7520	6724	8542	6269	5933	3126	5591	3114
ENSMUSG00000006273	Atp6v1b2	10971.1331100796	0.333372651188781	0.13682908054985	2.43641665827994	0.0148335872435818	0.165553269780543	11641	10481	11590	12260	10926	10345	12224	8830
ENSMUSG00000006276	Eps15l1	4912.27575895639	-0.189242926470531	0.12183372482177099	-1.5532885229223001	0.12035422093455099	0.534708056191809	4158	3782	4433	4703	5443	5867	6816	5003
ENSMUSG00000006281	Tep1	3074.12365022435	-0.207558393822059	0.168538271590573	-1.23152084012275	0.218128127138375	0.685503601231765	2370	2053	3274	3163	3215	4140	4097	2926
ENSMUSG00000006288	Ttc5	2546.78799634236	0.06016686641353799	0.160952057503205	0.37381856030228006	0.7085393098564421	0.9523094522293621	2091	1850	2894	2701	3007	2970	3081	2204
ENSMUSG00000006289	Osgep	1888.35948346439	-0.0744811700781249	0.14088496699760097	-0.528666554462077	0.597036782337925	0.922533668291335	1720	1587	1933	1601	2077	2186	2283	1951
ENSMUSG00000006299	Aamp	8135.70400985114	0.06861849096862001	0.137131316136889	0.500385272319	0.6168038215366078	0.92777939307062	7512	7077	8818	7918	8498	9568	8952	7503
ENSMUSG00000006301	Tmbim1	1960.9008391156399	0.6548248001834289	0.266772639175329	2.45461754326711	0.0141034548021899	0.161162625029767	1460	2118	2779	2375	2230	2063	1137	1453
ENSMUSG00000006304	Arpc2	28810.258716991	0.202276735544172	0.153966420002875	1.31377176620977	0.18892302162271898	0.648437800419285	25825	22303	31915	33380	32996	32471	33894	21786
ENSMUSG00000006307	Kmt2b	7209.9397639688295	-0.26487895205517703	0.19480792353263895	-1.35969290802896	0.17392712331414498	0.625598375682683	7419	5855	6367	5228	7253	8585	8707	8923
ENSMUSG00000006310	Zbtb32	1419.4569661248902	-0.42229968153973996	0.234566720694862	-1.80033928209744	0.0718070818315933	0.416592096662459	1327	1446	892	1031	1283	1510	2466	1667
ENSMUSG00000006313	Upk1a	31.4082053927231	-0.103089281347836	0.43441532643276604	-0.23730581099511702	0.8124195543251541	0.968311431356887	25	24	41	29	28	41	25	39
ENSMUSG00000006315	Tmem147	2203.7341473267497	-0.1360688517219	0.17593472102552102	-0.773405334255549	0.43928253404977796	0.860069226847457	2266	2089	1964	1822	1988	2876	2799	2076
ENSMUSG00000006333	Rps9	59744.06651223481	-0.0225960774162086	0.11228114776207701	-0.20124551508940303	0.840506603537153	0.974874953274778	54789	51086	61572	57152	60861	66960	74955	57943
ENSMUSG00000006335	Tfpt	950.227919581401	0.0672844282226785	0.250994202162315	0.268071643261172	0.7886441726269359	0.9652935285466491	701	667	1120	1097	1114	1279	1334	545
ENSMUSG00000006342	Susd2	875.693051573537	0.0053346776216484605	0.229602623237053	0.0232343931721576	0.981463304222436	0.9977206135466521	696	935	1047	546	999	1060	1158	714
ENSMUSG00000006344	Ggt5	961.654464136265	-0.154067388449516	0.187875295420623	-0.8200513436563559	0.412186838170103	0.845718875167968	833	639	1043	998	943	1347	1227	847
ENSMUSG00000006345	Ggt1	121.53381572034901	-0.833034039995593	0.383671464955488	-2.17121708567052	0.0299147664194416	0.25577925599185797	76	36	131	114	102	238	141	164
ENSMUSG00000006356	Crip2	1301.44149537442	-0.867152577489162	0.340801813081823	-2.54444825174967	0.0109450527945868	0.137832307320301	970	762	824	1278	931	1056	4174	1218
ENSMUSG00000006360	Crip1	3790.1710389566206	0.4436561487786671	0.158743211288103	2.79480391746313	0.00519312027076167	0.0829424080278094	3953	3111	4610	3880	4780	3569	3472	3116
ENSMUSG00000006362	Cbfa2t3	3158.67072847515	0.649177111310595	0.18989555460683397	3.41860088644346	0.0006294397869980719	0.0163014747069625	3339	2600	4481	2935	4377	2903	3095	1839
ENSMUSG00000006369	Fbln1	222.379837322622	0.39364592995771797	0.273773356586005	1.4378533209606001	0.15047567656109698	0.589840713276548	225	154	220	230	362	223	294	121
ENSMUSG00000006373	Pgrmc1	3397.96038743413	0.0380408773751501	0.130865056451619	0.290687815423163	0.7712900912771801	0.962850343539249	2756	3210	3776	3106	3680	3670	4616	2924
ENSMUSG00000006378	Gcat	256.89065605667497	-0.151263110164235	0.289422914943161	-0.522636952205188	0.6012269205352271	0.923855041312342	140	214	223	219	412	356	345	217
ENSMUSG00000006386	Tek	715.8794157279901	0.162595088011938	0.244049837706118	0.6662372306419371	0.505259479326425	0.8897794972048549	560	477	692	1067	817	821	802	590
ENSMUSG00000006389	Mpl	2231.9225876557102	2.62114917015624	0.311215319566373	8.42230123442631	3.69160412914742e-17	1.07773542854975e-14	3950	3068	3906	2231	2289	594	420	666
ENSMUSG00000006390	Elovl1	3794.1704191856898	-0.30864717353487	0.204596786433964	-1.50856315445839	0.131410456057993	0.5558490201773171	3917	2853	3096	3961	2756	4462	6196	3838
ENSMUSG00000006392	Med8	3334.64450171683	-0.0833997316590103	0.171886532156346	-0.48520224716123106	0.627532888187145	0.9306857395239571	3053	3550	2910	2819	3229	3396	4679	3420
ENSMUSG00000006395	Hyi	615.086450024647	0.0841124446966268	0.22086878235093102	0.38082541046015	0.7033328027123439	0.9506556772745849	531	421	767	688	634	816	644	502
ENSMUSG00000006398	Cdc20	8498.84429937088	-0.44792175291336894	0.21229765334679898	-2.10987613782837	0.0348690261173684	0.27904411464827	7976	8276	5929	5670	7729	9621	14826	9732
ENSMUSG00000006403	Adamts4	54.2502082851141	0.6379400352923891	0.39507638790198496	1.61472579690249	0.10637008848070402	0.508366447313395	39	55	79	62	69	66	51	20
ENSMUSG00000006411	Nectin4	321.569661691715	-0.0640869914885983	0.39511053438109794	-0.162200158973195	0.871148234615061	0.979746788473417	210	148	296	605	273	511	352	238
ENSMUSG00000006412	Pfdn2	2934.49138322302	-0.0118582681181896	0.14680920084086302	-0.0807733306241732	0.935622217828805	0.990747359197152	2466	2771	3261	2592	2970	3240	3491	2981
ENSMUSG00000006418	Rnf114	8853.69539898323	0.13942230961537	0.208511639908054	0.668654803524879	0.503715704635467	0.889224172351609	7783	6634	9673	12288	7707	8591	11708	7600
ENSMUSG00000006423	Steep1	2879.79356938023	-0.037405520448854	0.14366628703372303	-0.26036393938456603	0.7945830561481809	0.9659712012320749	2513	2559	3035	2501	3124	2973	4505	2442
ENSMUSG00000006435	Neurl1a	171.978168489888	0.6433112473167789	0.306190798348132	2.1010143047648002	0.0356397105585086	0.28349302907451895	172	107	292	176	222	179	138	105
ENSMUSG00000006442	Srm	3588.6762768059702	-0.49778496510025	0.23379031811508202	-2.12919409628939	0.0332382051520321	0.272708766446563	2456	3738	2752	2655	3244	5722	4073	4456
ENSMUSG00000006445	Epha2	230.733092547312	-0.30064333947232896	0.28603331604734006	-1.0510780479242199	0.29322274533715603	0.7659520459949429	215	125	195	202	295	393	307	178
ENSMUSG00000006456	Rbm14	4851.89340161621	0.000557884090197293	0.14406023419898198	0.0038725751995288297	0.996910139760772	0.999618396403156	4220	4864	4880	4028	5310	4915	6828	4498
ENSMUSG00000006457	Actn3	49.07009641204	0.25835715884127597	0.6588938417773139	0.39210741163459295	0.6949788514502909	0.9469948915197879	47	71	18	8	109	38	67	42
ENSMUSG00000006462		9.411886142732131	-1.42242575945968	0.878803293885475	-1.61859402366447	0.10553464182354	0.50676240665899	9	0	7	7	5	16	32	7
ENSMUSG00000006463	Zdhhc24	1464.58767992025	-0.190929667108518	0.208132117599045	-0.917348409803495	0.358960097485929	0.8148010136519079	1394	1524	1035	1281	1383	1492	2108	1656
ENSMUSG00000006464	Bbs1	339.93815929857004	-0.0115618700176196	0.35348009378057105	-0.0327086877621936	0.97390689576719	0.996666762500053	375	442	297	174	315	330	662	205
ENSMUSG00000006471	Ndor1	1733.3025601012698	0.0169321539319163	0.3264054012012	0.0518746131945261	0.958628602768745	0.993578263032178	883	932	1576	2377	2819	2242	2127	1384
ENSMUSG00000006476	Nsmf	771.7866872683859	-0.5448381930139671	0.27414413329619397	-1.9874151106684699	0.0468764145297468	0.33238246098836305	421	491	580	900	805	1426	1139	661
ENSMUSG00000006494	Pdk1	1601.14506151284	-0.164999931796234	0.166598679020879	-0.9904036020330909	0.32197688554855003	0.7882488468815559	1377	1574	1514	1238	1639	1642	2544	1586
ENSMUSG00000006498	Ptbp1	12190.4659584974	-0.122005463922107	0.26093997797978896	-0.467561409588058	0.640098267154859	0.934687518973786	8335	9788	19397	8342	11369	16017	15241	11356
ENSMUSG00000006517	Mvd	961.22447657112	-0.120264440554991	0.188256017124142	-0.638834510536176	0.5229305951663089	0.8960561391974409	767	743	1033	960	991	1347	1029	943
ENSMUSG00000006519	Cyba	12485.1532620004	0.281461270890987	0.19757889028818498	1.42455132975215	0.154286937414903	0.5965177972441371	13330	9508	14147	14848	12451	13937	11230	10811
ENSMUSG00000006522	Itih3	427.431167226498	0.16710054887803	0.29212554724556294	0.572016211706276	0.567310991686271	0.912470007394107	350	362	562	251	650	552	406	349
ENSMUSG00000006526	Stimate	1260.46307200691	-0.268359143363161	0.17636393619197802	-1.5216214219161202	0.12810396677913902	0.5487319243352871	889	1010	1120	1227	1414	1812	1549	1289
ENSMUSG00000006527	Sfmbt1	3583.4322537828707	-0.0527615132698581	0.14832788083688098	-0.35570867036036796	0.7220587511784041	0.9553759408627859	3301	3478	3154	3247	3747	3743	5478	3156
ENSMUSG00000006538	Ihh	18.38228016195	0.5282651177879311	0.64114571332724	0.8239392493891708	0.40997407740704606	0.844073699329683	22	28	21	20	6	24	15	9
ENSMUSG00000006542	Prkag3	4.09668113307653	-0.36359908933713303	1.6428179292542402	-0.22132646768847397	0.824838242719782	0.9705685912206801	0	4	14	0	0	4	4	7
ENSMUSG00000006567	Atp7b	1588.6012069848098	-0.7935292883624169	0.34581585539412296	-2.2946584894380804	0.0217527034744465	0.211616655844648	1450	1835	838	662	1053	1963	2585	2502
ENSMUSG00000006574	Slc4a1	197619.46956648302	-0.334865283574614	0.346079803985345	-0.9675955652956679	0.333246392926784	0.7978550609417749	219709	218829	145132	114681	149861	121675	429196	225332
ENSMUSG00000006575	Rundc3a	447.623451722705	-0.0738652371208433	0.225994318775954	-0.326845548688646	0.7437847068510669	0.958783436284624	437	410	523	320	413	393	636	501
ENSMUSG00000006576	Slc4a3	241.92832288575198	-0.0864469503397726	0.284623324245052	-0.30372405553574605	0.7613381295741801	0.9608263382571008	140	192	234	221	370	357	279	199
ENSMUSG00000006585	Cdt1	3977.7286635926002	-0.52345050907501	0.224840858958637	-2.3280933523355096	0.0199071472218525	0.199940722444553	3606	3869	2859	2269	3673	4993	6204	5029
ENSMUSG00000006586	Runx1t1	151.26995866503	0.5099212031770161	0.354667806904519	1.43774313103724	0.150506950409422	0.589840713276548	189	117	227	74	219	151	131	112
ENSMUSG00000006587	Snai3	35.1404134553959	0.8932449117152509	0.521760549867629	1.71198246387518	0.0868999001811268	0.45950100475433203	33	13	46	64	52	35	20	20
ENSMUSG00000006589	Aprt	2336.88171150448	-0.0619727150153452	0.19163186156866602	-0.323394630245967	0.746396395693645	0.958783436284624	2311	2104	1949	2343	2285	3215	2476	2194
ENSMUSG00000006599	Gtf2h1	3757.4456113625606	-0.0171883408914896	0.148073765033676	-0.116079582953675	0.907589469857979	0.985997169177787	3207	3905	3825	3226	3753	3960	5284	3437
ENSMUSG00000006611	Hfe	2416.4754931055	-0.835107876319382	0.23982140943988503	-3.48220735700712	0.000497298445880271	0.0134932756155646	2004	1383	1240	2341	1982	4200	4478	2549
ENSMUSG00000006638	Abhd1	412.582108493062	-0.270466876219219	0.17038262036271698	-1.5874088310382801	0.112420080496011	0.520434675165865	288	347	396	391	425	559	543	427
ENSMUSG00000006641	Slc5a6	442.17551957693803	-0.353104115117236	0.19617159911568602	-1.79997571875328	0.071864472326183	0.416592096662459	291	324	431	405	491	631	551	498
ENSMUSG00000006642	Tcf23	36.4002783767048	0.0164200448024003	0.37377766488006803	0.0439299785546814	0.964960218929927	0.9953297515781591	44	32	32	28	39	44	51	27
ENSMUSG00000006649	Nphs1	2627.54243862071	-0.4876806855709871	0.217879605427453	-2.2383035099325497	0.0252012693887041	0.231272993846052	2560	1830	2063	1911	2600	4109	2986	3294
ENSMUSG00000006651	Aplp1	190.382329759122	0.19381862852269102	0.286619764256741	0.676222133617685	0.498899621825293	0.8883527869243941	139	154	199	161	326	180	290	129
ENSMUSG00000006673	Qrich1	3545.8600793888704	-0.32299512295433697	0.12403378367213198	-2.60408989705688	0.009211859109747129	0.12224233666527198	2699	2871	3217	2978	3881	4610	5394	3557
ENSMUSG00000006675	P4htm	112.770617253148	0.15219852412649	0.378238034020134	0.40238820646574	0.6873983480982889	0.9451716273558181	73	59	145	109	193	160	99	88
ENSMUSG00000006676	Usp19	9100.57813432749	-0.0118695796552253	0.114532645450176	-0.103634903468538	0.9174590878265071	0.988277012387394	8108	7956	9467	7990	10190	10193	11644	8561
ENSMUSG00000006678	Pola1	4971.57282542359	-0.0840942265778344	0.23455807318867702	-0.35852198747467295	0.719952716383393	0.9545920946256421	4878	5463	3737	3968	5108	4066	8396	4957
ENSMUSG00000006699	Cdc42	29393.0904329319	0.367299638037262	0.132766338210619	2.76651177540636	0.005665953858787371	0.0877702505410725	26749	26764	34450	34103	32552	25989	36202	21625
ENSMUSG00000006705	Pknox1	2676.7765618619	-0.0432874737327364	0.14151731201375697	-0.30588111883109004	0.7596951623763549	0.960147976856353	1953	2290	2829	2696	3029	3076	3634	2410
ENSMUSG00000006711	D130043K22Rik	4.35219753290173	2.35833565800117	1.3924682452970099	1.6936369399922202	0.0903342940710481	0.468184800736776	6	5	1	9	9	4	0	0
ENSMUSG00000006715	Gmnn	4326.839046684579	-0.0222005637100516	0.245956255102712	-0.0902622448076412	0.9280788219207969	0.9899290072425521	4448	5020	3949	3030	3981	3439	6931	4335
ENSMUSG00000006717	Acot13	1007.60377733432	-0.181053595954137	0.177579321625193	-1.01956463341085	0.307934985249883	0.7765928471554681	996	893	824	872	1005	987	1565	1081
ENSMUSG00000006720	Zfp184	46.8779466766481	0.355095756200617	0.40476597255034796	0.8772865810908721	0.380330998951418	0.8282904740992441	43	36	62	72	32	52	55	28
ENSMUSG00000006724	Cyp27b1	11.3837125573316	-0.510918573306848	0.9547226307167719	-0.535148698552656	0.592547037531401	0.921026813720773	0	5	5	20	19	17	25	7
ENSMUSG00000006728	Cdk4	9725.98826494553	-0.23946335445192699	0.15960985039675502	-1.5003043600170902	0.133535580577731	0.558974481230903	8626	9714	8066	7652	9456	11739	14100	9984
ENSMUSG00000006731	B4galnt1	8115.2842710143705	-0.0584620769095493	0.24019511840235502	-0.24339410933247302	0.8077001067010771	0.967812093597147	5865	4870	9823	8513	9936	11736	8527	7159
ENSMUSG00000006732	Mettl1	925.343264536229	-0.196676701762482	0.211497387132465	-0.929924971788419	0.352409932534668	0.8111492966126579	599	934	806	992	876	1284	1108	923
ENSMUSG00000006736	Tspan31	2516.9059625022896	-0.11191622633879801	0.169207048378543	-0.661415865422011	0.508345654114183	0.8909203648893359	1808	2066	2816	2679	2416	3000	3087	2611
ENSMUSG00000006740	Kif5b	10049.8889255741	0.36376077839483095	0.148263651869709	2.45347240410952	0.0141484394827113	0.161337187366145	9628	9979	12394	9912	10779	8473	13050	7314
ENSMUSG00000006763	Saal1	1351.86652754237	-0.0860496644283182	0.166068901395138	-0.5181564019838649	0.6043491506997271	0.9248422436483349	1249	1303	1111	1157	1517	1366	2014	1319
ENSMUSG00000006782	Cnp	9499.986474863192	-0.19611473579874697	0.186437074769208	-1.05190845780819	0.29284155110726195	0.765458355907609	6139	6735	10594	9314	11057	12623	12909	8880
ENSMUSG00000006784	Odad4	20.1992995047644	-1.23851548839411	0.560760689535305	-2.2086346484459503	0.0272000633317027	0.24182966994938698	15	8	9	20	12	52	25	26
ENSMUSG00000006800	Sulf2	868.644547734161	0.455462997379039	0.21496497237071696	2.11877773553531	0.034109255198928	0.276387831958861	629	744	1084	882	1385	839	909	608
ENSMUSG00000006818	Sod2	4437.46170639843	0.0136056028548618	0.15002260189413902	0.0906903538738942	0.9277386355386421	0.9898605310860279	3734	4491	4596	4183	4334	4347	5754	4506
ENSMUSG00000006850	Tmco6	1468.34428103713	0.0193506474989553	0.135294953536842	0.143025641334701	0.8862699305205931	0.982828868220498	1242	1330	1631	1284	1627	1523	2056	1306
ENSMUSG00000006906	Stambp	1007.84976176035	0.24657223206311799	0.22689217319648103	1.08673749556621	0.27715283807023605	0.7501440829975671	828	1007	760	1202	1366	802	1191	986
ENSMUSG00000006920	Ezh1	4657.934797397979	-0.0530132189935843	0.138761184084971	-0.38204645876415505	0.7024269045079841	0.94992551929704	3795	3646	5216	4313	5258	4834	6804	4349
ENSMUSG00000006930	Hap1	1465.13901950565	-0.37371153115408	0.265502451699316	-1.40756339070387	0.15926039423306898	0.6041309457401851	943	743	1482	1652	1616	2408	1699	1508
ENSMUSG00000006931	P3h4	232.67858940375302	-0.22885863531452105	0.263391424011848	-0.8688917498856229	0.384906342496039	0.831481625986889	162	136	225	221	326	341	323	196
ENSMUSG00000006932	Ctnnb1	21302.0253810639	0.13505481646530698	0.14450053074034	0.9346319752139429	0.34997799460692497	0.8098432949165391	19333	19604	21789	21311	24016	17991	28631	20304
ENSMUSG00000006941	Eif1b	2537.77454795433	0.212809092923707	0.134735215794414	1.5794615510797199	0.11423022890949198	0.523589705638586	2371	2619	2512	2385	2958	2688	3063	1978
ENSMUSG00000006948	Klk4	272.93212782993197	-1.89357525685188	0.38192923660382	-4.95792171788122	7.12512596078535e-07	4.97317412462908e-05	70	57	185	182	172	700	733	290
ENSMUSG00000006958	Chrd	28.827032968011398	0.759076400559554	0.6820875886313971	1.11287232492037	0.265763267511392	0.7395384775163492	8	23	41	16	84	19	41	11
ENSMUSG00000006998	Psmd2	16017.8867971581	-0.0758114910583745	0.145361861871554	-0.52153632378047	0.6019932084544	0.924050444645728	14353	15793	14353	13515	17251	17235	21074	16479
ENSMUSG00000007021	Syngr3	11.437952385027401	2.21451090396671	0.9376477270389	2.36177280668099	0.0181877845875055	0.18834158105246998	24	4	22	8	21	0	8	4
ENSMUSG00000007029	Vars1	14502.6448071879	-0.562463192563438	0.1585028709779	-3.54859939818921	0.000387285795496169	0.0111988298312902	9412	12036	11778	11037	15099	22113	21695	16434
ENSMUSG00000007030	Vwa7	129.905595108171	-0.693545054366911	0.350746718485296	-1.97733868291625	0.0480033599130272	0.33690854427303196	89	108	127	119	59	238	251	96
ENSMUSG00000007033	Hspa1l	221.42349645886299	-0.562892146944426	0.238021063722553	-2.36488375499638	0.0180357309863089	0.18766307889181302	113	161	232	209	194	306	334	276
ENSMUSG00000007034	Slc44a4	9.5482534461494	0.0771929290174939	1.16918536368953	0.0660228321486172	0.947359647685341	0.9916658968040172	12	14	12	0	8	17	16	0
ENSMUSG00000007035	Msh5	2265.77570791357	-0.252746926744344	0.172627822897785	-1.46411466298801	0.143162621545626	0.577333227681885	1871	1461	2239	2153	2522	3005	3598	1923
ENSMUSG00000007036	Abhd16a	5173.47131509691	-0.137652162857946	0.177762351356203	-0.7743606101503231	0.43871757039650894	0.8600590414306339	5632	4681	4687	4047	4729	5903	6852	5397
ENSMUSG00000007038	Neu1	3366.37148631399	0.0523681358683416	0.20030584256524697	0.261440880593802	0.7937525347811021	0.965923103703905	3163	2312	3520	3641	3866	4550	3405	2883
ENSMUSG00000007039	Ddah2	757.1801251649009	0.203733475002046	0.17521834002980702	1.1627405839331002	0.24493477028764002	0.7182027398729279	768	730	774	628	930	802	777	693
ENSMUSG00000007041	Clic1	12225.0928951473	-0.0403834170099486	0.13847055298404	-0.291639024613437	0.770562634524078	0.9627910580008249	11237	9710	11624	12440	13242	15538	14962	10847
ENSMUSG00000007050	Lsm2	1637.3776621543302	0.043510405758600997	0.202245926892623	0.215136128707807	0.8296611866946941	0.9713443236318859	1170	1904	1482	1560	1823	1681	1892	1700
ENSMUSG00000007080	Pole	4621.81751999731	-0.45305853400410995	0.22135768147468898	-2.04672605434709	0.0406849896000006	0.306359967738245	3966	4595	2909	3175	4736	5218	8087	5317
ENSMUSG00000007097	Atp1a2	189.208203139105	0.37557789138199105	0.29690645687374895	1.26497043997158	0.205881924519076	0.670269320094749	149	191	271	184	205	159	305	94
ENSMUSG00000007107	Atp1a4	16.9333375502299	0.44786906359082496	0.583613118415255	0.767407464737891	0.44283929168654396	0.861890165011978	22	8	16	16	30	20	19	8
ENSMUSG00000007122	Casq1	20.4036411264981	1.38466862953458	0.5554168727404829	2.49302586488323	0.0126659619350992	0.15086855091152698	16	18	31	22	44	14	16	5
ENSMUSG00000007207	Stx1a	323.10213041105203	0.263053412065924	0.274359775994176	0.9587900088951391	0.337664543440551	0.800209100220679	230	214	477	342	422	395	303	250
ENSMUSG00000007216	Zfp775	148.25810209931	-0.347792859863152	0.409108012907089	-0.850124780963745	0.395255715480498	0.8367286853058371	98	113	164	172	99	336	160	79
ENSMUSG00000007279	Scube2	21.265034517320398	-0.16139352540129598	0.6057272732324781	-0.266445861914085	0.7898958486277181	0.9652935285466491	8	12	20	24	37	39	29	10
ENSMUSG00000007338	Mrpl49	3153.37079062501	-0.24281397919580702	0.207651634549193	-1.1693333390943401	0.242269355883855	0.715326292302696	3145	3246	2525	2257	2856	3288	4763	3549
ENSMUSG00000007379	Dennd2c	1326.35014256346	0.13237889426003502	0.290693733938093	0.455389569175327	0.648828998116411	0.9356903733555649	1329	1201	1737	1060	1257	736	2389	1171
ENSMUSG00000007411	Mark3	6189.836422849351	-0.0868794713833242	0.12371883495220501	-0.702233183952042	0.48253375416171296	0.8814900181273809	5702	5432	6164	5474	6272	6623	9318	5674
ENSMUSG00000007415	Gatad1	3587.36569339344	0.3659264863500711	0.157554973588471	2.32253211698579	0.0202043011310175	0.20185685782821697	3937	3792	4044	3477	3440	3458	3989	2701
ENSMUSG00000007458	M6pr	9708.519637059879	-0.0571281877472716	0.11213255786949199	-0.509470120299596	0.6104227370532309	0.926513211726948	8888	8397	9643	9359	9623	11017	12635	9391
ENSMUSG00000007476	Lrrc8a	1232.36775424299	0.0170292831868399	0.16008417087125798	0.106377058357226	0.915283194562075	0.987983232143549	1174	994	1268	1258	1257	1459	1333	1220
ENSMUSG00000007480	Mc5r	69.936146603452	0.946398638618375	0.35439849898621095	2.6704363628108903	0.0075752729349691204	0.106270217843258	106	52	84	76	92	33	57	55
ENSMUSG00000007564	Ppp2r1a	8208.00944652405	0.0101660858118356	0.13648924853836097	0.0744826857844295	0.940626317638167	0.9910247007865891	7180	6691	8387	8052	9418	9733	9319	7871
ENSMUSG00000007570	Fance	552.002941539811	-0.42841979661728496	0.229303078517444	-1.8683560612758798	0.0617124572327733	0.3861738671511579	506	447	422	506	450	786	605	731
ENSMUSG00000007589	Tinf2	3555.47649440469	-0.030861933613574	0.12304842037186801	-0.250811294613172	0.8019600088043091	0.967015690275335	3082	3263	3530	3371	3700	3842	5247	3061
ENSMUSG00000007591	Tssk4	111.70221810081999	-0.0427627713371817	0.27586912438588596	-0.155011081549544	0.876812581092419	0.98052881382298	83	121	105	76	148	117	156	107
ENSMUSG00000007594	Hapln4	4.15623758898072	-1.1717565544958501	1.8877065612633797	-0.620730244064856	0.53477712653152	0.9015953430207672	0	8	5	0	0	0	5	14
ENSMUSG00000007603	Dus3l	2535.68096434532	-0.3832214024477871	0.190263337911692	-2.01416314174859	0.0439924080371903	0.32000419090205395	1830	1843	2271	2121	2973	4003	3088	2675
ENSMUSG00000007610	Gtpbp3	1368.8716193752803	-0.310790078496503	0.191346537068999	-1.6242263030055901	0.104327519166761	0.502792402689079	1023	1064	1467	1076	1442	2064	1587	1457
ENSMUSG00000007613	Tgfbr1	5136.90242714546	0.8231318421719142	0.16467318331316902	4.998578551836889	5.77544787114703e-07	4.1162945601822996e-05	4915	4521	6614	6389	7327	4171	4847	2696
ENSMUSG00000007617	Homer1	1064.5748918770598	-0.0716296980216788	0.172359686070295	-0.41558266700755997	0.677715412218473	0.942960380876058	856	945	990	1116	1119	968	1705	1028
ENSMUSG00000007646	Rad51c	1283.3171480969	0.0389806022758718	0.25321658191146695	0.153941744184434	0.8776556692853309	0.9806565867162711	1327	1396	1300	1018	1126	928	2259	1129
ENSMUSG00000007655	Cav1	518.303288148429	1.2854552888508601	0.8024490063961	1.6019152352421697	0.10917435500504	0.514553208112855	258	1176	228	225	1325	159	332	387
ENSMUSG00000007656	Arpp19	5252.9658291862	0.0966115912422512	0.189671663756333	0.5093622807377609	0.610498310183355	0.926513211726948	5115	5730	5315	4650	4854	4386	7530	4960
ENSMUSG00000007659	Bcl2l1	9157.81755692171	-0.007418895837147459	0.30593197822692897	-0.0242501482850688	0.980653077327888	0.997511860906076	11115	9772	8839	6554	6937	5845	17363	8358
ENSMUSG00000007670	Khsrp	10566.0082009075	-0.263551135891096	0.143279424369221	-1.83942067782143	0.0658533350497677	0.398451599526523	8636	9408	9830	8107	11305	13742	14059	11202
ENSMUSG00000007682	Dio2	368.46270273032303	0.890208625904143	0.33848557157683806	2.6299751028000897	0.0085391121622484	0.11569144286933802	634	271	483	468	257	243	259	278
ENSMUSG00000007721	Ccdc124	3316.5808472814197	-0.267898043644441	0.16547585923612101	-1.6189554469221499	0.105456849514961	0.506706894282836	2912	2858	3371	2635	2994	4000	4157	3971
ENSMUSG00000007739	Cct4	13528.2970226943	-0.0106986238239289	0.137215674733174	-0.0779693999591018	0.9378523941646971	0.9908738680776329	11033	13250	13631	12533	14379	13373	18237	13549
ENSMUSG00000007777	Trappc2b	833.214337586075	-0.0597677540448768	0.22940777782384697	-0.260530635063167	0.794454487611983	0.965930928755207	772	913	860	700	655	706	1322	844
ENSMUSG00000007783	Cpt1c	193.559683006824	-0.26319591530500697	0.304049389451508	-0.865635401471454	0.386690135382209	0.8318552151236479	241	136	126	129	232	218	346	172
ENSMUSG00000007805	Twist2	32.3927808574192	0.349524508401337	0.534955598236379	0.653371063979209	0.513517088694567	0.8929615108252041	12	26	51	25	61	30	49	17
ENSMUSG00000007812	Zfp655	2387.56535363844	-0.141652059453327	0.17169091646232798	-0.8250410818000871	0.40934826759174703	0.8440163433540571	2179	2259	2150	2157	2247	2366	4090	2162
ENSMUSG00000007815	Rhoa	28095.1063126098	0.20717590514264497	0.141909986568597	1.4599106810745799	0.144314623327657	0.579373623497978	25225	26056	29359	30327	31354	25923	40047	21060
ENSMUSG00000007817	Zmiz1	5190.83187856052	0.186996988300268	0.17783957588366	1.05149254529599	0.29303243142187396	0.7656311055242478	4353	3844	6131	5611	6464	6205	5749	3967
ENSMUSG00000007827	Ankrd26	2073.7257758574	-0.177311498127684	0.18026634456753102	-0.983608440904842	0.325308073273504	0.791109629213466	1877	1978	1812	1581	2231	1989	3298	2198
ENSMUSG00000007833	Aldh16a1	3830.53653826324	-0.376700744741841	0.16592609841383701	-2.2702923068938197	0.0231898535221625	0.21995949160884	3129	2874	3370	3355	3870	5885	4665	4144
ENSMUSG00000007836	Hnrnpa0	17954.3505406726	-0.180708284283739	0.149467285375803	-1.2090156306069701	0.22665684039451	0.695941925376563	14327	16144	17363	15311	19166	23955	21441	18392
ENSMUSG00000007837	Prrg2	320.094795120012	-0.0881596897343614	0.20720758310132198	-0.425465556881923	0.670497324929203	0.9415770074563029	293	259	315	332	302	461	356	282
ENSMUSG00000007850	Hnrnph1	21471.8487108993	0.20045491050937803	0.190617157393621	1.05161000851273	0.29297851398989194	0.76559201667623	16184	23354	26266	17275	25796	19155	27217	19133
ENSMUSG00000007867	Ift43	170.106176893472	0.0951762028542588	0.232652665414946	0.40909139246055	0.682472592785236	0.94406273006266	148	126	174	195	201	173	265	120
ENSMUSG00000007872	Id3	1460.22913068396	0.229359942703416	0.171988351902038	1.33357835089934	0.18234208188067	0.6391445728539471	1233	1292	1691	1451	1809	1774	1530	1082
ENSMUSG00000007877	Tcap	21.5647000124377	0.225073873192311	0.6155661057387839	0.36563720954418705	0.7146358056836	0.953109569790485	8	16	27	12	51	25	23	17
ENSMUSG00000007880	Arid1a	14833.099436120901	-0.0924167198464199	0.23500219418485	-0.393258965802362	0.694128222245582	0.9469948915197879	7372	12591	16731	14964	18910	18277	19287	13787
ENSMUSG00000007888	Crlf1	34.4791431312437	-0.19200305174386603	0.438097821119239	-0.43826525147589707	0.661194012226521	0.9394515327104591	23	51	29	24	28	42	54	30
ENSMUSG00000007891	Ctsd	41058.3146043222	-0.00110641284566082	0.163212804512837	-0.00677895860538195	0.9945912150166121	0.9993922505089979	43108	38130	37400	35723	41937	38293	56969	41448
ENSMUSG00000007892	Rplp1	74087.6018290866	-0.20073383298970998	0.170320428764752	-1.1785658035593898	0.23857111521657798	0.7113624398969409	75571	62413	70518	62632	64011	90743	91176	82585
ENSMUSG00000007908	Hmgcll1	11.7092141263132	-1.4291804860042	1.05515325655009	-1.35447668585796	0.17558434654021698	0.6285923746791751	8	0	12	0	16	16	30	19
ENSMUSG00000007946	Phox2a	3.0806276570407403	-5.425583110082611	2.20006918128114	-2.46609659198226	0.0136594493937486	0.158019932831592	0	0	0	0	0	13	17	0
ENSMUSG00000007950	Abhd8	1927.84554090418	-0.19142796623706698	0.178685283093478	-1.0713135571267	0.284028466031756	0.75672799979433	1475	1411	2162	1621	2212	2675	2348	1884
ENSMUSG00000007987	Ift22	849.0454111816671	-0.13145283901768598	0.162510042306647	-0.8088905593270491	0.418578099688571	0.850297157775428	653	659	826	842	988	1125	1156	728
ENSMUSG00000007989	Fzd3	139.38213963574898	0.5688081178063089	0.28931661507302603	1.96604027619616	0.049293958357879995	0.34147003505862494	148	110	176	164	169	70	173	116
ENSMUSG00000008028	1700008O03Rik	9.59425588199673	0.323227724474524	0.8061200709769599	0.400967220779896	0.688444257617041	0.9451716273558181	9	7	4	18	12	17	8	3
ENSMUSG00000008035	Mid1ip1	4499.10675320911	0.46679515497534496	0.295961410788336	1.5772162787438	0.114745768549118	0.524051064561248	5431	5165	4573	4242	4453	4656	2364	4444
ENSMUSG00000008036	Ap2s1	6950.19735846506	0.165651575256219	0.21280636914836898	0.778414555537695	0.436324660602125	0.8595140041005459	8037	7146	7567	4785	7042	7101	7461	6647
ENSMUSG00000008090	Fgfrl1	220.300626900927	-0.246677361027642	0.34507306250914394	-0.7148554547664979	0.47469836460927295	0.877631596772417	279	170	170	138	225	288	177	308
ENSMUSG00000008129	Brme1	65.9991263932444	0.22776536611133502	0.35489490004209795	0.641782584320928	0.521014359025919	0.895062213153999	49	45	80	86	80	84	86	34
ENSMUSG00000008136	Fhl2	140.33931002827498	1.5586320248763401	0.24797719282279898	6.28538458369483	3.27043059158079e-10	4.0701450775410197e-08	150	161	205	140	249	68	83	60
ENSMUSG00000008140	Emc10	2891.27146790515	-0.214960587109713	0.151272595185405	-1.4210147373108102	0.155312475132209	0.59793206333909	2408	2554	2685	2537	2915	3881	3441	3072
ENSMUSG00000008153	Clstn3	276.868997068552	0.6550868421013321	0.33649565296676504	1.9467913963394698	0.0515597488617701	0.35115681806663596	456	284	280	302	189	217	354	133
ENSMUSG00000008167	Fbxw9	387.68447647642097	-0.347370557665332	0.20175779330956	-1.72172064318901	0.0851201359771961	0.454617431899385	323	327	327	302	413	616	483	381
ENSMUSG00000008193	Spib	10117.1169922937	-0.0995272500285155	0.27341191971976897	-0.3640194258192	0.7158435034124179	0.9533677958588102	4946	6804	11066	10123	15571	12941	13858	8613
ENSMUSG00000008200	Fnbp4	8839.43608865369	-0.00638061355850651	0.11674019896537001	-0.0546565246166771	0.9564121058861229	0.993318787630505	7734	7330	9332	8931	9172	9888	12325	7570
ENSMUSG00000008206	Cers4	1330.97263479301	0.20878090844805397	0.23426341468955397	0.891222851526906	0.37280962741684104	0.825258523449266	952	911	1705	1390	1901	1603	1543	927
ENSMUSG00000008226	Scrn3	3474.2509737392998	-0.33370608127332696	0.283591269262412	-1.17671493251981	0.23930930571838896	0.7122846736107921	3534	3719	2839	2232	2650	2857	7210	3589
ENSMUSG00000008301	Phax	2175.8826997987	0.0720460932506407	0.128537178579504	0.5605078160796719	0.575133109888365	0.915440432630665	1756	1993	2224	2339	2361	2285	2803	1945
ENSMUSG00000008305	Tle1	664.6574906482721	0.174803880075363	0.184183370842712	0.9490752573132192	0.34258233751480394	0.803301686469889	544	535	707	640	950	684	735	611
ENSMUSG00000008307	1700109H08Rik	189.84921909869098	0.10907153440391	0.33958215214836607	0.321193365769872	0.74806385936615	0.959070808972006	185	135	216	188	221	233	333	72
ENSMUSG00000008318	Relt	4064.2139491766497	-0.19494678603142299	0.148041265056123	-1.31684085486244	0.18789197517997802	0.646873358704443	3834	3832	3650	3350	3748	4666	6042	4046
ENSMUSG00000008333	Snrpb2	4343.115316599879	0.336059783257168	0.156568222262331	2.14641118358039	0.0318401878548447	0.26565863799087497	3885	4625	4608	4778	4693	3589	5791	3249
ENSMUSG00000008348	Ubc	14470.7082720729	-0.21869998899983997	0.143142406667099	-1.52784904272612	0.126550022505617	0.546388105246445	10921	12272	14368	12694	15533	19708	18280	14476
ENSMUSG00000008373	Prpf31	4842.30005631454	-0.328248691803194	0.161994612902431	-2.02629387435801	0.0427346786201727	0.315312348059704	3641	4707	4054	3829	4971	6542	6629	5190
ENSMUSG00000008384	Sertad1	1023.4264270424001	0.0252791820355947	0.269217282983803	0.0938988082615617	0.925189540525805	0.989089427931412	1282	1142	865	896	660	1094	1412	890
ENSMUSG00000008393	Carhsp1	16637.0320374265	-0.0140416612923981	0.30422174124743295	-0.0461560085575132	0.963185905165122	0.9953297515781591	20338	19693	13378	11476	13209	11294	28095	17121
ENSMUSG00000008398	Elk3	3283.68142160583	0.175779010868464	0.20911365127120898	0.8405907973960429	0.400577215935065	0.8390125158816529	2403	2354	3986	3638	4347	3982	3821	2378
ENSMUSG00000008429	Herpud2	3212.76769902581	0.22004288586393603	0.14634252863136302	1.5036154419486898	0.132680412756788	0.557492761157156	2873	2696	3953	3219	3651	3058	4339	2448
ENSMUSG00000008435	Rdh13	855.410979657512	0.10014064968582799	0.135410485899675	0.739533936537399	0.45958284041170894	0.8694531871506199	850	728	889	872	874	902	1049	770
ENSMUSG00000008438	Adam21	9.36579701959362	0.33670042485134105	0.76674985548563	0.43912681879553495	0.660569647489524	0.9394515327104591	8	16	4	9	11	4	14	9
ENSMUSG00000008450	Nutf2	2447.9787817632	-0.282396007051217	0.359690082920795	-0.785109238370083	0.432389523615369	0.857660594238573	1564	3387	1605	1377	2866	1627	4391	3168
ENSMUSG00000008461	Fut1	53.793814015891	0.45840983047471	0.40992022017866403	1.11829035970685	0.26344300287877304	0.737639944845663	32	69	57	64	66	70	34	38
ENSMUSG00000008475	Arpc5	14321.9197938959	0.195144407649566	0.137206888082577	1.4222639284124	0.154949646360583	0.597659340254589	11850	12860	15406	16702	15634	14253	18423	11436
ENSMUSG00000008482	Rnf151	35.3459764816633	0.15189188847407997	0.44265842698208896	0.34313565317085	0.7314964102160029	0.957384474756782	43	44	28	28	30	25	39	43
ENSMUSG00000008496	Pou2f2	7973.930030798941	-0.45363705920628206	0.22901226092556498	-1.9808418002288797	0.047609017516563	0.335383988361458	4589	4924	7960	7853	8815	13201	9923	8456
ENSMUSG00000008540	Mgst1	2763.0624252210305	0.348235385815069	0.250332985959621	1.3910886912491798	0.164198533707443	0.611923850238931	3115	2223	2257	4274	2474	2766	2783	2248
ENSMUSG00000008575	Nfib	1127.0108222223598	0.41614957262371505	0.20041998323032503	2.07638762321156	0.0378581150265882	0.29292764741010996	876	891	1480	1255	1558	1039	1389	733
ENSMUSG00000008601	Rab25	7.78377384605211	-0.6064930176547261	1.27712141409673	-0.474890649362166	0.634864916586964	0.933466052623481	0	4	5	15	8	26	8	0
ENSMUSG00000008604	Ubqln4	3757.4438520702297	-0.0880448958700557	0.15571711432809	-0.565415665772926	0.571791071547745	0.9144967811760629	3247	3676	3960	3010	3709	4689	4662	3577
ENSMUSG00000008658	Rbfox1	24.762931564337897	2.70525949323725	0.6468678748771128	4.1820897254345395	2.8884192942531896e-05	0.0013287604032138699	31	24	47	41	33	6	14	0
ENSMUSG00000008668	Rps18	2693.00625166259	-0.470091492070923	0.19626446718904603	-2.3951940909309903	0.0166115693311527	0.17821924665457897	2668	2312	2095	2003	2112	3890	3694	3148
ENSMUSG00000008682	Rpl10	25930.4206216027	-0.282378462252273	0.108252612027997	-2.60851407612448	0.009093627160358709	0.121362948502335	21864	21559	23336	23038	25429	32117	36859	27811
ENSMUSG00000008683	Rps15a	28951.0685491423	-0.0738551707309996	0.129957020728523	-0.568304584984916	0.5698281662557471	0.9134799385165091	28704	23548	28669	26685	28657	31643	38061	29327
ENSMUSG00000008690	Ncaph2	13153.3414833652	-0.29713842728391804	0.17626187252785397	-1.6857782288507301	0.0918385226230688	0.47313783048272495	12328	12621	11176	9475	12213	14648	20031	14797
ENSMUSG00000008730	Hipk1	28264.327369401402	-0.0867920364473694	0.205626319000738	-0.4220862235395929	0.6729620831269449	0.9421546015989409	27768	27557	24736	25722	25947	23632	49461	26661
ENSMUSG00000008734	Gprc5b	294.070363606557	0.43976266766471295	0.254463556819346	1.72819508286964	0.083953255007661	0.4515480475717629	257	178	359	358	443	287	330	193
ENSMUSG00000008763	Man1a2	4136.4475292590705	-0.21630162611203899	0.12618516770767	-1.7141604678383402	0.0864992589948988	0.45842040523705996	3238	3425	4153	3839	4132	4636	6633	3988
ENSMUSG00000008822	Acyp1	813.7149314138729	0.11275148078758801	0.270742236458202	0.416453237081075	0.6770783792519571	0.9429272057617959	915	799	766	721	792	480	1371	778
ENSMUSG00000008843	Cldn13	12475.8205240194	-0.24417589228390002	0.379463771167233	-0.6434761651496099	0.519915175734742	0.894726779213185	15795	15622	8220	6611	8249	8063	23609	14904
ENSMUSG00000008845	Cd163	2677.59946523682	-2.37859145121506	0.263401384592225	-9.030292133419811	1.7121411166966e-19	7.12109980618385e-17	1188	810	1411	624	960	4857	8642	4824
ENSMUSG00000008855	Hdac5	3690.4984370787897	0.11567292680767098	0.16712971446984	0.69211466778725	0.488865321070535	0.884244683808805	3689	2882	4205	3488	4057	4407	3790	3332
ENSMUSG00000008859	Rala	2312.5074614373802	0.4071651812562849	0.17328991075428501	2.34961850625928	0.0187926608828484	0.19299595571993	1914	1847	2902	2811	2884	2073	2780	1624
ENSMUSG00000008892	Vdac3	9077.80419035161	0.298043755294971	0.18070149200088895	1.64937074948726	0.0990717034068728	0.49142543029561697	9333	10282	9618	8126	9223	7326	12342	7158
ENSMUSG00000008932	Slc1a7	3.07343938219481	-1.93174466684105	2.23746859560731	-0.8633616894706508	0.38793863617278496	0.832350566848851	0	0	0	0	8	0	17	4
ENSMUSG00000008958	Vps72	2336.4621783061702	-0.228567001355202	0.13250832276291902	-1.7249256242126798	0.0845408770195834	0.453339173238474	1937	2016	1973	2061	2578	2852	3226	2452
ENSMUSG00000008976	Gabpa	4542.655152839129	0.075869357102231	0.135359378036734	0.5605031450546509	0.575136295053032	0.915440432630665	3686	4345	4709	4400	5174	4400	6444	3941
ENSMUSG00000008999	Bmp7	21.210513070028398	0.251393631402326	0.511162871457258	0.491807299473133	0.622855575819371	0.92955909526171	20	9	28	28	25	16	30	18
ENSMUSG00000009013	Dynll1	8719.38307797865	0.0829708584842388	0.191531504410367	0.433196923606203	0.6648717136519711	0.94106731480589	6748	7783	11257	6776	10609	10439	9979	7477
ENSMUSG00000009030	Pdcl	2150.73640325105	-0.000774892595718306	0.13573013133330197	-0.00570906834102636	0.9954448472588392	0.9993922505089979	2057	1860	2213	2117	2066	2159	3088	1971
ENSMUSG00000009035	Tmem184b	1940.4903151452302	0.15990605864296398	0.644394138910197	0.24814946162204102	0.8040187672829829	0.9671139457999409	2091	2033	3131	1215	1138	4092	948	894
ENSMUSG00000009070	Rsph14	4.47935345870128	0.827225487360934	1.29715711084684	0.637721892316412	0.523654731991015	0.896643933122371	7	4	9	0	6	4	7	0
ENSMUSG00000009073	Nf2	4727.60344658076	-0.0374757712508067	0.131328808337437	-0.285358343879252	0.7753696180744821	0.96363887264927	3741	4333	4914	4255	5333	5005	6202	4728
ENSMUSG00000009075	Cabp7	14.6803212892724	-0.128555491136452	0.730957009750146	-0.17587284809047	0.8603938369181869	0.97788168839624	5	14	14	14	22	8	9	30
ENSMUSG00000009076	Zmat5	760.014623747648	-0.16377580566802802	0.17564300873716499	-0.93243566507737	0.35111142033734394	0.810287734595342	590	620	875	722	695	967	916	797
ENSMUSG00000009079	Ewsr1	24156.6986440758	-0.24065375648336604	0.12517806725292	-1.9224913897826101	0.0545439559769721	0.360309189553364	20898	21097	21499	19570	25643	29001	37076	23552
ENSMUSG00000009090	Ap1b1	12009.5457980526	-0.19676725827570302	0.17654001290176	-1.1145759821893702	0.26503216733888	0.7391813721009051	11800	11353	10818	8631	11822	13000	16790	13370
ENSMUSG00000009092	Derl3	1347.91086114967	-0.886661254617455	0.252845722158847	-3.50672832052275	0.000453652061424253	0.0126133552096732	578	1027	891	1081	1379	2652	2087	1535
ENSMUSG00000009097	Tbx1	2.7860492214353196	4.73818456384646	2.26271784404125	2.0940235992411598	0.0362578780583882	0.286228277454322	0	4	0	9	9	0	0	0
ENSMUSG00000009108	Gnat2	35.659648630161705	-0.13532004195528802	0.419619773799359	-0.322482519663126	0.7470871783162901	0.958783436284624	35	26	40	28	37	23	70	36
ENSMUSG00000009112	Bcl2l13	6878.615533222421	-0.277436413234988	0.221456554307683	-1.252780321189	0.210285665240751	0.6747007680481539	7163	6849	5428	4878	5939	6746	11662	7516
ENSMUSG00000009145	Dqx1	733.370500916349	0.0567068065265935	0.17076127371376199	0.33208235856596	0.7398270707959309	0.958783436284624	674	724	732	630	812	649	985	742
ENSMUSG00000009185	Ccl8	266.008176893878	2.56689533230344	0.38257197535527	6.7095749235676205	1.9519217762631604e-11	2.9632124485451003e-09	215	645	329	373	255	71	71	71
ENSMUSG00000009207	Lnpk	1349.4687410358501	0.0345647020312393	0.20144697847580803	0.17158213189775	0.8637660557902801	0.978026581385458	1172	1566	1290	1162	1304	1169	1914	1351
ENSMUSG00000009210	Prr29	11.7513568245471	-0.838137000189496	0.671554894308832	-1.24805433970087	0.212011158027892	0.676916207958001	3	8	7	15	11	12	24	18
ENSMUSG00000009214	Mymk	13.342038054746801	0.6636494074708841	0.9649439079349871	0.687759570285403	0.49160419981056896	0.885304050460892	4	5	16	21	32	18	17	0
ENSMUSG00000009216	Fam163b	8.07668966318127	-1.0808184309644	1.4792153369335	-0.730670108657069	0.46498067765518003	0.8717821274701141	8	0	16	0	4	14	31	0
ENSMUSG00000009246	Trpm5	50.3435776910606	0.7818813580675659	0.49930813733487395	1.5659295324946298	0.117365115128024	0.5294071646883171	40	42	50	31	133	44	29	39
ENSMUSG00000009248	Ascl2	62.173044887123794	1.16258417269683	0.41384565670599105	2.8092216357915403	0.00496614448179751	0.0804846354792349	38	51	95	97	104	25	64	31
ENSMUSG00000009281	Rarres2	2207.34818571141	0.0164230440477124	0.23964688506456897	0.0685301794900752	0.945363596781082	0.9916658968040172	1565	1310	2973	2107	2903	2373	3292	1764
ENSMUSG00000009291	Pttg1ip	5365.939043301861	0.6476464886351689	0.405666276353302	1.5965006863698998	0.11037705264272801	0.517069373915281	5972	2050	5970	6404	10160	5497	6906	1531
ENSMUSG00000009292	Trpm2	5829.8789858111795	-0.35628069027846704	0.22281748482686398	-1.59897994789461	0.109825058184343	0.5156190531302051	4453	3175	5655	6445	5863	8695	6979	6459
ENSMUSG00000009293	Ube2g2	3709.93748061201	-0.0910970613390277	0.36509379610505105	-0.249516870214951	0.8029609929523129	0.967015690275335	2711	4276	1564	4492	4244	5675	5777	1870
ENSMUSG00000009350	Mpo	31229.940033911498	0.479321040884093	0.310612129466664	1.54314978525504	0.12279443765730198	0.540018064332416	46819	24691	36854	35621	21788	36253	20747	24177
ENSMUSG00000009356	Lpo	33.9009887847214	0.829935084404886	0.406188755049216	2.04322516093368	0.0410301541052682	0.307290956818982	27	39	39	46	44	29	20	25
ENSMUSG00000009376	Met	547.532447421232	0.167869589326839	0.395811632799771	0.42411484508278496	0.671482059583845	0.941681546724187	584	209	790	777	398	485	433	691
ENSMUSG00000009378	Slc16a12	64.4379160588492	0.49470617274871503	0.33152300440963695	1.49222276031695	0.135640757544737	0.5629972222246489	49	77	77	48	99	55	64	51
ENSMUSG00000009394	Syn2	15.9759477800401	0.545079865316728	0.6706144016462429	0.8128066799320899	0.41632890506127096	0.848403612206874	12	17	16	6	38	10	13	17
ENSMUSG00000009406	Elk1	991.4392020929911	0.22504450657289798	0.20973617867981104	1.0729884943525	0.283276278462346	0.755661377707375	838	628	1168	1132	1344	1072	1103	806
ENSMUSG00000009418	Nav1	2373.3060186492803	0.0647413207751677	0.22288336373580703	0.29047175029136896	0.771455359581293	0.9628947500761651	1870	1627	2366	3399	2396	2771	2794	2091
ENSMUSG00000009470	Tnpo1	11211.1359469053	0.153739761970725	0.122592272504901	1.2540738402951002	0.20981516769809802	0.67398021567624	9508	10087	12056	11801	12736	10748	15099	9359
ENSMUSG00000009535	Rnmt	3567.031397315179	-0.0163203407866053	0.16957411237458803	-0.0962431149310915	0.9233274889615122	0.9885809003415079	3157	3363	3684	3095	3765	3193	5833	3169
ENSMUSG00000009545	Kcnq1	23.7847700478161	0.8251719357742751	0.633983805537875	1.30156626804402	0.193064697241559	0.6533014480634929	17	22	16	20	66	30	16	8
ENSMUSG00000009549	Srp14	4072.5609248490705	-0.274821456925268	0.329171271392163	-0.834888949339248	0.4037802372922801	0.8409325115499641	5006	2518	2741	4928	2723	2973	7139	5125
ENSMUSG00000009551		136.749872426621	-0.0793489684523079	0.300999471407686	-0.26361829833526296	0.792074057128927	0.9658629706008109	133	77	136	146	157	214	172	91
ENSMUSG00000009555	Cdk9	5858.0513755148295	0.156514829592491	0.122900311092725	1.27351044273928	0.202836969323754	0.6659848061648771	5529	5299	6244	5673	6573	6557	6519	5031
ENSMUSG00000009563	Tor2a	1209.3547784038	-0.15442497222937	0.265373636928477	-0.58191527243149	0.5606237528014499	0.910454098680685	1260	1162	1441	643	1033	1637	1743	975
ENSMUSG00000009566	Fpgs	1777.84442163374	-0.43004323709896797	0.24307324440835998	-1.7691919904459	0.0768618403905553	0.43104528960806	1440	1890	1290	1138	1745	2856	2118	1970
ENSMUSG00000009569	Mrtfb	1007.68127880157	0.282718049253201	0.259966356232567	1.08751783634756	0.276808020293416	0.7499951019229609	1160	660	872	850	1717	1059	1128	774
ENSMUSG00000009575	Cbx5	21637.134148436202	-0.11109701443877401	0.230348015106832	-0.48230072391658796	0.6295923330957459	0.9319907388269721	20410	24374	17596	16409	21192	17922	35742	22640
ENSMUSG00000009585	Apobec3	1825.54023015693	-0.0258282544609697	0.199049638272494	-0.129757856809624	0.8967580063360571	0.984270144045427	1516	1924	1595	1912	1712	2144	1898	1966
ENSMUSG00000009614	Sardh	887.7413578835301	1.44614759366282	0.30465697081146503	4.746806186022781	2.06653797857133e-06	0.000128879205683444	1324	939	1715	732	859	574	408	412
ENSMUSG00000009621	Vav2	5332.23908435919	-0.37251595688247896	0.174047104473418	-2.14031688725608	0.0323291661483447	0.26817740928566797	3603	3517	5036	5231	5936	7537	7319	5719
ENSMUSG00000009628	Tex15	342.248343016259	1.50938367659437	0.32576609346160995	4.63333571813925	3.59820315289505e-06	0.00020848977887061	509	276	245	650	490	155	214	159
ENSMUSG00000009630	Ppp2cb	3946.2161478608	0.00473668994599678	0.125754042759079	0.0376663035404068	0.9699537428005451	0.996337219666761	3844	3530	3768	3666	4147	4606	4878	3597
ENSMUSG00000009633	G0s2	669.130434407965	0.338323224131585	0.26656037149338896	1.26921800954939	0.20436331948815398	0.667765723880687	809	605	564	814	671	884	525	476
ENSMUSG00000009640	Dmap1	1389.83328816734	-0.10913244922696	0.129114248772268	-0.845239392744696	0.39797719224550704	0.8378345988846371	1197	1207	1370	1190	1539	1693	1805	1338
ENSMUSG00000009647	Mcu	2108.00776451119	0.695569771147064	0.140496195105815	4.95080860106705	7.39057619675952e-07	5.12312042205508e-05	2586	2081	2370	2307	2446	1676	2019	1378
ENSMUSG00000009654	Oit3	258.142381306871	0.17291548580227598	0.298364163465411	0.5795450894434301	0.56222143169272	0.9108677201968679	375	231	265	199	208	318	328	164
ENSMUSG00000009681	Bcr	2524.21641603863	1.03772082766417	0.184246399754432	5.63224480395421	1.7787894367766002e-08	1.59785813252696e-06	3063	2282	3723	2796	3209	1961	1663	1394
ENSMUSG00000009687	Fxyd5	4216.78612288464	0.582174253768989	0.17923981195364602	3.24801865960195	0.00116211649264745	0.0266170662234156	3863	3313	5876	5036	5275	3723	3769	3121
ENSMUSG00000009731	Kcnd1	288.127492362866	-0.23239032703875	0.23082146972504197	-1.00679684309946	0.31403241201850396	0.781505065268583	305	217	268	251	252	273	400	368
ENSMUSG00000009733	Tfcp2	955.339924721386	0.044471262970520994	0.16029792791527403	0.27742880740184306	0.7814508642914151	0.9650161006486521	718	838	1004	960	1156	909	1355	878
ENSMUSG00000009739	Pou6f1	1641.0912957859	-0.192000189917297	0.272654218049134	-0.704189325553353	0.481314877708224	0.8808464056523021	1239	898	1857	1624	1987	2688	2301	1055
ENSMUSG00000009741	Ubp1	5943.82345782045	-0.0801004845760207	0.169138543309612	-0.473579132282079	0.635800059203313	0.933466052623481	5824	5667	5550	4750	6060	5649	9273	5768
ENSMUSG00000009772	Nuak2	1530.50445249672	-0.31852613031667704	0.208339078223002	-1.52888326584479	0.126293385419671	0.545921263393095	1152	950	1594	1569	1521	2397	1843	1522
ENSMUSG00000009828	Cilk1	568.805350912944	0.12338905765088498	0.15278006069959899	0.807625400106997	0.41930626012398897	0.850388375849136	544	475	624	558	627	555	811	455
ENSMUSG00000009863	Sdhb	5432.94991850998	-0.24722158455511398	0.13454016443212	-1.8375299718014397	0.0661316960506843	0.39902435522473706	4635	4980	4752	4533	5443	6443	7558	5943
ENSMUSG00000009876	Cox4i2	30.558613621189497	-0.12475043018994	0.459169059078937	-0.271687361600935	0.785862419872823	0.9652935285466491	24	16	43	38	22	45	39	24
ENSMUSG00000009894	Snap47	756.220212627283	-0.185621627155023	0.18951993874602802	-0.97943059914013	0.327367264146603	0.79313157309441	564	577	626	764	956	1025	1043	670
ENSMUSG00000009900	Wnt3a	6.63205451132522	0.0564589063448412	1.2902868036631499	0.0437568656709139	0.965098210336542	0.9953297515781591	16	4	0	0	12	9	9	4
ENSMUSG00000009905	Kdsr	1021.79898822827	0.0942660542653186	0.164509039946809	0.573014433102265	0.566634921556026	0.912307091742382	904	753	1146	1142	1113	1195	1240	838
ENSMUSG00000009907	Vps4b	5150.10432264023	0.12372488269959402	0.139716381871178	0.88554313418788	0.37586376623494605	0.8269894007684849	4361	4361	5654	5891	5334	5045	6807	4477
ENSMUSG00000009927	Rps25	18898.3322975129	0.0605639870638761	0.17488932782665498	0.346298929823238	0.7291180727970071	0.9572137729174879	16474	16449	25123	17248	17033	20051	23099	17831
ENSMUSG00000009941	Nxf2	25.945599044623	1.1112191140581	0.515454565665947	2.15580419318326	0.0310989579274051	0.26201073613151604	43	23	19	32	38	16	12	20
ENSMUSG00000009995	Tafazzin	1690.12240186952	0.06613279479321799	0.15717115682184	0.420769281912089	0.673923564595129	0.9424059294373449	1252	1618	1744	1641	2049	1986	2071	1420
ENSMUSG00000010021	Kif19a	274.72113507965696	-0.122842247685499	0.282836106551994	-0.43432307558977395	0.664053849285292	0.940807236305646	213	187	322	335	224	381	252	303
ENSMUSG00000010025	Aldh3a2	2921.2904740466197	0.0293769369991765	0.171082480467945	0.171712129253824	0.863663849687476	0.978026581385458	2539	2000	2828	3379	3515	3232	3886	2537
ENSMUSG00000010044	Zmynd10	20.4708127079887	-0.9180403144429101	0.641221602387731	-1.43170521863952	0.152228202264623	0.5924820762925881	13	22	22	3	13	19	43	34
ENSMUSG00000010045	Tmem115	1424.46559697216	-0.18269901953688397	0.18427036054549698	-0.991472632907636	0.321454849177141	0.7878119292762809	1211	1152	1502	1282	1377	2108	1571	1380
ENSMUSG00000010047	Hyal2	426.20272717978895	-0.310615794353907	0.336800549553393	-0.922254416644487	0.35639588473111705	0.8135397227431149	646	332	302	226	339	591	561	450
ENSMUSG00000010048	Ifrd2	11642.574218406002	-0.38043572921777896	0.212260213375355	-1.7923082388738898	0.07308360427638001	0.420417656885079	10577	12024	10275	8183	8555	13039	18874	13454
ENSMUSG00000010051	Hyal1	203.41130656652	-0.32423749563572196	0.304428463876226	-1.06506957827554	0.286844444745947	0.7594324233847621	264	156	140	133	191	194	354	232
ENSMUSG00000010054	Tusc2	1937.53369157145	-0.119551661983373	0.14318251201556303	-0.834959942387228	0.40374026281475395	0.8409325115499641	1773	1883	1779	1599	1950	2236	2679	1880
ENSMUSG00000010057	Nprl2	964.589625224923	0.179503083716611	0.179987823572517	0.9973068186153691	0.31861560503093606	0.78523344986584	825	794	1150	932	1185	1176	981	787
ENSMUSG00000010064	Slc38a3	4.71299926494896	1.06124877406236	1.26113375858308	0.841503739662559	0.400065790894232	0.838867233641621	0	5	8	8	8	5	5	0
ENSMUSG00000010066	Cacna2d2	77.93187190163759	0.190819461630536	0.4551224044940711	0.419270639604432	0.675018351521527	0.942630683272486	47	30	94	111	122	109	98	38
ENSMUSG00000010067	Rassf1	1641.34204998311	0.0131320276461234	0.153495304911413	0.0855532855138617	0.931821534996917	0.9905143940425051	1370	1462	1849	1715	1515	1956	2012	1458
ENSMUSG00000010080	Epn3	3.0025565375436902	4.847034256554401	2.23676526116453	2.16698387654272	0.0302360835588523	0.257800609102464	0	5	0	6	13	0	0	0
ENSMUSG00000010095	Slc3a2	11988.4749678197	-0.532075042305544	0.18737373168741503	-2.83964586451838	0.00451636416060802	0.0753852933723918	9710	10453	10182	8641	10124	12313	22791	14752
ENSMUSG00000010097	Nxf1	13141.183662553301	0.0298480457353201	0.106389759385023	0.280553747915723	0.779052695474717	0.964242906836105	11549	11598	13837	12635	14129	13783	16888	12440
ENSMUSG00000010110	Stx5a	2930.27286061775	-0.24056678595879802	0.168767044055599	-1.4254369821133102	0.154030924212884	0.595938367689273	2120	2123	3282	2402	3403	3311	4309	3159
ENSMUSG00000010142	Tnfrsf13b	5827.249216384351	-0.907489146439549	0.22575065367462502	-4.01987383720941	5.8229315616187205e-05	0.00240866278029792	2950	2761	5192	5012	5505	10232	11131	6366
ENSMUSG00000010154	Spire2	146.14901226532302	-0.8989025927885601	0.38360005491310606	-2.34333280528904	0.0191123262462167	0.19492389972711802	107	145	66	68	139	197	177	278
ENSMUSG00000010175	Prox1	263.407706286252	0.165326895495113	0.309223144919672	0.534652396534097	0.592890244609745	0.921026813720773	274	267	334	125	322	230	401	203
ENSMUSG00000010205	Raver1	4936.17261795645	0.0292165704203466	0.30386535961913896	0.0961497238677233	0.9234016602724829	0.9885809003415079	2944	5573	5475	5949	3838	5760	3793	5943
ENSMUSG00000010277	Bltp2	17088.9723501935	-0.10646749826069	0.110346627266499	-0.9648459667331679	0.334621968532479	0.7978550609417749	15253	15036	16484	15097	17967	19600	22775	17003
ENSMUSG00000010290	AI597479	1562.8218695051098	0.0505527266400114	0.143632146259767	0.35195969674214705	0.724868488280635	0.9561882345168149	1403	1537	1447	1479	1734	1573	2265	1319
ENSMUSG00000010307	Tmem86a	1960.7596851101102	0.24059883071270302	0.193018415550689	1.24650712744825	0.21257827417769898	0.6779660849754611	2035	1429	2081	2278	2210	2391	1985	1468
ENSMUSG00000010311	Optc	7.5471484279872	2.12164156658339	1.3721308049863798	1.54623856477332	0.12204696295235401	0.538349554141119	0	4	4	8	39	0	4	4
ENSMUSG00000010342	Tex14	150.806572535774	0.9406288626590441	0.310809674599705	3.02638218668865	0.00247499250040005	0.0479942610698703	130	104	185	263	212	103	105	105
ENSMUSG00000010358	Ifi35	3532.77374487008	0.0454839502466037	0.28005456738760603	0.16241102821812697	0.870982186874323	0.979725887591812	2595	2490	3635	5822	2640	3940	4834	2882
ENSMUSG00000010362	Rdm1	1690.44215694139	-0.149622723653804	0.18865552967715804	-0.7931001222696741	0.427719491612057	0.854707068864373	1487	1589	1518	1538	1644	1452	2810	1792
ENSMUSG00000010376	Nedd8	4977.4829610118795	-0.04840013628039	0.133902365028161	-0.361458412405271	0.7177567884760641	0.9535292425709692	4807	4632	4714	4523	4841	5258	6721	4920
ENSMUSG00000010392	Gosr1	3482.73807729754	0.0493223029344683	0.124989136725544	0.39461271776580104	0.693128726289683	0.9469948915197879	3054	2967	3848	3447	3677	3499	4932	3031
ENSMUSG00000010406	Mrpl52	1918.5493508011898	-0.13504922952413903	0.17653002538379897	-0.765021300090587	0.44425886115775803	0.862672932746178	1904	1805	1683	1651	1789	2409	2219	2034
ENSMUSG00000010453	Kansl3	4926.82232087392	-0.12617471088832402	0.130527196123557	-0.9666545718862081	0.33371674397717105	0.7978550609417749	4076	3984	4909	4546	5481	6210	6102	4874
ENSMUSG00000010461	Eya4	39.9049092513912	0.24943942619317497	0.40398935001646896	0.6174405988252081	0.5369441503605421	0.902404668135072	44	20	50	44	48	28	56	36
ENSMUSG00000010476	Ebf3	30.972362845629696	0.8848848009926871	0.4662992911783271	1.8976756296510902	0.0577388248121872	0.371806192777863	20	45	44	42	28	17	35	17
ENSMUSG00000010492		36.0465482569999	0.30932577159918	0.5509049612124549	0.5614866326823471	0.574465840416036	0.915440432630665	27	20	92	24	27	36	45	25
ENSMUSG00000010517	Faf1	3999.7823011604296	-0.15543073992961903	0.18573537723127898	-0.8368397138261691	0.40268267090960497	0.840102178245812	3606	4118	3462	3096	4054	3902	6583	3926
ENSMUSG00000010529	Gm266	78.4777669676558	0.00416098990476827	0.494678367933832	0.00841150568630655	0.993288668621501	0.999314570166533	30	49	78	101	130	152	60	47
ENSMUSG00000010538	Tsacc	94.15961779739919	0.42131183278543505	0.290468324334466	1.45045706360845	0.146931104174409	0.583576427511189	102	69	76	122	134	83	103	73
ENSMUSG00000010554	Mettl16	2570.2571530014	0.16602304514455302	0.184292826549238	0.900865477258261	0.36765984861958007	0.8214650322899171	2183	2787	2599	2393	2899	2908	3568	1666
ENSMUSG00000010592	Dazl	5.409247747636759	-1.08026937974866	1.5289292926405302	-0.7065528700042041	0.479844386182855	0.8803248736152149	13	4	0	0	0	8	15	5
ENSMUSG00000010601	Apol7a	5.730398567999999	0.35249319066585294	1.59767121491576	0.220629368154724	0.825381032017869	0.9705685912206801	0	11	0	0	20	8	4	4
ENSMUSG00000010607	Pigyl	1058.14554471811	-0.130762288583311	0.171047722685715	-0.764478395445085	0.44458220658149505	0.862793541465474	1087	994	930	926	932	1166	1496	1064
ENSMUSG00000010608	Rbm25	14589.7524341206	0.0445676498521622	0.15280999179088597	0.291654029490107	0.7705511608516291	0.9627910580008249	11279	12568	16597	14530	16361	14475	22007	12009
ENSMUSG00000010609	Psen2	2475.34166980385	-0.0840165968530913	0.18913740668534196	-0.4442093096521379	0.656891262077988	0.938641765782226	2037	2067	2561	2454	2543	3654	2617	2187
ENSMUSG00000010651	Acaa1b	249.60487655965	-0.14250961970071802	0.21116587749372895	-0.674870492297933	0.499758049234052	0.8883527869243941	216	219	253	229	235	323	262	278
ENSMUSG00000010660	Plcd1	247.146688380939	-0.0825884671041447	0.24383651038236104	-0.338704269408373	0.7348325240647979	0.9582110073722472	164	182	276	224	334	345	309	202
ENSMUSG00000010663	Fads1	5265.47816675031	0.0953665693059418	0.201011781929432	0.47443273419376897	0.635191354811228	0.933466052623481	5708	5791	5180	4010	4982	4881	7563	4566
ENSMUSG00000010721	Lmbr1	331.389089653945	0.0601948607628406	0.239602377418359	0.251228144776448	0.801637725808905	0.967015690275335	341	303	353	240	382	297	570	244
ENSMUSG00000010751	Tnfrsf22	349.51465213776197	0.20007062962640196	0.253188698766238	0.7902036331057641	0.42940885462014505	0.855523545943957	242	276	431	352	491	456	327	272
ENSMUSG00000010755	Cars1	3907.0703646378997	-0.5943754878762679	0.21969254018260398	-2.7054878030097598	0.00682041528832787	0.0991582190078062	2905	3846	2884	2544	3476	4104	7099	5264
ENSMUSG00000010760	Phlda2	11.4061208011626	-1.0877233245623499	0.71937273199117	-1.5120441409443102	0.130522633637958	0.5540261465120899	4	11	4	4	16	24	20	13
ENSMUSG00000010797	Wnt2	37.593081286950294	-1.2401125751187299	0.485642104968939	-2.55355242560372	0.0106630224916818	0.135177740664903	26	10	34	16	36	89	80	32
ENSMUSG00000010825	Grid2ip	4.480229869123749	1.3836188239088	1.3839764374864398	0.9997416042875029	0.317435572414429	0.7843407266965258	7	11	4	0	5	5	0	2
ENSMUSG00000010830	Kdelr3	147.892867036567	0.20676463515882001	0.23955724048466	0.8631116084844859	0.38807610603383	0.8325278549706179	109	160	153	148	181	154	206	99
ENSMUSG00000010911	Apip	1084.03848739843	-0.27354065540231304	0.20372354488507396	-1.34270516231506	0.179367462468578	0.6340142703925601	841	992	878	980	1139	961	1963	1178
ENSMUSG00000010914	Pdhx	1852.25920052188	-0.106904178328452	0.186282864836053	-0.573880901083082	0.566048398094985	0.912307091742382	1851	1812	1658	1398	1886	1775	2866	1861
ENSMUSG00000010936	Vac14	3222.77365052454	-0.27370650618201997	0.16640210690134802	-1.6448500038781797	0.10000074733819501	0.49340784858312	2330	2948	2825	2747	3549	4593	4104	3250
ENSMUSG00000011008	Mcoln2	993.0983904751421	-0.18715460926967104	0.306424445214432	-0.610769186964516	0.5413523951058711	0.904839822761237	451	614	986	1191	1397	1480	1142	927
ENSMUSG00000011096	Akt1s1	1503.22944128405	-0.45392386774212895	0.204290881501129	-2.2219487448812996	0.0262867696526757	0.236690065300872	1010	1341	956	1424	1618	1961	2189	1815
ENSMUSG00000011114	Tbrg1	4025.28892804875	-0.15311451198777498	0.12476696297444001	-1.22720396760113	0.219745938575488	0.6874730743976278	3298	3218	4167	3856	4081	4925	5197	4092
ENSMUSG00000011148	Adss1	1992.0781412981303	0.14181972247354302	0.20282892166518598	0.699208580853415	0.48442168880766295	0.88290382835896	2175	1548	1797	2335	2045	2491	1996	1679
ENSMUSG00000011158	Brf1	5504.5181663759495	-0.128052605215905	0.126948840126195	-1.0086945661623399	0.313121138578736	0.7803483550461779	4749	4984	5566	4645	5613	6845	7201	5271
ENSMUSG00000011171	Vipr2	73.18790457593941	0.6937483279615388	0.47477312584300896	1.4612207182740602	0.143954879042805	0.578688292095634	52	48	54	70	202	74	60	42
ENSMUSG00000011179	Odc1	25593.0001363668	-0.029312757485821	0.28432853395054103	-0.103094673891998	0.9178878321190359	0.988277012387394	26913	31803	21733	16244	23558	18886	44496	24669
ENSMUSG00000011254	Thg1l	1165.27617395886	-0.354969609746557	0.21221464513520102	-1.6726913899858702	0.09438806509268301	0.479467465643605	897	1090	862	805	1430	1672	1551	1237
ENSMUSG00000011256	Adam19	4121.943754359821	-0.432283659396614	0.20002837868273898	-2.16111164947375	0.0306867159086956	0.260036301540557	2743	2425	4202	4088	4261	6366	6197	3909
ENSMUSG00000011257	Pabpc4	23149.8552518855	-0.43618389372515903	0.253941360940361	-1.7176559663614601	0.0858593855490667	0.45660097929812	20510	25055	16833	13530	21234	22529	42974	27450
ENSMUSG00000011263	Exoc3l2	695.285136409162	1.3330579206903799	0.20168883833334197	6.60947790520349	3.8567777473287206e-11	5.60284621839208e-09	921	791	910	889	781	470	368	333
ENSMUSG00000011267	Zfp296	432.500746577243	-0.250715739246227	0.21859095709907603	-1.14696299688459	0.25139691441557	0.7255620832210571	343	326	344	453	483	684	533	380
ENSMUSG00000011305	Plin5	17.5066723121458	-0.6531912130356401	0.6137957638802	-1.06418331874172	0.287245662276151	0.7598480320914329	16	8	16	19	10	43	15	16
ENSMUSG00000011306	Sugp1	2766.65596253266	-0.26505525335853897	0.14159093777765197	-1.8719789381914398	0.0612095174272903	0.384713667095159	2296	2158	2518	2266	3189	3679	3751	2824
ENSMUSG00000011382	Dhdh	747.789214254537	0.0108421768430015	0.20190306178909698	0.0536999129529147	0.9571742521569641	0.993318787630505	599	501	785	872	883	898	1057	564
ENSMUSG00000011427	Zfp790	986.816015414758	0.115267720108294	0.14143397357759302	0.8149931532896909	0.415076229203123	0.8479709642756841	913	812	1178	926	1072	1037	1209	875
ENSMUSG00000011463	Cpb1	3.3681553513815703	1.93571278117989	1.9435427765620301	0.995971277053142	0.319264101205076	0.7859075826028341	8	0	5	9	0	4	0	0
ENSMUSG00000011589	Fsd1	4.72406736251706	2.7037391488174505	1.5516403777740702	1.7425037318867298	0.0814203390181787	0.444826752951575	0	6	4	15	9	0	4	0
ENSMUSG00000011632	Pinlyp	9.09720413523594	-0.133165638841101	1.48967288954683	-0.0893925369626694	0.9287699543685609	0.9901096644969721	0	0	11	12	22	0	8	21
ENSMUSG00000011658	Fuz	1146.6266096766099	-0.154345525298728	0.185212528229021	-0.8333427915193451	0.404651429198389	0.841371844236425	1114	903	1123	929	1223	1255	1338	1389
ENSMUSG00000011751	Sptbn4	57.462609078587796	0.134633167429287	0.385669727778215	0.349089279588751	0.727022284582008	0.9563621494494671	37	78	37	65	67	73	66	42
ENSMUSG00000011752	Pgam1	8688.903231972741	0.167162915589752	0.16374676818770498	1.0208623806127899	0.307319644629419	0.776146984714559	7944	7115	8981	9896	9747	10668	9108	6957
ENSMUSG00000011831	Evi5	4735.69001030942	-0.37446730335040207	0.28825049955760995	-1.29910374457325	0.19390832821344198	0.65516365635	4526	4553	3757	3454	3980	3400	10982	4751
ENSMUSG00000011832	Evi5l	831.9717669568221	-0.366892505334016	0.189805608261154	-1.9329908567781002	0.0532373241551548	0.356332287696531	570	689	608	748	1016	1128	1278	833
ENSMUSG00000011837	Snapc2	820.183609065786	-0.0370075806459704	0.195717885192778	-0.18908635053724804	0.850025139206337	0.97610045644131	820	716	758	697	909	1082	825	815
ENSMUSG00000011877	Git1	2622.71977438763	-0.294389713877643	0.16837052080249698	-1.7484635224415002	0.0803837967117323	0.44134047662958703	2034	2088	2579	2134	2842	3893	3180	2693
ENSMUSG00000011884	Gltp	4732.52285679096	0.0262375753180637	0.12423647945449	0.21119058937656898	0.832738553742973	0.971865257619807	4101	3813	5125	4700	5266	5512	5844	4208
ENSMUSG00000011958	Bnip2	6951.3291073598	0.31914048356047997	0.11795668526262	2.7055735149724	0.00681865539538519	0.0991582190078062	6597	6550	8080	7243	7653	6302	7760	5905
ENSMUSG00000011960	Ccnt1	5975.8345830687	0.0326188551256877	0.171021408986654	0.190729659631288	0.848737400212131	0.9759180201440859	5646	5480	6359	5591	5818	5100	9444	5396
ENSMUSG00000012017	Scarf2	789.99940493339	0.0713116157692427	0.37406979216768305	0.19063719461548	0.8488098474778509	0.9759180201440859	772	656	922	999	487	1447	811	335
ENSMUSG00000012076	Brms1l	2004.60605778612	0.0472900978043462	0.15316714815334198	0.308748307809467	0.7575129935201059	0.960147976856353	1932	1871	1929	1724	2294	1839	2830	1901
ENSMUSG00000012114	Med15	3305.2676178686897	-0.143808201291167	0.13627707995232302	-1.0552633013671702	0.291304920293824	0.764376821268004	2839	2489	3324	3018	3697	4152	4160	3307
ENSMUSG00000012117	Dhdds	2487.184728885	-0.290365973023964	0.218664686256559	-1.32790519582699	0.18420942804708604	0.642780042819787	1571	2255	2500	2798	1876	3031	3245	2933
ENSMUSG00000012123	Crybg2	85.2273240696387	0.7532238559276999	0.5551595420318659	1.35677007940983	0.174854277319047	0.627236007556819	42	35	244	72	107	96	62	41
ENSMUSG00000012126	Ubxn11	801.5838486333971	-0.0208012274924777	0.26923665419894605	-0.0772600133305296	0.93841670052633	0.9909780841212271	521	503	953	849	1076	1154	761	732
ENSMUSG00000012187	Mogat1	3.51311832749106	-0.8188025979175421	1.90478499926532	-0.42986615194542	0.6672930087082429	0.9415276480608721	0	5	8	0	0	0	9	7
ENSMUSG00000012296	Tjap1	1368.36924355092	-0.0242696443547687	0.215639185074744	-0.11254746833863499	0.910389334505744	0.9867181968853721	970	1413	1123	1295	1758	1865	1717	1054
ENSMUSG00000012350	Ehf	344.512308615746	-0.7439145182970109	0.23297735087128602	-3.19307656094006	0.00140765619458754	0.0309480502390057	155	241	313	289	338	572	562	399
ENSMUSG00000012405	Rpl15	30046.8589615842	-0.318220647575928	0.12579899767752198	-2.5295960496574597	0.0114193913598988	0.141805955202146	25965	26214	25748	26120	27624	35702	47196	31735
ENSMUSG00000012422	Tmem167	4519.094028693789	0.0726004547227697	0.134231105271399	0.540861632450844	0.5886029579622171	0.919978799227141	4120	4137	4618	4638	4585	4232	6430	4045
ENSMUSG00000012428	Steap4	1034.86089701481	-0.7468973674685859	0.24520283179561897	-3.04603891398424	0.00231877822618575	0.0455957357307274	491	549	1046	888	1062	1576	1553	1413
ENSMUSG00000012429	Mplkip	1213.98940911211	-0.23884734318206602	0.169547794506987	-1.40873164334923	0.15891453445253198	0.603641108291907	1088	976	1190	1017	1196	1153	2016	1329
ENSMUSG00000012443	Kif11	13705.611912653601	-0.194746872675233	0.290699946360046	-0.6699240062260949	0.502906235499953	0.889224172351609	14731	14473	10005	9483	13028	9612	27614	13765
ENSMUSG00000012483	Rpa3	2477.47626619316	-0.0759419847160465	0.22109702287372002	-0.343478097212647	0.7312388155981692	0.957349953308263	2538	2646	2102	1968	2294	2142	4187	2347
ENSMUSG00000012519	Mlkl	547.410466405089	0.0368226333242681	0.282585641884378	0.130306101466169	0.8963242529584978	0.984149669474598	634	410	606	662	315	551	680	549
ENSMUSG00000012535	Tnpo3	5216.459422218711	-0.10604075879627699	0.238769463821268	-0.44411356921107203	0.656960476534212	0.938641765782226	5263	5562	5590	3274	4447	6161	5786	5840
ENSMUSG00000012609	Ttll5	935.0029509053591	-0.29086056046175	0.171115197864151	-1.6997938470238398	0.0891697093069124	0.46559102545652503	761	899	815	747	910	985	1439	1081
ENSMUSG00000012640	Zfp715	1953.32446280309	0.40341427858475104	0.20329442986127302	1.9843843181539198	0.0472130128718985	0.33352291689543606	1789	1602	2738	2475	1746	1810	2160	1460
ENSMUSG00000012705	Retn	50.905114676663	-0.20112793446228303	1.72433863649075	-0.11664062395052802	0.9071448441695509	0.985997169177787	0	166	13	13	26	4	194	15
ENSMUSG00000012819	Cdh23	199.382364531156	0.488629363878052	0.271482565849613	1.7998554063641998	0.0718834725780456	0.416592096662459	140	211	250	168	319	211	193	128
ENSMUSG00000012848	Rps5	52167.4321984929	-0.32058854282960303	0.13006055317798101	-2.4649175710554903	0.013704477460772	0.15809093642247699	45514	43032	47640	44257	48420	69919	69878	56938
ENSMUSG00000012889	Podnl1	944.4874697313901	0.776597914883902	0.263469625997946	2.9475804352868904	0.0032027142012849997	0.058524865060789	721	830	1602	955	1354	921	646	579
ENSMUSG00000013033	Adgrl1	1044.72906126149	0.264050475068566	0.365963231102581	0.72152187057981	0.47058848954801596	0.875551323997597	865	1105	1159	544	1749	1691	849	551
ENSMUSG00000013076	Amotl1	1068.72206315069	0.262025230851398	0.187077234614499	1.4006259574626498	0.16132595454010698	0.608076384566719	833	894	1115	1227	1464	1207	1108	837
ENSMUSG00000013083	2200002J24Rik	12.283324288392802	1.24761808770921	0.718076528444622	1.73744446209875	0.0823087489947679	0.447659801942298	18	6	24	8	21	6	13	4
ENSMUSG00000013089	Etv5	1531.0215636794599	-0.473618658938316	0.240330074109856	-1.9707007568342099	0.0487581139331131	0.3396672706986789	891	920	1278	1795	1611	2472	2101	1580
ENSMUSG00000013091	Tmem190	11.168772138975699	0.0151539708397814	0.7519896655429259	0.0201518339069733	0.9839222510471479	0.99812386856978	19	5	10	6	14	20	14	4
ENSMUSG00000013150	Gfod2	379.91846230210996	0.102689223847791	0.254136773123123	0.4040707001424029	0.6861607300829929	0.9450427742915942	235	436	467	377	357	471	388	336
ENSMUSG00000013155	Enkd1	636.296247479308	-0.19829575674633604	0.22432805412101198	-0.8839543387621371	0.37672086218728296	0.827412931115299	587	687	466	435	705	791	861	644
ENSMUSG00000013160	Atp6v0d1	6756.494091920129	-0.0290523092749082	0.10467857483207302	-0.277538257676076	0.7813668337415999	0.9650161006486521	6072	6008	6750	6417	6966	7390	9105	6325
ENSMUSG00000013236	Ptprs	1842.6506039307199	0.135234130613245	0.20183046437451002	0.670038247359472	0.502833408795198	0.889224172351609	1556	1312	2117	1728	2576	2294	1973	1489
ENSMUSG00000013275	Slc41a1	2632.18481141932	-0.11561589225143401	0.23190083409578602	-0.49855746617832103	0.6180911757772329	0.928114949502886	1532	1938	2562	2727	3718	3558	3277	2359
ENSMUSG00000013367	Iglon5	21.0059061931688	0.8727716058864928	1.08054544254957	0.807713929945572	0.41925528268523	0.850388375849136	3	25	32	6	61	36	0	8
ENSMUSG00000013419	Zbtb47	334.100286110494	0.0715608966315714	0.27757870100261	0.25780398990662695	0.7965581850547591	0.966293705995037	245	255	380	296	485	511	340	228
ENSMUSG00000013465	Nelfb	4472.6348416028795	0.0246409514661547	0.157620075355245	0.156331301140535	0.8757718849091829	0.98052881382298	4270	3524	5401	3871	4633	5294	5329	4048
ENSMUSG00000013483	Card14	17.604741576208	-0.35846798650468	0.6467256404521421	-0.554281389329277	0.5793862849411229	0.9164058336831831	6	10	26	10	27	35	16	16
ENSMUSG00000013495	Tmem175	1621.4359752098599	-0.192486259409559	0.16291618708907699	-1.18150481452352	0.23740224197743803	0.7104984594301601	1272	1122	1468	1770	1818	1961	2328	1584
ENSMUSG00000013523	Bcas1	87.93011009116141	0.922300800833864	0.418222822275567	2.20528567957049	0.0274340540975738	0.2428015867673	42	101	118	114	147	35	112	48
ENSMUSG00000013539	Tango2	1864.9694441480399	-0.0748700765813491	0.194433377591276	-0.38506802437355	0.7001870176497079	0.9491010974873659	2053	1786	1771	1396	1706	1885	2581	1930
ENSMUSG00000013562		6.74987876838472	0.64874708054187	1.25502416277859	0.516919992285694	0.6052120109663089	0.925270677231416	3	13	8	0	14	8	10	0
ENSMUSG00000013584	Aldh1a2	115.940056002777	-0.0501013967891696	0.40769924888479203	-0.12288812629951	0.902195688197628	0.985556672935688	82	71	152	76	183	110	251	60
ENSMUSG00000013593	Ndufs2	9703.59739574458	-0.214394701855032	0.13620202722576802	-1.57409332461442	0.11546587560668599	0.5254973648049011	8570	8875	8334	8233	9865	12176	12909	10073
ENSMUSG00000013611	Snx31	94.37300926025542	-0.650815716049995	0.31326669075755	-2.07751329857693	0.0377542091274994	0.29242175957376	79	59	91	54	93	90	207	117
ENSMUSG00000013622	Atraid	1338.24297483858	0.0578793446015246	0.161847455185999	0.35761664917751396	0.720630217013016	0.9549633708182942	1169	1238	1255	1580	1265	1373	1824	1176
ENSMUSG00000013629	Cad	5587.04115918063	-0.4724084237079821	0.19692627430638898	-2.3989100762297597	0.0164439524047274	0.17738095369517	3614	5335	4549	4130	5838	8294	7236	6656
ENSMUSG00000013646	Sh3bp5l	2782.47405352174	-0.435199612626415	0.274415105382451	-1.5859171164061103	0.112758112503979	0.5207380585461661	2733	2608	2489	1175	2741	3162	4411	3436
ENSMUSG00000013662	Atad1	5029.5386892803	0.21497828684126	0.166322345194605	1.2925400167351202	0.19617019707819897	0.658425770914028	3731	4460	5523	5405	6614	4945	6708	3789
ENSMUSG00000013663	Pten	9690.820701391229	0.0341031728414335	0.18626774437752203	0.183086840694834	0.8547298808568159	0.977323617914075	7276	7342	10078	11004	11727	9822	15284	7466
ENSMUSG00000013698	Pea15a	5239.94541237388	0.310322705078361	0.150221603401683	2.06576616179883	0.0388505646527654	0.298179145809299	4682	4290	6648	5560	6157	5518	5710	3960
ENSMUSG00000013701	Timm23	3381.4834729772197	-0.298791043035709	0.20557879206548396	-1.45341374970495	0.146108911144893	0.582443217890612	2610	2913	2509	2432	4615	4247	5112	3437
ENSMUSG00000013707	Tnfaip8l2	1839.4654700186102	-0.11213594905850001	0.219030948443547	-0.511963947813527	0.608676241575674	0.926513211726948	1654	1190	2005	2061	1699	2552	1902	1853
ENSMUSG00000013736	Trnt1	2307.90673493066	0.0643631528910975	0.229489287373551	0.28046255939751397	0.7791226464908271	0.964242906836105	1708	1856	2087	2008	3809	2201	3378	1991
ENSMUSG00000013766	Ly6g6e	21.469862797620102	1.70341031938242	0.534594876997854	3.1863573570856603	0.0014407651472388401	0.0314708715111263	39	19	35	20	26	8	14	8
ENSMUSG00000013787	Ehmt2	8327.951722864109	-0.274042055759656	0.18753685650889101	-1.4612703916505199	0.143941251969934	0.578688292095634	5885	5957	8524	7919	9164	12624	9841	8298
ENSMUSG00000013822	Elof1	2468.8542343260397	-0.31017142359331795	0.173248241732709	-1.79032941685986	0.0734009698823483	0.42104671217983397	2277	2374	2078	1791	2291	2948	3608	2756
ENSMUSG00000013833	Med16	2292.75953617193	-0.312000734636441	0.15247119112047303	-2.04629302325	0.0407275497159443	0.306441637566057	1997	1791	2017	1887	2432	3310	2967	2353
ENSMUSG00000013846	St3gal1	7237.53727090479	-0.270778051001494	0.11671879303728801	-2.31991818930983	0.02034530340484	0.202731900878816	6245	5576	6842	6334	7353	9300	11130	6801
ENSMUSG00000013858	Tmem259	5763.85373045829	-0.36171383595550893	0.154847718280781	-2.3359326180035898	0.0194947536459908	0.197347625470253	4602	4578	5054	4683	6194	8569	7402	6103
ENSMUSG00000013878	Rnf170	221.594933327636	-0.29079841666548994	0.22439070003333397	-1.2959468312291498	0.19499380329595897	0.6565822175526129	143	153	253	207	237	301	284	240
ENSMUSG00000013921	Clip3	466.36299666211096	0.0342501859978275	0.26112791229411	0.131162485453685	0.895646771795494	0.984149669474598	297	309	594	500	600	641	495	385
ENSMUSG00000013936	Myl2	22.1451134694694	0.148357223666507	0.838094244492241	0.177017351737559	0.8594947600959201	0.97788168839624	41	0	20	32	17	20	25	23
ENSMUSG00000013973	Dedd	1485.03053656005	0.23781601718327203	0.18043855551992397	1.31798892148088	0.18750735653950198	0.646497375728985	1663	1470	1475	1361	1556	1555	1436	1376
ENSMUSG00000013974	Mcemp1	2157.70527273391	0.890890864287287	0.346045081863665	2.57449364542127	0.0100386930572602	0.129548886057173	3078	1791	1328	4018	2194	1798	1269	1483
ENSMUSG00000013997	Nit1	1339.1467768528	-0.00668927993140733	0.136384985478063	-0.0490470406838389	0.96088180798038	0.994379263147891	1156	1053	1423	1245	1590	1386	1844	1257
ENSMUSG00000014030	Pax5	9722.9560883938	-0.493347276553931	0.277674605556341	-1.77671010125494	0.0756159494687769	0.427771838600895	4459	5241	9596	8963	13308	14844	15456	9532
ENSMUSG00000014039	Prdm15	1285.14838983672	0.00262711962621458	0.170915882853892	0.0153708337829573	0.987736331947355	0.9984694341573809	1027	895	1386	1361	1577	1454	1587	1215
ENSMUSG00000014074	Rnf168	3942.4861002716298	-0.0495661746347245	0.196319148930886	-0.25247753418172303	0.8006719768773229	0.967015690275335	3846	3967	3691	3282	3795	3304	6312	3939
ENSMUSG00000014075	Dynlt2b	993.2191356494411	0.5174585964232179	0.18113202781891	2.85680341932989	0.00427930779362554	0.0725856666089713	1002	854	1203	1334	988	851	1099	678
ENSMUSG00000014077	Chp1	3020.66292422414	0.07461729006185001	0.125642530152633	0.593885605226222	0.552588627455144	0.906981093114229	2694	2750	2933	2967	3479	2979	4268	2592
ENSMUSG00000014158	Trpv4	119.572723791511	-0.32263199042845897	0.37660284998050503	-0.856690251932932	0.3916160921000221	0.8346376378169921	69	68	108	77	220	165	204	97
ENSMUSG00000014164	Klhl3	113.331566989619	0.6291679939188131	0.31997480069198303	1.96630482324909	0.0492634100120618	0.341414210177179	125	88	113	168	136	112	133	46
ENSMUSG00000014177	Tvp23b	1766.82887899721	0.46303753838773204	0.125032534478486	3.70333641814968	0.000212782406711823	0.00679337479767022	1680	1640	2061	2037	2073	1581	1989	1229
ENSMUSG00000014195	Dnajc7	15202.4670602447	-0.0644680708153755	0.164630832126064	-0.391591720595873	0.695359906335618	0.947084827364908	11832	10604	15969	15949	18218	18868	19826	13467
ENSMUSG00000014198	Zfp385c	17.6700519031443	1.3362885160053402	0.562245693317046	2.37669853569126	0.0174683580507871	0.18454220150939302	28	18	28	20	15	9	16	6
ENSMUSG00000014226	Cacybp	7875.36860486258	0.32498025236803496	0.20351595220418497	1.5968293828976399	0.11030374433399301	0.516827513189613	5579	9270	9497	8134	8453	6219	10355	6330
ENSMUSG00000014232	Cluap1	1278.19111041241	-0.0225900859548071	0.14004915786613198	-0.161301119542612	0.871856241539489	0.979987532295472	1063	1040	1412	1169	1460	1382	1862	1104
ENSMUSG00000014243	Zswim7	278.43272226724997	0.0101317604615647	0.25690628460151	0.0394375734220754	0.968541523939982	0.9958973770612891	357	277	224	231	232	291	350	276
ENSMUSG00000014245	Pigl	498.695769080784	-0.13871059931991597	0.166601665853453	-0.832588309422604	0.405076954489682	0.841371844236425	391	439	553	391	545	586	674	498
ENSMUSG00000014294	Ndufa2	4186.526501795	0.102084103800524	0.197078012784009	0.517988294880999	0.6044664361208371	0.9248422436483349	4791	4083	4003	3955	3601	4076	4704	4335
ENSMUSG00000014301	Pam16	868.898777683413	0.10158663376916399	0.18206339864433	0.5579739504238189	0.5768621723719439	0.9156914412375401	762	867	956	895	787	784	1048	903
ENSMUSG00000014303	Glis2	177.00810952151699	-0.0603040481509299	0.409485824271742	-0.14726773083824998	0.8829207017942041	0.98213303906594	77	268	202	152	129	140	357	135
ENSMUSG00000014313	Cox6c	7130.8955226527005	0.0782313968391388	0.21543613349565	0.36313034201720096	0.7165075197587891	0.9533677958588102	6589	7809	7876	7144	5160	6443	9214	7172
ENSMUSG00000014329	Bicc1	760.2874839313631	0.27693484100774396	0.32181412275342497	0.860542845784093	0.38948987594933204	0.8332059193668451	322	699	865	854	1252	919	886	465
ENSMUSG00000014349	Ube2z	7687.75956430481	0.00345800298154966	0.10561013457813499	0.0327430979551615	0.9738794551036791	0.996666762500053	6690	6887	8070	7189	8190	8338	10108	7132
ENSMUSG00000014353	Tmem87b	845.449658671602	0.27479239577992803	0.23204412308920302	1.18422475916053	0.23632410369135504	0.7089489611972049	637	672	896	776	1447	879	1019	615
ENSMUSG00000014355	Anapc1	9602.04982686238	-0.16854884881264	0.135701754342237	-1.24205357277521	0.214216796619845	0.6802413824058341	7939	8905	8275	8403	10585	10524	14012	9848
ENSMUSG00000014361	Mertk	3293.69860006297	-0.6346196944681239	0.17037655200523097	-3.72480653587025	0.000195465067352682	0.00640897448700013	2470	2160	2632	3260	2582	5267	5328	3553
ENSMUSG00000014402	Tsg101	3165.45631447033	0.00394313827724264	0.17589651878175303	0.022417375309941	0.982115020341471	0.9977548294569641	2541	3348	3166	2612	3558	3085	4920	2703
ENSMUSG00000014418	Hps5	2538.54435844103	0.0207978256811703	0.18577255850605104	0.11195316384950801	0.9108605428600691	0.9868870920219499	2348	1762	2620	2337	3321	3219	2817	2274
ENSMUSG00000014426	Map3k4	2186.49286969547	-0.0769568105797971	0.156678457099006	-0.491176719535652	0.623301463181447	0.92957092873171	1730	1673	2295	2031	2660	2809	2751	1960
ENSMUSG00000014444	Piezo1	7034.3920932547	-0.269551416603026	0.173643416562604	-1.55232730349926	0.12058392807719599	0.5350434980197871	6243	6604	6047	5125	7280	8374	9140	8305
ENSMUSG00000014453	Blk	6312.077593246171	-0.686815784481124	0.281759835407668	-2.43759293615215	0.0147854130667212	0.165224406158186	3074	2987	6086	5308	7841	11812	9501	6285
ENSMUSG00000014470	Rnf166	2879.61439050711	0.0991777595051654	0.177637538275578	0.55831532269551	0.576629083567944	0.9156139603706209	2823	2211	3220	3067	2892	3652	3022	2433
ENSMUSG00000014496	Ankrd28	7161.384297858091	0.52909441492224	0.14237883605234	3.71610296580694	0.000202319160242094	0.00656361107885261	8358	6599	7591	8330	7905	6075	7748	4975
ENSMUSG00000014498	Ankrd52	6146.23862240239	-0.256264290600714	0.16986914639767098	-1.50859821241927	0.13140149127836698	0.5558490201773171	4705	5267	5355	4898	7466	8549	7786	6269
ENSMUSG00000014503	Pkd2l2	1860.8940941972198	-0.04679145439050499	0.18748391427235603	-0.249575834663509	0.8029153884406459	0.967015690275335	1565	2049	1553	1782	1825	1864	2930	1633
ENSMUSG00000014504	Srp19	4193.3593343894	-0.10725710295517402	0.17240356594822798	-0.6221281002237671	0.5338576389702321	0.9012779123847591	3758	4366	3860	3517	3956	4159	6623	4006
ENSMUSG00000014543	Klra17	568.456204634462	1.6011592473071998	0.41777586036932296	3.83257961791219	0.000126806539834951	0.00452952960290446	587	474	537	1564	469	364	196	248
ENSMUSG00000014547	Wdfy2	3038.3946783760903	0.0243162172770058	0.152957796387471	0.15897337599848999	0.8736898499247799	0.980138941131694	2621	2227	3044	3473	3413	3466	3857	2697
ENSMUSG00000014550	Rbsn	2201.57704329005	-0.0973617864890284	0.126970555338276	-0.766806022306798	0.443196855228151	0.8622264438129459	1937	1943	2119	1904	2422	2389	3308	2022
ENSMUSG00000014551	Mrps25	5434.00583736068	0.0449841074572263	0.141748267156632	0.31735208027283196	0.7509764636818929	0.9597055832690079	4805	5478	5823	4789	5458	5539	7670	4708
ENSMUSG00000014554	Dguok	1729.74452399791	0.0495091111948312	0.13100156226542098	0.37792763947746905	0.7054843492185401	0.951497958197542	1524	1363	1967	1692	1917	1828	2257	1563
ENSMUSG00000014592	Camta1	1220.93050368766	0.24567099929064395	0.148889537387121	1.6500219129023501	0.0989384543057077	0.49108539310608096	1324	1030	1314	1261	1300	1113	1591	975
ENSMUSG00000014599	Csf1	3269.91894083323	-0.0570095519764628	0.213589060764084	-0.26691232112974	0.789536669811346	0.9652935285466491	2147	2261	3950	3292	4066	4279	4387	2600
ENSMUSG00000014601	Strip1	2881.4047499322496	-0.09033232146360001	0.161447298267224	-0.5595158446943079	0.575809720713543	0.915593703804573	2549	2119	2873	2885	3158	3909	3412	2603
ENSMUSG00000014602	Kif1a	84.7163707196016	-0.19425407862370897	0.337615183734157	-0.575371274701517	0.565040227038573	0.912307091742382	61	59	108	56	108	135	90	78
ENSMUSG00000014603	Alx3	6.74058081284471	0.0840747639827274	0.99312722557808	0.0846565896265598	0.932534408479125	0.9905468243599549	8	0	7	7	12	11	4	6
ENSMUSG00000014606	Slc25a11	3858.3814155510295	-0.0367159536230509	0.129151629609497	-0.28428563955457004	0.7761914903209021	0.9640064627566031	3339	3212	3668	3950	4242	4749	4799	3483
ENSMUSG00000014609	Chrne	15.4544688121627	0.7621398755435731	0.898678728279018	0.848067114043169	0.396400595004474	0.837369711648636	15	16	23	13	21	0	7	25
ENSMUSG00000014633	Cmc2	1147.78801609178	-0.17098227787540599	0.239013004502845	-0.7153680956860671	0.474381621249709	0.8775481904041641	1269	1214	929	747	1041	1179	1637	1272
ENSMUSG00000014668	Chfr	3589.8286007394204	-0.0249957072155358	0.110257033571329	-0.22670396985934899	0.8206539399843149	0.969985192742731	3208	3053	3689	3414	3802	3794	5062	3299
ENSMUSG00000014686	Ceacam16	246.979522118588	0.31590019295469796	0.385270183446633	0.819944564950888	0.41224770989894605	0.845718875167968	176	124	276	303	437	377	211	128
ENSMUSG00000014704	Hoxa2	50.268319277836895	0.148653277558154	0.359612839663825	0.413370328203851	0.6793353104594929	0.943635222626549	53	39	38	58	63	66	44	44
ENSMUSG00000014747	Ankrd53	13.669740772425802	-0.6704604514551221	0.659076787290381	-1.0172721363948198	0.30902398789802504	0.7773408105149691	4	7	17	11	16	25	12	20
ENSMUSG00000014748	Tex261	4575.8444364221605	-0.0532188093235614	0.128340720457408	-0.41466815157253795	0.678384850122852	0.9430916126112651	3825	4250	4580	4251	4782	5476	5560	4441
ENSMUSG00000014763	Fam120b	2552.63327460362	0.0179282696938345	0.194432624673873	0.0922081349460053	0.9265326748306669	0.989566099381198	1860	1716	2979	2821	3110	3050	3177	2214
ENSMUSG00000014767	Tbp	2425.2134161590197	0.0124052762004096	0.169426869571076	0.0732190604230309	0.9416317990725049	0.9910247007865891	2157	2199	2397	2624	2285	2198	3816	2152
ENSMUSG00000014769	Psmb1	10996.331292621398	0.065195196007996	0.15596176913269502	0.41802036723837604	0.675932226031382	0.9427169260661441	12204	10122	10503	9549	11063	11131	14748	9863
ENSMUSG00000014771	Pdcd2	938.2568178229111	0.0624430455504657	0.15282560026015	0.408590219466969	0.682840409433053	0.9442426710520301	700	835	1078	931	1065	965	1237	847
ENSMUSG00000014773	Dll1	1604.00061749907	-0.18845904431553098	0.237301405483316	-0.7941758454051	0.42709306827279403	0.8546249725493091	1081	1045	1666	1574	2074	2540	1910	1330
ENSMUSG00000014776	Nol3	76.4753518564425	-0.508460723806118	0.335919954830579	-1.5136365568474799	0.130118043964776	0.5531735441276671	86	44	44	64	79	106	142	71
ENSMUSG00000014778	Fhod1	5058.5125444449295	0.37875903411840295	0.19504506597988003	1.94190523208351	0.0521485739047536	0.35292439892527	5508	4196	6435	5071	5442	5307	4186	4369
ENSMUSG00000014782	Plekhg4	23.697135279953898	-0.22136489341507604	0.637816797965174	-0.347066577928484	0.728541301632991	0.9567780208405401	20	24	8	39	14	42	15	26
ENSMUSG00000014786	Slc9a5	370.21252901562104	-0.0259416831975769	0.266519747216573	-0.0973349384745465	0.9224604108269592	0.9883742352561171	298	297	475	225	495	509	442	298
ENSMUSG00000014791	Elmo3	1025.63859238452	-0.0341845487546249	0.219291183803332	-0.15588656215784197	0.876122437659161	0.98052881382298	1227	893	998	764	968	921	1567	1006
ENSMUSG00000014813	Stc1	31.638868778179898	0.186015119387788	0.6317787018762441	0.29443081704933005	0.768428721365685	0.9620251046554891	15	12	22	84	28	34	40	24
ENSMUSG00000014837	Matcap1	390.379291016298	-0.15878499662537898	0.215498270108878	-0.736827244808764	0.461227412696269	0.8705574228698321	238	305	437	358	483	514	511	365
ENSMUSG00000014846	Tppp3	562.499271577294	-1.14610593706462	0.231707445679982	-4.94634919348921	7.56182596717247e-07	5.21605307056381e-05	445	421	298	348	317	957	1089	797
ENSMUSG00000014850	Msh3	1486.0589430747198	-0.106747931598382	0.15461884232740303	-0.6903940683525831	0.48994640591316296	0.8846655458652641	1210	1432	1248	1391	1660	1623	2266	1350
ENSMUSG00000014852	Adamts13	111.85825687645	0.27792812770345504	0.416091229124519	0.6679499788741821	0.504165522898975	0.889224172351609	105	37	211	102	133	118	130	83
ENSMUSG00000014856	Tmem208	2609.22448521487	0.21134025463486703	0.167849700379138	1.25910415185427	0.20799271500450398	0.6720482614565552	2857	2702	2625	2478	2441	2386	3192	2323
ENSMUSG00000014859	E2f4	14321.0708907196	-0.30967437342610304	0.229337225317339	-1.35030138695364	0.176919327655887	0.631018784261086	14457	15005	11632	8894	12381	15328	22410	16436
ENSMUSG00000014867	Surf4	12639.325211891499	0.00499999271173961	0.1413308936675	0.0353779176087485	0.9717783928827758	0.9965805036519191	10988	10928	12972	13593	12319	15419	14891	11466
ENSMUSG00000014873	Surf2	1131.09610330331	-0.40683358776125106	0.160150808156792	-2.5403155465999903	0.0110752495938639	0.138895798500164	905	889	975	932	1152	1671	1442	1278
ENSMUSG00000014905	Dnajb9	3248.7408244531	0.20345643897700796	0.172245248581908	1.1812020398360001	0.23752247114031502	0.7105957322414092	2319	3073	3688	3868	3542	3218	4199	2562
ENSMUSG00000014907	Naf1	1105.79891066755	0.163320875112403	0.163989026654095	0.99592563261503	0.31928627993564196	0.7859075826028341	831	1122	1320	1084	1193	1150	1412	889
ENSMUSG00000014932	Yes1	441.583363051947	-0.0934799892944878	0.254910081398792	-0.36671750595946	0.713829747105321	0.953109569790485	448	398	306	553	341	437	661	440
ENSMUSG00000014956	Ppp1cb	23003.5454697591	0.175712121131306	0.23753185437627497	0.7397412931949741	0.45945698709949606	0.8693772639026421	22601	23509	25130	22494	21089	15559	39957	17861
ENSMUSG00000014959	Gorasp2	5505.56322562616	0.11061114353527302	0.153323778823503	0.7214219763172	0.47064992948306394	0.875551323997597	4718	4847	5696	5739	6304	6855	5877	4616
ENSMUSG00000014980	Tsen15	1012.56763022914	-0.0025546132068298	0.163407000729333	-0.0156334379520328	0.987526829310802	0.9984297581424009	880	1060	969	878	1061	1067	1511	848
ENSMUSG00000015002	Efr3a	5427.94548665354	0.197012380462607	0.161417585045905	1.2205137402258799	0.22227018403342602	0.690814548840504	4298	4250	6733	6083	6269	5338	6735	4546
ENSMUSG00000015013	Trappc2l	2124.87607487339	0.19406014035555103	0.151187981809733	1.28356856168483	0.19929295577101	0.66347946525432	2236	1759	2425	2210	2073	2247	2418	1806
ENSMUSG00000015016	Acsf3	533.46331892091	-0.39751757217274203	0.18190833249594698	-2.1852631307122703	0.0288695590448924	0.250490977536195	400	374	481	424	634	787	754	547
ENSMUSG00000015023	Ddx19a	4098.39238183635	-0.0810673972950531	0.16295492078995902	-0.497483579520407	0.6188480795489871	0.9284075312818609	3080	4243	3671	3551	4749	4458	5784	3933
ENSMUSG00000015027	Galns	1668.2018963845499	-0.285978712051768	0.19716069015629	-1.4504854483166598	0.146923194190306	0.583576427511189	1451	1146	1372	1742	1718	2585	2024	1604
ENSMUSG00000015053	Gata2	811.2856873538409	1.67793572265014	0.194839356299572	8.61189317455071	7.18637949129841e-18	2.29676688541897e-15	991	1050	1093	1129	960	426	349	342
ENSMUSG00000015083	C8g	114.146642645201	-0.16050037379902202	0.269466794089327	-0.595622085242225	0.55142771930964	0.9069636062457541	124	81	99	84	139	156	141	108
ENSMUSG00000015085	Entpd2	194.098771566637	0.5823994151452428	0.298188686507664	1.9531237820126799	0.0508049295809716	0.34826754270044497	169	134	282	189	312	220	161	112
ENSMUSG00000015087	Rabl6	4472.29981772912	-0.343461311739863	0.14525308649629098	-2.36457152150521	0.0180509415709202	0.18771734277317398	3328	3908	3974	3739	4605	6296	5948	4787
ENSMUSG00000015090	Ptgds	15.3961865803348	1.27107053656981	0.735185487154082	1.72891135472512	0.0838249615399595	0.451177713574943	24	14	13	9	36	18	5	4
ENSMUSG00000015092	Edf1	3484.75904322151	-0.133780168685315	0.133351453708139	-1.00321492541142	0.31575717314425705	0.7827213150358822	3066	2926	3822	3102	3237	3869	4897	3515
ENSMUSG00000015093	Clic3	82.58367681312801	-0.00747871091826092	0.335118239700507	-0.0223166334513591	0.982195380611078	0.9977548294569641	73	56	75	66	132	110	77	83
ENSMUSG00000015094	Npdc1	621.749083273251	0.17039974034958702	0.19735324128188897	0.8634250911855921	0.38790378887886895	0.832334617522278	586	445	737	599	779	721	615	557
ENSMUSG00000015095	Fbxw5	2912.3121432588	-0.20280588491843998	0.15469393639141102	-1.31101379698099	0.18985310233605898	0.649738858377754	2337	2311	2945	2451	3280	4034	3605	2852
ENSMUSG00000015112	Slc25a13	644.284963736138	-0.119497677202428	0.15440367275143	-0.773930276871091	0.438972023878384	0.8600590414306339	498	599	586	598	725	803	896	572
ENSMUSG00000015120	Ube2i	8358.35040959129	-0.173219456071542	0.252590949924979	-0.6857706347871501	0.4928577566439579	0.8858776715240541	8508	8716	5188	8880	6417	11060	12652	6728
ENSMUSG00000015126	Tsr3	914.345813557301	-0.202056507662469	0.162513831071493	-1.2433188383429399	0.213750364968881	0.679372780031019	705	817	981	793	865	1169	1132	976
ENSMUSG00000015127	Unkl	916.637421460708	0.105707392116057	0.209112701462557	0.505504406842475	0.613204604031277	0.9274280541767191	712	658	1080	1026	1097	1188	953	753
ENSMUSG00000015133	Lrrk1	4488.99527973834	-0.205075861457641	0.201516085163321	-1.0176649734508	0.30883719837688894	0.7772641758222071	3094	3156	4319	4198	5926	6400	5447	4332
ENSMUSG00000015134	Aldh1a3	336.794904121505	0.33489453818035697	0.362299437303224	0.9243584275844989	0.355299731771946	0.8131545655732689	150	231	388	393	647	415	340	214
ENSMUSG00000015143	Actn1	11349.0604538223	0.42463000743744606	0.15674638432899202	2.7090258525274598	0.00674810813575533	0.0984873327921856	11187	9465	14368	11920	13703	11635	10538	8674
ENSMUSG00000015149	Sirt2	2665.8903295586497	-0.365497636452682	0.14830185448391903	-2.46455202953861	0.0137184644802552	0.158132125493359	2129	2266	2537	2382	2210	3791	3731	2767
ENSMUSG00000015165	Hnrnpl	17615.9655733107	-0.16054704770145	0.125942523530545	-1.2747644179331699	0.20239263843406397	0.665788414640398	14890	16141	15958	14766	19372	21230	24872	16870
ENSMUSG00000015176	Nolc1	7642.402907761759	-0.38865111739122704	0.20301665159420001	-1.9143804921385499	0.05557155631007	0.363674199873883	5850	8083	6480	5029	7281	10595	10289	8659
ENSMUSG00000015189	Casd1	3356.67076391101	0.5367007217723649	0.13370886845646002	4.013950069042241	5.9710982901571104e-05	0.00244992549034798	3180	3061	4238	3891	3961	2713	3732	2348
ENSMUSG00000015202	Cnksr3	1233.9707156978	-0.622705269919525	0.19201449242080104	-3.24301182722637	0.0011827330135763	0.0270407678902135	897	916	1084	1034	996	1973	1512	1646
ENSMUSG00000015214	Mtmr1	2938.9628637555998	0.00804556940790623	0.141908214817572	0.0566955860747673	0.9547876901639979	0.992918262112962	2425	2396	2948	2827	3663	3386	4054	2415
ENSMUSG00000015217	Hmgb3	5212.48357688782	-0.316616351528825	0.28409506031685305	-1.1144732723465902	0.26507620450789	0.7391813721009051	5151	6092	3117	3548	4650	4700	9681	5711
ENSMUSG00000015222	Map2	342.65055716085	-1.45084125701051	0.22138229684244898	-6.55355589721355	5.6182888933610207e-11	7.934069180475691e-09	150	133	223	243	262	662	706	519
ENSMUSG00000015224	Cyp2j9	53.04718619832129	0.783238515181021	0.36634134616759495	2.13800195739495	0.0325165843696559	0.268811992365395	46	53	72	65	68	59	31	30
ENSMUSG00000015243	Abca1	3876.3673583808704	0.20427279984059601	0.17293533995092097	1.18120911491294	0.23751966119883197	0.7105957322414092	3257	2745	4583	4322	4913	3976	4893	3021
ENSMUSG00000015247	Nipsnap3b	1816.22308299945	-0.00552852167575085	0.12149690784500598	-0.0455033940682968	0.9637060696273521	0.9953297515781591	1560	1481	1808	1890	2008	2007	2444	1635
ENSMUSG00000015289	Lage3	1803.46850945802	0.12435950039766601	0.166350881570614	0.747573437684955	0.45471749148282903	0.8677419155959241	1843	1914	1872	1510	1743	1812	2314	1576
ENSMUSG00000015290	Ubl4a	1674.43811961067	0.000547515376595464	0.264163256625228	0.00207264016801637	0.998346273593863	0.999810922517027	2040	1705	1685	1485	984	1714	2246	1613
ENSMUSG00000015291	Gdi1	11164.8144532317	0.163567246930987	0.119396356755214	1.3699517420479799	0.170701966314831	0.6203332323925339	11026	9601	12485	10685	12181	11475	14427	8971
ENSMUSG00000015305	Sash1	3414.5424728434004	-0.7219867124265892	0.196004373772502	-3.68352347720865	0.00023003208682496602	0.007290432380145741	2045	1882	3040	3058	3327	5895	5382	3797
ENSMUSG00000015312	Gadd45b	1996.0007552274499	-0.18532068353846803	0.18963363860099103	-0.9772563818616691	0.32844224126271193	0.793898839998285	1315	1597	2016	2260	1981	2663	2434	2022
ENSMUSG00000015314	Slamf6	4494.36566770616	0.428145218242832	0.28452864289918395	1.50475261077506	0.132387691477929	0.557004910209574	2668	2946	6054	5611	7193	4542	5419	2617
ENSMUSG00000015316	Slamf1	4032.9972054316795	1.9516871100678999	0.187529327396217	10.407370074678099	2.2947349124005198e-25	3.02924962653499e-22	5951	5115	6389	4260	4986	1450	1946	1410
ENSMUSG00000015335	Zdhhc12	567.332958015313	-0.0591723447171004	0.17670893585658398	-0.33485768238185903	0.7377324455322221	0.9585946701071791	475	464	595	530	632	756	620	539
ENSMUSG00000015337	Endog	356.49730565541296	-0.589574486753084	0.280194626718636	-2.10416057458917	0.0353644423475424	0.28211644733475605	185	279	375	324	283	679	405	392
ENSMUSG00000015340	Cybb	26555.4737659487	0.158768408914763	0.231366177985629	0.6862213409802049	0.49257354219199606	0.885842191471822	27080	20292	20387	37970	26754	31301	29387	21536
ENSMUSG00000015341	Golga7	7172.27991847188	0.21551810935054702	0.170833343067815	1.2615693487014	0.207103791331715	0.671682435610407	6430	7324	8255	7068	7208	5707	10126	6132
ENSMUSG00000015342	Xk	4149.24919929367	0.0294263625443994	0.319755728851496	0.092027631999256	0.9266760855815871	0.989649641590859	4622	5104	3554	2751	3748	2431	7809	3826
ENSMUSG00000015354	Pcolce2	177.756324295381	-1.29032950802496	0.20759602874949304	-6.21557895783261	5.113575179810719e-10	6.088563514094629e-08	117	94	97	109	138	324	390	234
ENSMUSG00000015355	Cd48	4972.93677814509	-0.0663380470800935	0.17397653053619	-0.38130457525300704	0.70297725909018	0.950387191223441	4176	3547	5638	5676	4520	5914	6574	4570
ENSMUSG00000015357	Clpx	2909.12573971117	-0.110326808341929	0.165381903096625	-0.6671032699234929	0.504706171615536	0.889392000481003	2443	2890	2700	2618	2880	2816	4761	2733
ENSMUSG00000015363	Trabd	3698.40056617629	-0.474411296206246	0.16225219626897902	-2.9239129399504398	0.0034566140835512603	0.0617714636873357	2886	2394	3474	3081	3782	5655	6050	3413
ENSMUSG00000015377	Dennd6b	995.9937074236619	-0.24803200534171	0.201776361401898	-1.2292421352949299	0.218981035369858	0.686565695569974	702	702	1103	867	1149	1506	1253	912
ENSMUSG00000015396	Cd83	8231.99947465884	-0.891712018796718	0.223297636089015	-3.9933786779598797	6.51384145698339e-05	0.0026195133022109897	4034	4371	6871	6206	9026	14741	14836	9201
ENSMUSG00000015401	Cltrn	4.12399366107593	0.5133778761994829	1.93851192082899	0.264830910082792	0.7911397239931031	0.9655679411461731	0	16	5	0	0	4	8	0
ENSMUSG00000015405	Ace2	9.04487905016823	1.91525697925251	1.2546843721866399	1.5264850839854198	0.126889102387747	0.546661025427432	0	7	10	8	39	0	6	5
ENSMUSG00000015437	Gzmb	654.232076489578	1.23630063167049	0.416057843616969	2.97146334491089	0.00296384251565291	0.0550386461530603	993	347	1553	731	389	338	443	384
ENSMUSG00000015451	C4a	698.590729672812	-0.0976706289782957	0.245052874984999	-0.39856961067800106	0.6902103572243179	0.9458034420745021	524	417	701	739	943	1031	835	563
ENSMUSG00000015452	Ager	312.659043095517	0.124854849697674	0.260702828229699	0.47891636061449794	0.6319981314142691	0.9330518156392901	240	207	354	300	478	368	294	303
ENSMUSG00000015461	Atf6b	5577.18078280463	-0.27917192102913896	0.17072423482644403	-1.6352213926332302	0.102002645142652	0.49768283806377595	4040	4398	5149	5446	5905	7974	6544	6024
ENSMUSG00000015467	Egfl8	133.508062003776	-0.16436505642905	0.291735104565786	-0.563405136566228	0.573159040271846	0.9150849330094549	114	96	123	131	153	214	117	134
ENSMUSG00000015468	Notch4	1009.6113494221601	0.8893209340167799	0.24503680763990598	3.62933610906197	0.000284151068225769	0.00870574645153462	837	901	1773	955	1488	857	781	554
ENSMUSG00000015474	Ppt2	1847.2417733027398	-0.34003312622687293	0.162158263371738	-2.09692136038339	0.0360005373102752	0.28516783558950604	1731	1495	1733	1504	1574	2521	2421	2060
ENSMUSG00000015476	Prrt1	203.151058115943	0.365594774959291	0.39031827340750896	0.9366581066462009	0.348934452204789	0.8092802565463191	120	142	412	163	252	264	147	151
ENSMUSG00000015478	Rnf5	2861.78623430456	-0.0169986976660091	0.17780996391346202	-0.0956003662105353	0.9238379743400329	0.988670689117003	2959	2792	2739	2569	2518	2711	3873	2975
ENSMUSG00000015484	Fam163a	3.12935174874534	1.5480451059660398	1.9704098802416	0.78564623608984	0.43207476898127295	0.8571823443782478	0	7	0	5	8	0	0	4
ENSMUSG00000015488	Cacfd1	1570.94164331362	0.163069916695046	0.158922994849742	1.02609390698448	0.304847322033913	0.7744155618210029	1245	1362	1890	1533	1895	1801	1840	1239
ENSMUSG00000015501	Hivep2	2405.90203878938	-0.0744525481738751	0.274568178597842	-0.271162334084334	0.7862661810616809	0.9652935285466491	1173	1973	3080	2832	2396	3491	2854	1935
ENSMUSG00000015522	Arnt	2510.8192160267104	-0.14654024939774302	0.116960335420496	-1.25290551596746	0.210240094233401	0.6746258445481421	2009	2126	2512	2367	2617	2768	3626	2521
ENSMUSG00000015533	Itga2	1756.3583528584602	2.12648271512211	0.24635829130266398	8.631666926564339	6.0464239413028795e-18	2.01737938138283e-15	2883	2155	3012	1914	1800	574	655	622
ENSMUSG00000015536	Mocs2	1645.44832846807	0.125539079664549	0.145524720818426	0.862664975122588	0.3883216948311579	0.8327441122113891	1403	1574	1806	1773	1595	1634	1997	1531
ENSMUSG00000015542	Nat9	757.765164396269	-0.10903057523589801	0.176082646460083	-0.6192011389413921	0.5357838616468049	0.902144499074994	605	625	737	789	790	918	835	837
ENSMUSG00000015568	Lpl	3946.2208177704706	0.798912574689993	0.17490381008247197	4.56772539325063	4.93045380512507e-06	0.00027773365200595	3128	4430	5100	4813	5205	3342	3362	2297
ENSMUSG00000015575	Atp6v0e	6905.774361651949	0.11683166294527801	0.16249176138441598	0.719000532395502	0.472140591649758	0.8760699531668991	7351	6070	6777	7156	6680	6055	9153	6631
ENSMUSG00000015579	Nkx2-5	229.297338544127	0.14885401801328302	0.283618941987786	0.5248380695944249	0.599695764319875	0.923324439909404	258	123	252	244	276	306	222	181
ENSMUSG00000015597	Zfp318	4544.85477914571	-0.565073907455418	0.22835828288500498	-2.47450585245456	0.013342063478441999	0.15556518100324698	2866	2252	4744	4449	4464	7011	7926	4324
ENSMUSG00000015599	Ttbk1	149.689291400164	0.310289843623593	0.288540394660382	1.07537748393535	0.28220575831996897	0.7545201861668629	89	116	211	169	204	164	159	111
ENSMUSG00000015605	Srf	3241.7765684390397	0.0572566033794701	0.18147984614470397	0.31549841261059997	0.7523832561206809	0.9601322139519191	2818	2820	3683	2912	3639	4169	3152	3022
ENSMUSG00000015619	Gata3	271.03577218092005	1.0922473412242402	0.324512303265863	3.3658118050747503	0.0007631875790532639	0.019073071274953998	153	248	528	353	373	190	176	156
ENSMUSG00000015627	Gata5	10.4679656709935	-0.658127005986461	1.17791901491368	-0.5587200797795849	0.5763527732081078	0.9156139603706209	0	6	14	0	24	12	28	8
ENSMUSG00000015647	Lama5	596.649709873797	-0.28129134617040696	0.371320597743764	-0.757543071619521	0.4487245715894221	0.864642726572192	385	331	538	610	843	1306	516	396
ENSMUSG00000015652	Steap1	7.390249759405861	3.1933468911530096	1.81203612555852	1.76229758673753	0.0780190314156282	0.43443799234857394	0	4	14	0	40	4	0	0
ENSMUSG00000015653	Steap2	88.5982237936692	0.317022503293386	0.371351701687288	0.8536988031910201	0.39327189744926294	0.8353755929860671	68	44	137	106	114	59	127	74
ENSMUSG00000015656	Hspa8	85604.5409794662	0.13146436719503	0.15856514711321398	0.82908741036998	0.40705494714926294	0.842332310823341	64254	88456	100376	82661	90062	92884	100043	75140
ENSMUSG00000015659	Serac1	404.953703479513	-0.0432033352167745	0.17367199845960402	-0.248763966557474	0.8035433655387959	0.9670330963398699	344	322	420	342	512	419	588	377
ENSMUSG00000015665	Awat1	2.98941417312954	4.837672976752169	2.29841290946041	2.1047884637438403	0.0353097258180465	0.281753980364659	4	0	0	16	3	0	0	0
ENSMUSG00000015668	Pdzd11	2071.92518466002	-0.15271126058888299	0.200241056897033	-0.7626371082700041	0.445679847488683	0.8629709416447121	1853	2196	1863	1762	1797	1986	3571	1945
ENSMUSG00000015671	Psma2	8727.030984214209	0.0139860386591877	0.152609831241831	0.0916457252155985	0.9269795208216121	0.989759707979847	8281	8967	7969	7966	8660	8545	12304	8182
ENSMUSG00000015672	Mrpl32	1760.6819655070499	0.00949342773491476	0.23717541949152898	0.0400270304370805	0.968071576384408	0.995852590282345	2037	1649	1466	1395	1881	1568	3152	1329
ENSMUSG00000015697	Setdb1	5274.98789297289	-0.0332115041103318	0.138310714047077	-0.240122425360537	0.8102353497912191	0.96821338516849	4696	5176	4794	4528	5909	6043	6778	4964
ENSMUSG00000015702	Anxa9	449.29921894740096	-0.145735427992664	0.18079447921631	-0.806083397150087	0.42019476405702705	0.850927327839623	443	413	354	429	424	543	652	408
ENSMUSG00000015709	Arnt2	272.135629206787	0.5050177092364411	0.213653590060659	2.36372208439399	0.0180923791277915	0.18793048753951602	278	224	256	308	418	239	309	179
ENSMUSG00000015711	Prune1	1915.5242734114602	0.34172174167421604	0.152476439125075	2.2411445573824302	0.0250167127856257	0.23057650053873002	2107	1957	2087	1829	1964	1716	2376	1432
ENSMUSG00000015714	Cers2	9230.98162694977	-0.0576037954865497	0.12885361811350599	-0.447048335389442	0.654840160923326	0.938248841019692	8958	8513	8579	8486	8966	10307	12742	8573
ENSMUSG00000015733	Capza2	14284.5232895759	0.260257916687645	0.166827924363869	1.56003809122504	0.118750879944797	0.532650940594462	12358	11432	16375	18143	15171	13678	18386	10792
ENSMUSG00000015745	Plekho1	4574.50551933248	0.434739206368406	0.174348262972087	2.49351039670529	0.0126486879983068	0.150721925041048	4055	3993	5170	4930	6436	5016	4395	3074
ENSMUSG00000015747	Vps45	1318.8410336815302	0.0786249878526902	0.12403414310064	0.633897940415443	0.526147429787625	0.8972668613593421	1199	1148	1405	1227	1508	1343	1804	1131
ENSMUSG00000015748	Prpf3	3292.09841411174	-0.00448421093641932	0.142330692055095	-0.0315055795181794	0.9748663425432521	0.997065683901443	3072	3030	3262	2806	3632	3147	4652	3215
ENSMUSG00000015749	Anp32e	20344.8266314827	0.15431791481975501	0.34096110145910097	0.45259683336125606	0.650839079418117	0.9364295976273109	22048	25059	11586	19197	22412	9917	33645	20655
ENSMUSG00000015750	Aph1a	2615.6741310325897	-0.0214555592339016	0.137519653613521	-0.156018130282667	0.8760187303230341	0.98052881382298	2290	2197	2545	2649	2846	3328	3239	2233
ENSMUSG00000015755	Tab2	12653.2478645175	0.17249863316171601	0.171548743648112	1.00553714060158	0.314638274783307	0.7819466203175419	12855	11655	14402	12791	11527	10878	18370	10419
ENSMUSG00000015757	Ppil4	4773.07904905759	-0.0569324147067082	0.142276375737725	-0.4001536756295971	0.689043331967236	0.9452578194125328	4180	4168	4749	4418	5112	4652	7618	4285
ENSMUSG00000015759	Cnih1	3833.43999838442	0.29590828487493603	0.15781639359563096	1.8750161382672	0.0607905033815156	0.38324777069550997	3716	3783	4431	3913	3916	3082	5193	3054
ENSMUSG00000015766	Eps8	717.201853429814	0.0246084778132734	0.258024269147732	0.0953727255756078	0.9240187791457499	0.988670689117003	646	416	716	780	957	859	1149	438
ENSMUSG00000015776	Med22	3965.44642026687	-0.199344308790434	0.195639870984409	-1.01893498389355	0.30823383379429303	0.7765928471554681	3924	4054	3645	2942	3295	4784	5151	4288
ENSMUSG00000015790	Surf1	1694.88644937844	-0.150962410013798	0.147559569635683	-1.02306079088274	0.306279104004736	0.7752057970399301	1664	1349	1672	1514	1608	2099	2138	1732
ENSMUSG00000015804	Med28	2212.69409288246	0.127680154565004	0.25004291343571	0.510632966200151	0.60960808755326	0.926513211726948	1693	1643	2038	1844	3998	2224	2747	1989
ENSMUSG00000015806	Qdpr	1941.6954859836499	-0.0180632727135538	0.255615071206268	-0.0706659142917974	0.943663649446293	0.991244613261841	1950	1515	2376	2142	1245	1636	2765	2096
ENSMUSG00000015812	Gnrh1	110.551206366255	0.053124378063553	0.365893665331387	0.145190756487786	0.884560263856685	0.98213303906594	154	92	103	106	76	92	213	72
ENSMUSG00000015829	Tnr	39.3508257913785	-1.34163117944835	0.40224057104825295	-3.33539497508174	0.000851783218211995	0.0208455656466118	20	15	38	27	21	85	81	47
ENSMUSG00000015837	Sqstm1	13323.5669420419	-0.256036299666856	0.109094849802778	-2.34691463556454	0.0189295911359191	0.19384156697091895	11752	10668	12401	12042	12790	16078	20344	13245
ENSMUSG00000015839	Nfe2l2	6737.74019108515	0.33930615013424503	0.15675993811397598	2.1644953054749503	0.0304263564989124	0.258913967494388	7415	6928	7159	6934	6455	5778	7897	5589
ENSMUSG00000015843	Rxrg	104.848887302194	-0.0267217693741168	0.495646161750348	-0.0539129956736684	0.9570044826749241	0.993318787630505	26	56	120	127	190	169	102	80
ENSMUSG00000015846	Rxra	3846.258032664871	-0.284129752189175	0.19759921731344604	-1.4379092997036897	0.15045979070202098	0.589840713276548	2660	2667	3864	3915	4139	6036	4904	3463
ENSMUSG00000015850	Adamtsl4	413.910163554926	-0.719613573177841	0.294290109526298	-2.44525232035885	0.0144750833244813	0.16324854018470802	270	154	455	286	472	694	668	466
ENSMUSG00000015852	Fcrl2	40.5410930612515	0.0193013843552277	0.628175440801145	0.030726104685996004	0.9754879724591209	0.997142521498124	32	32	28	14	96	18	96	29
ENSMUSG00000015854	Cd5l	6650.241268357309	-1.0772027661979	0.316359904282842	-3.4049914404918598	0.000661661276834911	0.0169673646007277	6777	3398	3892	5352	2745	12655	9663	9953
ENSMUSG00000015869	Prpsap1	2582.43631437785	-0.18727295578044198	0.14807961381060097	-1.26467749990198	0.20598695880815598	0.670329693819211	1965	1994	2680	2457	2773	3402	3230	2603
ENSMUSG00000015879	Fam184b	40.8768557234516	-0.0877018036018086	0.41755203225048704	-0.21003802359461804	0.833637996355695	0.9721880870117771	16	32	49	47	51	41	53	46
ENSMUSG00000015880	Ncapg	8206.468885450451	-0.20920647170265	0.281392243395281	-0.7434692199698292	0.45719764997353896	0.8682052356033491	8262	8988	5932	5782	7854	6201	16737	7877
ENSMUSG00000015882	Lcorl	1952.26483428303	0.119853928261292	0.18572633255440602	0.645325445309067	0.518716306479197	0.89426263806291	1837	2164	1919	1654	2046	1742	2951	1592
ENSMUSG00000015889	Lta4h	8383.46913577224	0.507803001184844	0.19478364667787398	2.60701044387279	0.009133657439751159	0.121638220252452	10575	7759	7858	10166	8661	8142	7417	6291
ENSMUSG00000015890	Amdhd1	16.0645020081886	-0.11834711188942801	0.7603085286731189	-0.15565669386343303	0.87630363428225	0.98052881382298	34	14	7	11	6	15	37	8
ENSMUSG00000015932	Dstn	13641.6830361493	0.8989580390364841	0.167024239252137	5.3822010689085	7.35805066912353e-08	6.05433968606853e-06	17517	13353	14859	18122	15113	10105	12028	7571
ENSMUSG00000015937	Macroh2a1	11172.33931138	0.21147842190843102	0.160093359232298	1.32096935764571	0.186511581613059	0.645314247146739	10107	8557	13082	12792	12353	12697	12346	8792
ENSMUSG00000015942	Gtf2ird2	1073.9468272244098	-0.00494471911030906	0.32517260734868203	-0.0152064442039758	0.987867480525841	0.9984694341573809	1204	433	1245	1458	825	1105	1262	1160
ENSMUSG00000015943	Bola1	691.119838939596	-0.19212784465031896	0.23027835109163697	-0.8343287319000459	0.404095765371654	0.8412518939144441	713	744	604	497	551	869	861	737
ENSMUSG00000015944	Castor2	908.455134130551	0.204417312528233	0.23403443546983	0.873449721695275	0.38241799966494106	0.83008622846542	686	589	1184	993	1217	1097	940	713
ENSMUSG00000015947	Fcgr1	1250.74420331293	0.344091585425411	0.394782631248836	0.871597578487505	0.383427952177517	0.8311251079685171	1256	774	1280	2525	649	1386	925	1142
ENSMUSG00000015950	Ncf1	15830.151032633601	0.312910568452414	0.23472539086880803	1.33309211796054	0.18250157567881398	0.6395860520554929	18509	11757	13531	21826	16200	18235	14859	12257
ENSMUSG00000015957	Wnt11	112.008224603044	-0.0726666104547351	0.390162366346122	-0.186247103059322	0.852250987208604	0.976887180298399	46	84	124	101	187	179	119	86
ENSMUSG00000015961	Adss2	5755.10023377788	0.000706597247630481	0.128745767785437	0.00548831437168535	0.9956209806818521	0.9993922505089979	4729	5290	5675	5653	6369	5930	8492	4981
ENSMUSG00000015966	Il17rb	79.7900071361668	0.29155607350262003	0.40840271636896297	0.7138935707744419	0.47529299320943696	0.87803348589109	54	57	59	111	138	101	54	71
ENSMUSG00000015968	Cacna1d	340.661667772483	0.218888067351523	0.24706198735746	0.8859641650774279	0.375636837713435	0.8268749123943541	256	267	319	349	567	390	397	249
ENSMUSG00000015970	Chdh	497.75957101893	0.881591041967234	0.38721541800718107	2.27674571044815	0.0228014151630075	0.21796755875532395	687	433	496	746	505	648	196	219
ENSMUSG00000015971	Actr8	2454.62537479196	0.16734727964172502	0.130028470262571	1.28700490980009	0.198092576837716	0.661404792579775	2129	2124	2547	2548	3019	2620	2786	2147
ENSMUSG00000015980	Lrrc27	109.45161908383001	0.389529179441401	0.278622230809971	1.3980549158228202	0.162096576928948	0.6092567799847379	109	92	125	112	143	139	108	61
ENSMUSG00000015981	Stk32c	233.17806157054198	0.410764331417693	0.295170603536981	1.3916166667533	0.16403850913064	0.6118366731025501	313	179	299	245	191	257	176	195
ENSMUSG00000015994	Fnta	3696.89014297026	0.0028300124839968303	0.117249909050762	0.0241365857501143	0.980743660607228	0.997511860906076	3206	3405	3885	3373	3924	4031	5153	3213
ENSMUSG00000016018	Mtrex	5327.99964741457	-0.13704700416572302	0.140168773334394	-0.977728497621768	0.328208623304939	0.7936652077249201	4750	4876	4648	4681	5697	5526	8203	5227
ENSMUSG00000016024	Lbp	1224.59776346592	0.35775916662477797	0.285171292215736	1.25454131039996	0.209645320311893	0.67398021567624	1595	1045	1026	1485	1209	1551	822	996
ENSMUSG00000016028	Celsr1	777.578204545126	0.324034873138008	0.28862739410116806	1.12267539312097	0.261575382380536	0.735008713969211	542	510	1060	817	1200	984	616	598
ENSMUSG00000016087	Fli1	3975.5895771662	0.642344611675065	0.1633781984905	3.9316421506044197	8.436758608082851e-05	0.0032631447752689397	3976	3635	5414	4839	4257	3611	3838	2417
ENSMUSG00000016128	Stard13	124.52533224708598	0.47520138142828	0.363217499492392	1.3083108112698	0.190767909643049	0.650898123964881	89	86	114	140	258	114	166	65
ENSMUSG00000016179	Camk1g	15.283414184607501	-0.5978293010468829	0.7088888794801891	-0.8433328810084542	0.399042298240055	0.83840026705173	4	6	17	21	15	38	14	12
ENSMUSG00000016181	Utp25	1381.1420338419698	-0.144688850593023	0.12962816714788	-1.11618372593328	0.26434349910411203	0.7385660550104959	1189	1065	1338	1295	1525	1725	1824	1333
ENSMUSG00000016194	Hsd11b1	2871.8525670340005	-0.188339837131432	0.18533315035377104	-1.0162231461124	0.309523136629594	0.777636861758191	2976	2190	2205	3058	2618	3565	4233	2638
ENSMUSG00000016200	Syt14	8.234854131010339	-1.31642884110007	1.52108155949125	-0.865455788932425	0.3867886717827129	0.831881961653803	16	5	0	0	3	0	29	16
ENSMUSG00000016206	H2-M3	2673.5339894361605	0.0380674001343322	0.208130384404153	0.182901695220107	0.854875152742575	0.9773588653677021	2197	1644	3373	2880	3034	3259	3046	2395
ENSMUSG00000016239	Lonrf3	59.960511276030296	0.40927899183761	0.5429842781740589	0.7537584572686491	0.450994273135433	0.8659224489353621	102	32	57	83	39	90	24	45
ENSMUSG00000016252	Atp5f1e	5785.82026476852	0.266894301458036	0.165563824427305	1.6120327153666498	0.10695482081190301	0.509310268113392	6219	5954	6368	5574	5356	5336	6375	5234
ENSMUSG00000016253	Nelfcd	4986.72335494746	-0.131952953860762	0.17520968697620903	-0.753114488919093	0.45138111846913703	0.8662431906301721	4909	4875	4424	3610	5207	5321	7249	5032
ENSMUSG00000016255	Tubb1	7550.34645794542	2.44172235035033	0.281380151881935	8.67766377272712	4.0398124650659696e-18	1.39382711436742e-15	13762	9832	11615	7411	9109	2141	1751	2498
ENSMUSG00000016256	Ctsz	16122.316945061	-0.401932468705209	0.174445025722612	-2.30406379912677	0.0212190624991385	0.208361311642576	12168	10662	15301	15393	16065	25338	20768	16695
ENSMUSG00000016257	Prelid3b	5670.8053869522	-0.0392193639515518	0.205519875833153	-0.19083002941959304	0.848658760924193	0.9759180201440859	5153	6584	4961	4608	5411	5231	8942	5292
ENSMUSG00000016262	Sertad4	123.604021618606	1.4339881688696299	0.38135961877600394	3.76019929291962	0.000169778047465451	0.00572119986364707	86	110	230	130	242	59	114	36
ENSMUSG00000016283	H2-M2	276.20321200011904	1.44965563735001	0.38095494435293503	3.80532044232239	0.00014162072201036102	0.00491978073418603	169	171	613	344	498	175	164	105
ENSMUSG00000016308	Ube2a	2128.53343097395	0.325413585967485	0.306094963630284	1.06311316628043	0.287730634328966	0.760518631452605	1337	2471	1457	2744	3109	1375	3240	1661
ENSMUSG00000016319	Slc25a5	24599.735714498398	-0.241643486014297	0.14537165070690802	-1.6622462828153997	0.0964634035164465	0.485051841453698	20538	23593	20209	20860	25116	31109	33815	25409
ENSMUSG00000016344	Ppdpf	2220.65682139838	0.00139844530788465	0.16310611087339902	0.00857383761035232	0.9931591511565601	0.999314570166533	1729	1775	2657	2148	2443	2743	2601	2007
ENSMUSG00000016349	Eef1a2	9.41542371705036	-0.0011864858953812	1.23084306075548	-0.0009639619649421051	0.999230869750087	0.999828989348365	12	9	0	0	25	6	10	14
ENSMUSG00000016356	Col20a1	478.714809057018	-0.484605847567197	0.221593164096573	-2.186916954514	0.0287485869882431	0.25010446938024	288	312	484	383	564	766	725	460
ENSMUSG00000016382	Pls3	1283.68256118392	0.247178180683778	0.19509199859176699	1.2669826669878	0.20516148765185602	0.6695091453230481	952	1024	1445	1433	1788	1233	1746	921
ENSMUSG00000016386	Mpped2	6.559142540678249	-0.171173595924319	1.8122877428072302	-0.0944516656384661	0.9247503759602529	0.9889622662896159	9	0	0	8	14	0	28	0
ENSMUSG00000016409	Nkap	1830.06100660626	0.26870810683775803	0.16620041800934804	1.61677154640276	0.105927603488312	0.507610500739335	1587	1642	2290	1818	2104	1534	2564	1403
ENSMUSG00000016427	Ndufa1	2616.16095709327	0.0292804930095114	0.157463844337635	0.18595057889434	0.852483517608893	0.976942121296943	2761	2447	2323	2452	2611	2768	3179	2584
ENSMUSG00000016458	Wt1	240.59469967162602	-0.838617363469364	0.287723805950123	-2.91466102604919	0.00356075062624405	0.0630538887290156	157	117	189	169	274	397	285	384
ENSMUSG00000016477	E2f3	2225.3729312535697	-0.000628138643685646	0.171831487328701	-0.00365555029203735	0.9970832993567479	0.999618396403156	2196	2339	1947	1806	2340	2327	3177	1974
ENSMUSG00000016481	Cr1l	5407.79062579955	0.0796395500412176	0.16833862745487999	0.47309135903798205	0.6361480013241121	0.933466052623481	5174	5039	5269	5313	5675	4633	8566	4556
ENSMUSG00000016487	Ppfibp1	1698.5736723617401	0.11131415398995	0.184355963264173	0.6038001267712829	0.5459765351740901	0.905379540875621	1339	1271	1787	1809	2292	1969	2231	1257
ENSMUSG00000016493	Cd46	485.78280001078105	-0.313129314717634	0.310372328334123	-1.00888283565197	0.313030827899473	0.7803154348673059	454	352	491	463	373	312	1114	489
ENSMUSG00000016494	Cd34	1293.1898219350098	1.15866457775958	0.20110888352715897	5.76137939527223	8.34292678315584e-09	7.8912131772641e-07	1574	1154	1707	2005	1389	805	1037	617
ENSMUSG00000016495	Plgrkt	2769.6062000566803	0.137760721044056	0.191193315634728	0.720531053016757	0.47119808739468605	0.875785298870928	2308	1912	3536	3036	3124	2894	3885	2058
ENSMUSG00000016496	Cd274	2680.32734187278	0.232937320889267	0.218280786000301	1.06714532761919	0.28590621615638695	0.7585608191662021	2177	1848	3433	3559	2730	2895	2767	2304
ENSMUSG00000016498	Pdcd1lg2	234.909882360952	0.581342702645218	0.312166197986103	1.8622858797514599	0.0625628047257882	0.38869078720777206	164	168	303	352	322	276	197	126
ENSMUSG00000016503	Gtf3a	1540.8387309175198	-0.141820237901826	0.13398023557077401	-1.05851611095959	0.28982020967125605	0.762964010835915	1314	1428	1489	1271	1625	1835	2062	1537
ENSMUSG00000016510	Mtif3	1231.6101349866601	-0.25951208217530997	0.20349352812637	-1.2752842046856299	0.20220866639338697	0.6655482985344829	868	1036	1489	932	1216	1792	1512	1229
ENSMUSG00000016520	Lnx2	1648.09072896462	-0.13870121768533802	0.199844291447779	-0.6940464332531701	0.48765308993449	0.883845699397126	1096	1231	1675	1515	2226	2200	2211	1437
ENSMUSG00000016524	Il19	2.85567942976991	4.76856828052609	2.6731624254154904	1.78386776470753	0.0744451550249709	0.42478928713929104	0	13	8	0	0	0	0	0
ENSMUSG00000016526	Dyrk3	2679.59441072977	-0.464588957572551	0.36520946053426706	-1.2721164366687	0.203331751994675	0.6666462559324189	3138	2831	1784	1475	1782	1868	6533	2817
ENSMUSG00000016528	Mapkapk2	11735.6072170846	0.610567492095801	0.178731455163325	3.4161166065473103	0.000635210404582565	0.0164046836129518	13111	10739	15042	13468	12355	11100	9206	8608
ENSMUSG00000016529	Il10	165.202683975257	0.154152551417367	0.347434355504459	0.4436882794551071	0.65726797046241	0.938641765782226	115	95	170	294	158	201	194	122
ENSMUSG00000016534	Lamp2	10676.233511164499	0.341228404270322	0.14695080728226698	2.32205872550861	0.0202297737311559	0.20199809998433899	10583	9214	11722	13150	11026	9970	12866	7914
ENSMUSG00000016541	Atxn10	4273.94824720165	0.323539398569836	0.168409187269486	1.9211505251914298	0.05471273340533401	0.360759977584195	4278	3528	4093	5296	5068	4626	4340	3281
ENSMUSG00000016552	Foxred2	623.258031601235	0.44701282505115003	0.19635293211070898	2.2765783033945803	0.0228114197331068	0.21796755875532395	657	627	674	664	698	727	554	405
ENSMUSG00000016554	Eif3d	11327.043242499	-0.314118651824043	0.16397261753054002	-1.9156774866116797	0.0554061597901026	0.3629432197512609	9286	11076	9442	8509	11395	14578	15503	12547
ENSMUSG00000016559	H3f3b	30980.4399672773	0.133226652782536	0.149393303892261	0.89178463365812	0.372508379583973	0.8249578902190401	30336	31115	30903	28363	32721	29433	45031	24548
ENSMUSG00000016619	Nup50	9734.26121148944	-0.0840786894118716	0.18891571236874	-0.445059271977126	0.6562769206643511	0.938641765782226	9470	10281	8600	7611	9422	9226	14858	9740
ENSMUSG00000016624	Phf21b	170.32636856775	0.45081256875992604	0.294444380393474	1.5310618873333302	0.125754098104566	0.5450967972066061	105	132	236	221	231	187	173	105
ENSMUSG00000016637	Ift27	827.4721707012919	-0.0651971636619385	0.15047437049728798	-0.43327753056201396	0.66481315983112	0.9410283057712099	834	691	827	681	874	962	1076	790
ENSMUSG00000016664	Pacsin2	8147.525551922379	-0.0542293906699246	0.20989031699576102	-0.25837014039585104	0.7961212589460509	0.966293705995037	8040	8405	7100	6290	8538	8132	14310	6233
ENSMUSG00000016756	Cmah	3381.8529191335497	0.20513667624422896	0.304174863785852	0.674403774496801	0.500054643710407	0.8883527869243941	5416	1823	2653	3577	3529	3554	4490	2409
ENSMUSG00000016757	Ttll12	4712.67860800729	0.0526210040092144	0.34395007516916304	0.152990238433104	0.8784059732693821	0.980802971930975	5114	6534	2018	3434	5468	5354	7097	3278
ENSMUSG00000016758	Bik	71.7788259565405	0.0962418025599867	0.358838764552887	0.268203472052146	0.788542702563404	0.9652935285466491	87	57	91	61	56	67	128	44
ENSMUSG00000016763	Scube1	407.177058263377	0.29846595805939896	0.27735469725991996	1.07611647110377	0.28187517014099395	0.7542182212320071	420	358	538	287	513	552	330	289
ENSMUSG00000016831	Tox4	5298.8406703367	-0.0376083329417097	0.131002352661205	-0.28708135524078304	0.7740500279399849	0.963446471490792	4048	4461	5686	5403	5742	5935	7359	4749
ENSMUSG00000016833	Mrps18c	2294.07014347142	0.11698636678781402	0.210812430055173	0.554931067191802	0.5789418110814281	0.91627560821801	2418	2531	2172	2140	1962	1861	3243	2188
ENSMUSG00000016918	Sulf1	1671.5472776430402	-0.0706413607708982	0.300373476057486	-0.23517842420073998	0.81407025140224	0.968678514386065	852	964	2055	1524	2722	2123	2259	1399
ENSMUSG00000016921	Srsf6	26901.922363485	-0.00128631773223235	0.126037636109367	-0.0102058224189175	0.991857073221491	0.9990837194421959	23013	26225	27316	25146	27327	29364	38160	23037
ENSMUSG00000016933	Plcg1	4452.85357942952	0.479642393883818	0.27355799739971	1.75334809599073	0.0795422745181021	0.43926201144391	3186	2897	6949	4468	6995	4883	4048	2936
ENSMUSG00000016940	Kctd2	1812.5013382164002	-0.133906651090252	0.15414865507561198	-0.868685172923296	0.385019353477321	0.831481625986889	1654	1255	1972	1797	1753	2200	2481	1718
ENSMUSG00000016942	Tmprss6	14.0449397230513	-0.31979358781951195	0.723532661667758	-0.44198915233817	0.6584970556528721	0.939004677988563	13	16	4	15	13	22	31	4
ENSMUSG00000016946	Kctd5	2036.18504039987	-0.0919968833248133	0.12383365422623402	-0.7429069577220279	0.4575380129915	0.8682052356033491	1691	1749	2145	1929	2050	2493	2746	1837
ENSMUSG00000016984	Etaa1	1644.0661777416199	-0.00285733736991379	0.173095761753182	-0.0165072636150854	0.986829707351433	0.9984148207834351	1561	1599	1467	1530	1708	1460	2567	1527
ENSMUSG00000016995	Matn4	10.3780548619934	0.38894850944912107	0.920827291962485	0.422390292777038	0.672740162118423	0.9421546015989409	11	0	8	12	26	8	12	9
ENSMUSG00000017002	Slpi	16283.1528847299	0.919817143437479	0.230308334943654	3.9938508680656897	6.50087609724278e-05	0.0026195133022109897	13824	25077	15098	20209	20091	10551	13523	10551
ENSMUSG00000017007	Rbpjl	100.16486919649799	-0.526062039720406	0.41805083853103897	-1.2583685792113202	0.20825848980711498	0.672102919592223	72	24	99	81	150	139	177	102
ENSMUSG00000017009	Sdc4	2531.83517192578	-0.008777550660538709	0.209019387323368	-0.0419939545940741	0.966503517402652	0.9953538695284491	1758	1765	3439	2607	2715	2951	3504	2095
ENSMUSG00000017057	Il13ra1	1247.83760471747	0.23097315788465	0.22002950338922894	1.04973721399562	0.293838949038986	0.766751221678673	904	932	1437	1748	1382	1112	1657	1018
ENSMUSG00000017119	Nbr1	7574.049460304979	-0.29599124156435497	0.18596110729624105	-1.5916835830237999	0.11145581892000599	0.518656198924113	6843	6437	6996	5015	8283	7793	12929	8086
ENSMUSG00000017132	Cyth1	5761.30247501759	-0.10101017342958302	0.246830470402286	-0.40922894675424704	0.68237165328529	0.944048155829525	3500	3422	6892	6131	7544	7808	7023	5147
ENSMUSG00000017144	Rnd3	1293.2479190684	0.397663488671506	0.176239727467772	2.25637825469416	0.0240469522937491	0.22436891147531698	1030	1169	1402	1606	1675	1036	1600	993
ENSMUSG00000017146	Brca1	5445.14339043963	-0.228135266375308	0.263079622061663	-0.867171940523146	0.38584780799505397	0.8318021317839621	5616	5573	3755	4059	5327	4184	9628	6309
ENSMUSG00000017167	Cntnap1	258.138174687383	0.0118526077218451	0.242837815274309	0.0488087397280215	0.961071717181835	0.994379263147891	209	251	219	274	291	371	247	225
ENSMUSG00000017176	Nt5c3b	1599.1720858171	-0.110887984657194	0.20117589402711	-0.5511991642609579	0.581497152918527	0.9172318790559691	1156	1128	1575	1501	2212	2087	1909	1543
ENSMUSG00000017188	Coa3	2277.93332841729	0.104248695444292	0.143343220567314	0.7272663125029829	0.46706283058290005	0.8733194766694179	2172	2274	2408	2098	2244	2261	2771	2172
ENSMUSG00000017195	Zpbp2	105.185807478306	0.0273496335683755	0.39870214941029897	0.0685966544419865	0.945310681964312	0.9916627182294421	103	99	110	79	119	96	237	41
ENSMUSG00000017210	Med24	4038.9520538129	-0.29051986429251603	0.14647990800697197	-1.9833427549578202	0.0473291567151623	0.33403344704071003	3454	3407	3520	3263	4281	5645	5263	4167
ENSMUSG00000017221	Psmd3	7827.69243534499	-0.356702373476272	0.18606359148727103	-1.91709925958661	0.0552253226912188	0.362462440023949	5946	7728	6781	6343	7072	11106	9415	9118
ENSMUSG00000017264	Exosc10	4352.46433858229	-0.334116597189782	0.132985776894826	-2.5124235462716	0.0119905083028259	0.14563362383162803	3378	3626	4038	3370	4712	5559	6262	4756
ENSMUSG00000017286	Glod4	2280.39704280916	0.0675279719469879	0.13782331021320401	0.489960456199508	0.624161881277455	0.929755054761093	2061	2013	2384	2370	2322	2161	3303	1993
ENSMUSG00000017288	Vps53	2135.9382636411897	0.0532776108381222	0.14440797022004098	0.36893816010945096	0.712173819022215	0.953109569790485	1700	1766	2383	2100	2533	2487	2545	1896
ENSMUSG00000017291	Taok1	6681.6282198031295	0.23773152025536898	0.15640586666920903	1.51996549309854	0.12851964845979302	0.5494386886139451	6103	6011	7428	7496	7041	5551	9419	5359
ENSMUSG00000017299	Dnttip1	3108.61752647325	-0.104273374260062	0.18314756312581099	-0.5693407680692579	0.569124905228277	0.9134441057225581	3293	2731	2735	2602	3098	2848	4769	3251
ENSMUSG00000017307	Acot8	1424.5877727135999	0.0265244030660058	0.124870608083777	0.212415102905644	0.831783204197373	0.9718471622972271	1283	1346	1400	1351	1505	1602	1756	1316
ENSMUSG00000017309	Cd300lg	269.682448969466	0.100143061193369	0.30761487546313104	0.325546874294029	0.74476721233675	0.958783436284624	165	198	230	446	301	330	303	224
ENSMUSG00000017314	Mpp2	2188.86737723208	0.0253586440321467	0.32174601279708803	0.0788157211699136	0.9371791992621771	0.990747359197152	2801	2463	2075	1336	1725	1391	3801	2157
ENSMUSG00000017344	Vtn	2.8309528656629404	1.35771004541894	2.36644000216105	0.573735249648869	0.566146971068664	0.912307091742382	0	0	9	9	0	0	0	4
ENSMUSG00000017376	Nlk	2553.16811210644	0.948773620005964	0.15339821509084	6.18503689527364	6.20879467109749e-10	7.30664433348302e-08	3036	2823	3500	2704	2864	1733	2038	1578
ENSMUSG00000017386	Traf4	2632.8344604928	-0.6190472613293979	0.22367671299386396	-2.7675981689984	0.00564710351364715	0.0876974582150244	2130	2484	2008	1525	2313	2978	4355	3747
ENSMUSG00000017390	Aldoc	194.572687523843	0.0655350116826301	0.25003521062880496	0.262103131466237	0.7932419325959909	0.965923103703905	167	151	207	183	251	142	265	218
ENSMUSG00000017400	Stac2	457.689140113159	-0.649703538522035	0.260219347427049	-2.49675339265146	0.0125336086117994	0.149799060995428	235	270	352	450	535	789	783	426
ENSMUSG00000017404	Rpl19	41781.5528067246	-0.30903117128860996	0.12436857142943401	-2.48480116589546	0.0129623812401477	0.15261018726199402	36773	34220	38133	35851	38972	55264	57079	44852
ENSMUSG00000017405	Nek8	1158.25653021205	-0.5291095156386629	0.22565459787131198	-2.3447761341003504	0.0190385069061119	0.194558837790319	1053	1087	725	803	1061	1293	2166	1359
ENSMUSG00000017412	Cacnb4	99.27880041042592	0.18876118068694	0.295710529664162	0.638330941077126	0.523258274781257	0.896399344711266	81	73	93	105	156	113	135	63
ENSMUSG00000017417	Plxdc1	388.20693539711095	0.0975733622107368	0.22187006444313803	0.4397770490382829	0.6600985918810209	0.9394515327104591	411	312	456	344	389	514	374	334
ENSMUSG00000017418	Arl5b	489.855719962401	0.877113236246018	0.8115791735331851	1.08074882260412	0.279808859064484	0.7521083392235319	1026	106	969	185	570	371	192	440
ENSMUSG00000017421	Zfp207	17949.0523915098	0.0853201405931813	0.13692135257152802	0.623132469777569	0.533197474038925	0.901087704929859	17119	16684	18070	17338	18802	17095	26499	14904
ENSMUSG00000017428	Psmd11	5813.74160665504	-0.0577199882762477	0.16415167354911403	-0.351625950733776	0.725118800695608	0.9561882345168149	4856	5634	5121	5379	6525	5479	9305	5363
ENSMUSG00000017446	C1qtnf1	790.548627417249	-0.22150927417354002	0.20566183258526397	-1.0770558221186	0.281455327903904	0.7535701461293779	579	616	795	602	1026	1154	1065	684
ENSMUSG00000017453	Pipox	106.14381633948601	0.47921408539546795	0.534695945284966	0.8962366175043109	0.370126402650481	0.823177252763916	29	83	89	130	262	123	135	38
ENSMUSG00000017466	Timp2	7437.9843690502	0.30742750135744606	0.17392850872529403	1.7675509530355502	0.0771360036984679	0.431944548928971	5750	6267	8443	7787	10759	7682	8426	5550
ENSMUSG00000017478	Zc3h18	6904.73977052001	-0.21348698795382298	0.145680460171826	-1.4654469631824398	0.14279901240042903	0.57655101256673	5672	6423	6363	5259	7623	8403	9614	7083
ENSMUSG00000017485	Top2b	12872.8303414963	0.0682950499326122	0.16572536480816902	0.4120977498626421	0.6802677778763639	0.9438043762602991	9871	11407	13432	12415	16313	12236	19730	10468
ENSMUSG00000017491	Rarb	37.4578672629814	0.3688510045964021	0.47434452398748905	0.7776014815048871	0.436803987375872	0.859665946821823	50	28	25	34	61	21	64	25
ENSMUSG00000017493	Igfbp4	9495.951058406841	0.621309427357385	0.213429816654424	2.91107136339522	0.00360191739884063	0.063545273715049	10100	6809	13873	11360	10735	9284	7728	6418
ENSMUSG00000017499	Cdc6	8543.37074211756	-0.133230083747328	0.320305741180547	-0.415946599197016	0.6774490795700949	0.9429272057617959	10313	10637	5997	4544	7293	7386	15121	8218
ENSMUSG00000017548	Suz12	8500.9922432177	0.5455177508979729	0.622831230881623	0.875867689110239	0.381101966622639	0.8291070443247759	3220	13661	12708	3210	14015	12055	6535	3561
ENSMUSG00000017550	Atad5	5020.04598032664	-0.125381426547446	0.26143640374505805	-0.47958671688933	0.631521293353136	0.932797493289514	5218	5630	3630	3737	4822	3998	9044	4956
ENSMUSG00000017561	Crlf3	7913.228748418051	0.062055861283042	0.149258859226069	0.415759986407585	0.6775856414017111	0.9429303897808579	6203	6726	8603	8247	9090	7626	11735	6676
ENSMUSG00000017588	Krt27	8.10305928832762	1.3855011775720099	2.83596234748626	0.488547098941596	0.625162373261252	0.929825316755145	0	4	0	0	52	5	10	0
ENSMUSG00000017607	Tns4	88.21236878220091	0.10135652583275599	0.258857029496113	0.391554079215291	0.695387723353069	0.947084827364908	84	62	90	105	96	93	120	71
ENSMUSG00000017615	Tnfaip1	1606.63952653074	-0.183589412716721	0.301305382994118	-0.609313417810079	0.542316714985601	0.904839822761237	1362	1411	672	1907	1992	2158	2225	1429
ENSMUSG00000017631	Abr	5857.28560343873	-0.024121657060199	0.26465167554569896	-0.0911449247788109	0.9273774363634159	0.9898605310860279	3272	4195	6408	7240	7276	7790	5502	5941
ENSMUSG00000017639	Rab11fip4	751.36724128097	0.77916930197462	0.285772825987675	2.72653391476846	0.00640033748348533	0.0951850957089637	569	489	1169	944	1203	723	537	451
ENSMUSG00000017652	Cd40	981.6206244731171	-0.259770230752408	0.25294606153821597	-1.02697875259529	0.30443046913063104	0.7744155618210029	548	571	1122	1092	1136	1360	1256	1002
ENSMUSG00000017664	Slc35c2	4176.48830186426	-0.0968846501727356	0.196571640956298	-0.49287196108962106	0.622103060200441	0.929359039254369	3264	2844	4423	4911	4248	5578	4740	4020
ENSMUSG00000017667	Zfp334	144.335411330213	0.158224306931366	0.210942101200233	0.7500840563884158	0.45320408129959494	0.8674293145889771	125	123	142	142	195	149	173	126
ENSMUSG00000017670	Elmo2	4239.65015526281	-0.0678644071225442	0.15314266302359197	-0.44314501121147	0.6576608498558171	0.938782262497523	3551	3196	4482	4323	4568	5569	5127	3794
ENSMUSG00000017677	Wsb1	6596.962334092929	0.0762126142840585	0.164311316315784	0.463830586918238	0.642769127310032	0.934687518973786	5289	5164	7350	7449	7280	6912	9681	5065
ENSMUSG00000017679	Ttpal	547.713271152601	-0.16544387056439	0.166729921771921	-0.992286620218719	0.32105772825358697	0.7875247285043471	389	422	541	549	638	674	780	512
ENSMUSG00000017686	Rhot1	2898.8323160584496	0.0976095697163607	0.14750240484415	0.6617490055127869	0.508132092350981	0.8908596020302859	2223	2994	3083	2717	3289	3032	3622	2592
ENSMUSG00000017692	Rhbdl3	276.686916863235	0.0402181210225294	0.26069866532512304	0.154270529050743	0.8773964335228829	0.980589808501963	229	154	350	299	330	348	286	259
ENSMUSG00000017697	Ada	1909.72637495876	-0.15444872179854802	0.19226914719207897	-0.8032943613374001	0.42180461627737204	0.851939178042134	1281	1633	1710	1667	2613	2379	2754	1711
ENSMUSG00000017707	Serinc3	110415.015017456	-0.17259613695552598	0.20425439410277502	-0.845005747434154	0.3981076300821839	0.8378345988846371	112915	103071	96434	91262	98648	99795	198162	106009
ENSMUSG00000017713	Tha1	545.910852982209	-0.32354763095669503	0.22891539646231399	-1.41339392612659	0.157539930509306	0.601807106394921	367	376	615	562	493	855	635	562
ENSMUSG00000017715	Pgs1	3921.6036817058502	-0.0429600977450887	0.155870801915369	-0.27561350308837296	0.7828449372734742	0.9652935285466491	3337	3183	3802	4259	4093	4899	4401	3837
ENSMUSG00000017716	Birc5	15424.3165613368	0.0251504534919682	0.309648122332763	0.0812226901377439	0.935264855009638	0.9907138438363241	18835	18432	12778	10228	12964	10006	27142	14792
ENSMUSG00000017718	Afmid	1223.50117573825	-1.22332788675657	0.411589779875532	-2.97220180522101	0.00295672270056122	0.0549400334360096	737	877	586	665	1048	809	4957	1133
ENSMUSG00000017720	Trp53tg5	6.51500053943152	1.0021945887494599	0.8897891236569508	1.12632820755387	0.26002662240819197	0.7338592653602901	10	2	11	9	7	4	8	2
ENSMUSG00000017721	Pigt	4918.22687531082	-0.203409716933587	0.15188298287284197	-1.33925284509249	0.180488374159426	0.6364646858308629	4132	3787	4552	4737	5233	6927	6021	4770
ENSMUSG00000017724	Etv4	41.0106536069112	-0.0472946326334663	0.44023411813892	-0.107430639027714	0.91444734872614	0.9879526177143579	34	16	49	32	69	51	53	36
ENSMUSG00000017734	Dbndd2	1095.84001367092	-0.58581811649181	0.211626119072823	-2.76817492594203	0.00563711903545758	0.0876814590955754	900	583	1023	926	1032	1802	1406	1326
ENSMUSG00000017737	Mmp9	4551.98097875008	0.9709998025441259	0.577022471914493	1.68277640786235	0.0924183837705873	0.4745392466266121	5795	3506	1526	10585	5207	3785	2425	2972
ENSMUSG00000017740	Slc12a5	183.73269234777402	0.115020749910353	0.29575550558810404	0.388904847879794	0.697346535845046	0.947888596253865	167	145	124	209	271	236	165	169
ENSMUSG00000017747	Ghdc	473.82844802437006	-0.131014580537824	0.178973912139775	-0.732031718877017	0.464149208006965	0.8712198103168809	445	333	446	433	554	629	602	435
ENSMUSG00000017754	Pltp	2165.38997926219	0.07817508231690701	0.164710410223716	0.47462138070524296	0.635056864032605	0.933466052623481	1836	1712	2397	2289	2444	2744	2390	1804
ENSMUSG00000017756	Slc12a7	1260.28425269529	-0.31387088183137396	0.250860330699327	-1.2511778205680901	0.210869608306181	0.6754323290845311	780	746	1412	1211	1495	1957	1374	1359
ENSMUSG00000017760	Ctsa	11363.1995943707	-0.186010097107624	0.15580041667043	-1.19389986935078	0.23251713864480897	0.7044188149604559	9883	8506	11567	11195	10868	15136	13453	11815
ENSMUSG00000017764	Zswim1	644.864984763236	0.100638681793945	0.168755579868021	0.5963576545003821	0.5509363227933729	0.90659198052422	589	594	734	504	770	718	770	563
ENSMUSG00000017765	Slc12a4	2428.53090216293	-0.42028095272002103	0.153255589271679	-2.7423531808355897	0.00610007132601931	0.0923742471823432	1808	2188	2190	1723	2454	3230	3688	2674
ENSMUSG00000017774	Myo1c	10278.079938528199	-0.236381597649767	0.158382732256461	-1.49247076548097	0.135575775643492	0.5629261165189611	7477	7662	10128	8977	12543	13776	14256	9816
ENSMUSG00000017776	Crk	7113.81990313783	0.27079805783976396	0.147112945807029	1.84074933959229	0.0656582998740555	0.39814605567726596	6874	6752	8269	7691	6857	6411	9319	5511
ENSMUSG00000017778	Cox7c	7132.5629732307	-0.0225111243658038	0.191437528419276	-0.117589923729589	0.906392589250364	0.9858004743371651	7560	7402	6236	5811	6741	6711	9932	7308
ENSMUSG00000017781	Pitpna	13689.9743797278	0.240749370460394	0.136730519883421	1.76075810042748	0.0782793543089864	0.435177512301561	11377	11695	16506	14916	15741	13921	16365	10831
ENSMUSG00000017801	Mlx	1785.5408359387698	-0.021194557322016996	0.152345555937913	-0.13912159886472	0.8893540607704009	0.983215316518025	1505	1485	2169	1704	1688	1963	2323	1704
ENSMUSG00000017802	Retreg3	6787.89236948314	0.31426561381836604	0.356157794876863	0.882377469590464	0.377572715412123	0.8276762680524191	6485	6093	7902	6893	7942	7952	2503	7791
ENSMUSG00000017817	Jph2	144.539213095289	0.501755975067277	0.44222164072454295	1.1346255561921201	0.256532240613993	0.730580165508302	106	100	124	88	393	111	186	94
ENSMUSG00000017830	Dhx58	1968.7234175367603	0.14329274587830598	0.44089419302536503	0.32500483822444504	0.7451774099361479	0.958783436284624	1313	975	1587	4788	1145	2519	2251	1417
ENSMUSG00000017831	Rab5a	3822.37780998182	-0.0038004714349529397	0.172104850848318	-0.0220823028300488	0.982382303330553	0.997761808179643	3221	3515	4060	3749	3803	3443	6344	3257
ENSMUSG00000017832	Hspb9	15.3538475909726	-0.0503115839556932	0.649386444759796	-0.0774755684564729	0.9382452263912171	0.9909780841212271	14	20	7	20	10	23	10	17
ENSMUSG00000017837	Nkiras2	1584.65550443104	-0.34735809884596003	0.15409715025993098	-2.25415004923866	0.0241867299663008	0.22540131836612198	1381	1120	1554	1326	1550	2201	2566	1413
ENSMUSG00000017843	Ppp2r5c	9426.69402506892	0.212382477535703	0.18647720244044103	1.13891926067228	0.254736831359152	0.728498370284487	9827	6322	10145	11168	10505	8959	12907	7157
ENSMUSG00000017858	Ift52	2301.91847882013	0.0505001608609249	0.116304751166617	0.43420548476630205	0.664139230568884	0.940807236305646	2018	1973	2288	2381	2577	2552	3004	1977
ENSMUSG00000017861	Mybl2	6771.12437372913	-0.39034286571196003	0.251642929576893	-1.55117756087276	0.120859138041463	0.5351384700147079	6274	7598	4504	4063	6331	7546	10840	8033
ENSMUSG00000017868	Sgk2	4.3201082038277505	-1.39259578340461	1.8745321879759198	-0.7429031052853241	0.45754034553793793	0.8682052356033491	12	0	0	0	0	15	4	4
ENSMUSG00000017897	Eya2	98.8925559986657	1.34215357584492	0.37746521958066404	3.5557013102716	0.000376972165437536	0.010923324808941	113	84	178	89	159	85	39	41
ENSMUSG00000017929	B4galt5	2894.4907878395597	-0.127796229428276	0.21106532558835298	-0.6054818766277149	0.5448588630801721	0.905271702224733	2147	1863	3115	3428	3009	3873	3271	2898
ENSMUSG00000017943	Gdap1l1	3.55744902411404	0.93710580002202	1.38955022196134	0.674395056192573	0.5000601849936789	0.8883527869243941	4	8	4	4	0	4	4	0
ENSMUSG00000017950	Hnf4a	12.398876938068499	-1.69623692903972	0.760333028822476	-2.23091311930336	0.0256868845433116	0.233225235796659	6	0	7	12	8	24	29	20
ENSMUSG00000017969	Ptgis	131.568332510951	-0.19325983419529102	0.936633308365621	-0.20633457348694897	0.8365295737948241	0.9729987589018291	32	48	181	20	360	117	305	84
ENSMUSG00000017978	Cadps2	175.267321440509	0.599849179863831	0.24628810150315603	2.43555890927254	0.0148688032984131	0.165828934870318	217	201	211	170	156	128	185	129
ENSMUSG00000017999	Ddx27	6085.19355922235	-0.3439477017423189	0.164217149561327	-2.09446883386483	0.0362182365621277	0.286228277454322	4519	5936	5381	4403	6303	7533	9217	6604
ENSMUSG00000018001	Cyth3	5861.708706322011	-0.347730469887686	0.205322998621308	-1.69357778827803	0.0903455417440856	0.468184800736776	5808	5582	4608	4272	5022	6030	10121	6555
ENSMUSG00000018008	Cyth4	9663.39874612944	0.0762306156053408	0.200383436083424	0.380423737087752	0.70363089715573	0.95071628484422	9071	7061	10446	11149	9755	12677	9347	8617
ENSMUSG00000018012	Rac3	93.4857169720042	-0.26260427917295703	0.28849862280128996	-0.910244480972207	0.36269359070842894	0.817224697668965	65	92	92	70	99	122	100	116
ENSMUSG00000018040	Rrp7a	4661.54791445479	-0.0550433854399092	0.13806412786115801	-0.398679847492772	0.690129118768988	0.945734803397003	3616	4010	4972	4370	5225	5633	5643	4504
ENSMUSG00000018042	Cyb5r3	7253.11645043255	-0.10291910814548799	0.159373435070286	-0.6457732940254399	0.51842618575205	0.8941465820020859	7126	6969	6658	5851	7129	7664	9710	7700
ENSMUSG00000018068	Ints2	2301.60087605948	-0.10367791081745499	0.141010207171132	-0.7352511062665841	0.462186579447401	0.870981081507901	1745	2136	2268	2109	2531	2390	3411	2254
ENSMUSG00000018076	Med13l	7174.39571525292	-0.0644414590129879	0.18894966536103197	-0.34105092956823996	0.7330652413779021	0.957703256540195	6317	7248	7164	5836	7222	6352	12178	6539
ENSMUSG00000018102	H2bc4	1104.19296219162	1.13983659469305	0.224973626269572	5.06653430267978	4.0512377398946e-07	2.9711033878908197e-05	1547	1188	1599	1112	1190	521	990	611
ENSMUSG00000018126	Baiap2l2	3.13778885223562	0.8153766201191228	2.75557485363289	0.295900733396572	0.7673058909657241	0.9613824913241	0	0	0	18	0	7	0	0
ENSMUSG00000018143	Mafk	5311.58172095049	-0.296424526303349	0.232428034588775	-1.2753389530991799	0.20218929597207602	0.6655482985344829	5480	4960	4863	3940	3997	4838	9835	5667
ENSMUSG00000018160	Med1	4785.9128354812	-0.354789200092142	0.16110133075273098	-2.2022735531384	0.0276459911632849	0.24422100194927399	4029	3374	3586	4748	5157	5733	7776	5056
ENSMUSG00000018166	Erbb3	502.24936215331803	-0.0737510136519037	0.170449176058423	-0.432686243239011	0.665242725249081	0.941153703183105	360	455	543	451	571	612	631	477
ENSMUSG00000018167	Stard3	2218.8089125579	-0.134185607478422	0.188589263285347	-0.7115230482415691	0.476760173477574	0.878947864905343	1791	1599	2057	2638	2240	3006	2625	2127
ENSMUSG00000018168	Ikzf3	8204.70628043848	-0.0601008326446596	0.270086857253527	-0.222524091900716	0.823905920740987	0.970417634392848	4335	5382	8763	8656	12587	10875	10952	6477
ENSMUSG00000018169	Mfng	1698.09725143663	0.0991396839446269	0.244728934470293	0.40509996972450896	0.685404028738947	0.9449703790374109	1154	1263	2153	1906	1995	2431	1714	1251
ENSMUSG00000018171	Vmp1	7472.38554826267	0.124181613297306	0.114081805410925	1.0885312767448	0.276360636827378	0.749744429843723	6836	6442	7820	7503	8568	7562	10134	6113
ENSMUSG00000018189	Uchl5	3437.32899441031	0.13026638177830901	0.166629192325983	0.781774069476758	0.434347362737926	0.8580381008879809	3191	3615	3318	3415	3444	2923	4577	3308
ENSMUSG00000018196	Glrx2	1535.6991576054502	-0.102160253546947	0.17503346026441802	-0.5836612804924061	0.559448222283801	0.910190061353594	1305	1520	1316	1511	1498	1433	2291	1625
ENSMUSG00000018199	Ro60	2215.18788148162	1.8475146186716598	0.209897606042957	8.801980420365311	1.3442263988181198e-18	4.977244136697031e-16	3232	2687	3748	2480	2358	837	1175	807
ENSMUSG00000018209	Stk4	13685.900966339399	0.39719986809735497	0.127284727333804	3.1205618805757998	0.0018050636849399801	0.0375135562284193	12793	11567	16587	14765	17052	12786	15289	10129
ENSMUSG00000018217	Pmp22	631.638337022459	-0.237243881027361	0.368561097124162	-0.643702992200062	0.519768049242528	0.8946764278644841	277	347	445	658	1215	873	945	535
ENSMUSG00000018238	Gdf9	27.266607681732804	0.678184973275822	0.453119813639444	1.49670120983821	0.13447102133315303	0.560426030560809	40	20	28	28	37	24	32	12
ENSMUSG00000018239	Zcchc10	806.4000922550681	0.143178170258487	0.178547013168043	0.8019073952457091	0.422606527981099	0.852173700110389	657	766	1008	743	856	722	1169	668
ENSMUSG00000018286	Psmb6	5682.0613654739	-0.283110946868399	0.144669728932435	-1.95694668786323	0.0503537366254762	0.346373517971156	5215	4940	4977	4670	5354	7315	7510	6258
ENSMUSG00000018287	Spag7	2446.8601625674105	0.18939579647073398	0.13201434783351	1.4346606984688601	0.151383808754572	0.591207457576298	2536	2139	2673	2321	2657	2304	2976	2197
ENSMUSG00000018293	Pfn1	47617.7468200762	0.25153006155450197	0.12936872737346197	1.94428797949279	0.0518607333870498	0.35233734327536503	46253	43068	53483	48408	52462	51621	49559	39488
ENSMUSG00000018322	Tomm34	3156.5339903832896	0.255422159633368	0.17681667801373602	1.44455920393169	0.14858173883145098	0.586081279012318	2524	2437	3958	3552	3844	3494	3462	2423
ENSMUSG00000018326	Ywhab	16986.8542032741	0.179889803064453	0.119561881494439	1.5045748763398301	0.13243340950373	0.557004910209574	14907	16126	17998	18310	18053	16526	22090	14011
ENSMUSG00000018334	Ksr1	2495.42543940409	0.347760321022668	0.175937985320529	1.97660738463674	0.0480860267852155	0.337179664030649	2369	2073	2954	2673	3046	2914	2339	1806
ENSMUSG00000018339	Gpx3	5369.90773174065	-0.367070406708917	0.255638854609941	-1.4358944271949599	0.151032384491336	0.590658895137922	4874	3468	4489	4189	6436	4102	10873	6218
ENSMUSG00000018340	Anxa6	9573.257842509009	0.11055105724100901	0.230744551615365	0.479105818391282	0.6318633507133249	0.9329686842560891	6777	5960	13049	10435	11885	11364	10698	8160
ENSMUSG00000018341	Il12rb2	108.93225356611201	0.31307465703778603	0.313692737655768	0.998029662329449	0.318264975315823	0.78510152094241	83	74	124	142	149	97	92	116
ENSMUSG00000018347	Zkscan6	1065.77140306792	0.0506673841014641	0.151341810901118	0.334787748341195	0.7377852031430692	0.9585946701071791	928	921	961	1116	1281	1270	1283	916
ENSMUSG00000018362	Kpna2	13588.5896582322	-0.129425724079035	0.19196509044026602	-0.674214899085041	0.500174698678623	0.8883527869243941	13683	13716	11660	11432	11961	13145	22222	13102
ENSMUSG00000018363	Smurf2	3115.1135631811403	0.263094334380077	0.129230842164211	2.03584786707315	0.0417656341303273	0.311187284285889	2785	2650	3697	3276	3646	2901	3891	2493
ENSMUSG00000018372	Cep95	1748.06363643266	-0.0391569965820415	0.18019425964680702	-0.21730435064242198	0.827971166782362	0.9707997901465949	1557	1699	1703	1497	1846	1600	2954	1505
ENSMUSG00000018377	Vezf1	4926.73901850481	0.38206486034984605	0.130906834926608	2.9186013134000897	0.00351605597905493	0.0625413449965185	4839	4403	6062	5172	5527	4546	5939	3475
ENSMUSG00000018378	Cuedc1	1654.81664567519	2.08249709805563	0.295498462376221	7.047404177028331	1.82286270408647e-12	3.16261470979848e-10	1921	1751	3874	1947	1694	798	581	436
ENSMUSG00000018379	Srsf1	11256.3532093543	-0.0487573587207586	0.152756929380376	-0.319182631639243	0.749588026643702	0.9594495493119009	9295	10673	11264	9929	12302	10695	17813	10331
ENSMUSG00000018381	Abi3	3583.4720364488203	-0.263576228811216	0.180678615082248	-1.45881253678655	0.14461671108868998	0.579844217575042	2754	2258	3726	3448	3999	4968	4517	3717
ENSMUSG00000018387	Shroom1	16.2946629276594	-0.592602139751983	0.6675123328069661	-0.887777065121813	0.374660682161518	0.826523841588898	12	4	21	14	16	39	12	16
ENSMUSG00000018395	Kif3a	559.367628148819	-0.159059956436143	0.19070381694167302	-0.834068027515109	0.404242650716998	0.841316025300802	457	511	529	389	703	665	776	552
ENSMUSG00000018398	Septin8	6567.63829089384	-0.5240892823927951	0.576485390732067	-0.909111125482755	0.363291470524057	0.817884650860185	10472	3765	4284	4522	3422	4565	18416	5758
ENSMUSG00000018401	Mtmr4	5596.536669213249	-0.0248697874361228	0.13760022491621499	-0.18073943884369395	0.8565721008297809	0.977588410286735	4294	4941	5880	5578	6135	6428	6724	5519
ENSMUSG00000018405	Mrm1	2692.6107135927105	-0.0948159794494449	0.26745597147731603	-0.354510609449924	0.7229562544698809	0.9555181750027929	3057	2947	2252	1914	2257	2116	4742	2657
ENSMUSG00000018411	Mapt	29.5226037659203	0.976477912353598	0.735990892442425	1.3267527117259599	0.18459049785961398	0.643267060651919	56	10	11	76	18	30	18	13
ENSMUSG00000018412	Kansl1	4700.53127002656	-0.0973629952923464	0.138222103066246	-0.70439526770681	0.48118665224475	0.8808464056523021	3546	3742	4810	4558	5530	5624	6508	4265
ENSMUSG00000018415	Gid4	2598.7983506211604	-0.0666803199496182	0.16510222584526799	-0.40387293150190706	0.686306162268234	0.94504888145704	1952	2608	2628	2209	2895	2549	3690	2665
ENSMUSG00000018417	Myo1b	757.75795185719	0.304367734730856	0.19584583277657897	1.55411902523389	0.120156027857609	0.5346941044996529	538	655	957	837	978	800	884	536
ENSMUSG00000018425	Dhx40	3315.66153275145	-0.608395040275426	0.17434534823062198	-3.48959720720881	0.000483749084649542	0.0132025318955151	2181	2320	2639	2794	3479	4269	6830	3319
ENSMUSG00000018427	Ypel2	1243.87843465099	-0.506720871303509	0.186979257081756	-2.71003788982831	0.00672755223285945	0.0983137469754357	946	848	1279	987	1127	1903	2237	1058
ENSMUSG00000018428	Akap1	1374.15450135378	-0.0791797590250431	0.194368289738209	-0.4073697367594729	0.683736450715171	0.9446080036181641	1236	1464	1350	1037	1343	1804	1573	1310
ENSMUSG00000018433	Nol11	2880.4455070034996	0.0294197728936316	0.170524671210894	0.172525023415803	0.863024790460227	0.978026581385458	2442	2930	2631	2361	3612	3139	4132	2334
ENSMUSG00000018442	Derl2	3736.8798654744105	0.238155756829013	0.149966860512564	1.58805589458253	0.112273700471255	0.520382027894933	3200	3405	4469	4071	3946	3398	5093	2871
ENSMUSG00000018446	C1qbp	6474.18554793334	-0.269111664454734	0.19337765845248103	-1.39163782728739	0.164032098015034	0.6118366731025501	4880	7081	5206	4942	6643	8415	8638	6896
ENSMUSG00000018449	Rpain	1769.3466679426501	-0.148090448965922	0.20583696352039002	-0.7194550795598579	0.471860570256443	0.875967302514944	1799	1656	1533	1397	1738	1550	3046	1775
ENSMUSG00000018451	6330403K07Rik	66.3064826926351	0.735312025992575	0.347175051439229	2.11798636723551	0.0341762222653665	0.27677291399291803	55	100	80	50	89	54	67	37
ENSMUSG00000018459	Slc13a3	26.0404294551288	-0.225747142020135	0.550562726536277	-0.410029831551373	0.6817840643464631	0.944048155829525	35	11	21	32	18	18	57	24
ENSMUSG00000018470	Kcnab3	58.108745724721096	-1.01001664429902	0.319158168212642	-3.1646272754206604	0.00155281730577462	0.0332956490380854	37	37	57	37	34	104	97	79
ENSMUSG00000018474	Chd3	9040.37071845479	0.129738822634873	0.28484883351512297	0.45546552195371703	0.648774366469273	0.9356903733555649	5479	5468	13190	9189	12599	11967	8811	7364
ENSMUSG00000018476	Kdm6b	2866.01113098216	0.0584152701168443	0.201808896836071	0.289458349124692	0.772230648832765	0.963251289193117	2393	1972	3032	3262	3455	3778	2960	2472
ENSMUSG00000018479	Chct1	4.5283339628539805	2.00687597858226	1.5967699171344798	1.2568347869327	0.208813466583712	0.6725159271283829	12	10	4	0	3	0	6	0
ENSMUSG00000018481	Appbp2	4585.0927196251205	0.11403308645889598	0.139657565318058	0.81651922113346	0.4142032347466671	0.8473255838398659	3577	4222	4879	4687	5430	4689	6322	3693
ENSMUSG00000018486	Wnt9b	6.08162413386812	-0.545129759248129	1.48798611181725	-0.36635406400559095	0.714100892177471	0.953109569790485	0	0	8	12	6	15	12	0
ENSMUSG00000018500	Adora2b	104.715559278438	0.663505184676102	0.315789443358964	2.1010999532428403	0.0356321930138701	0.28349302907451895	102	112	140	119	109	81	62	101
ENSMUSG00000018501	Ncor1	11778.332369849599	0.0248923043782643	0.10820265051757	0.23005263049653502	0.8180508730588091	0.969501565549458	10193	10386	11976	11229	13349	12158	16070	10740
ENSMUSG00000018507	Trpv2	3190.2872650309005	-0.0658786297192812	0.15275155210185198	-0.43127960935777904	0.666265074828907	0.9415276480608721	2470	2419	3342	3016	3973	3865	4211	2876
ENSMUSG00000018509	Cenpv	887.874645425367	-0.363850322663067	0.225197990604688	-1.61569080472734	0.10616118005691999	0.508080981855012	769	972	628	587	860	1155	1395	904
ENSMUSG00000018537	Pcgf2	297.956019846862	0.44548775662797496	0.17128147161732502	2.60091037531063	0.00929767409717299	0.123165785749724	295	270	379	294	358	269	300	236
ENSMUSG00000018541	Cwc25	1828.56014880392	0.0229685543938893	0.13596518975172697	0.168929668217505	0.865851962692374	0.978777962368884	1552	1567	1701	1918	2134	1886	2593	1605
ENSMUSG00000018543	Spmap1	10.99650108743	-0.228382196353465	0.6371049483128061	-0.35846872161057897	0.7199925712637191	0.9545926773503051	10	8	8	9	15	20	11	9
ENSMUSG00000018547	Pip4k2b	4472.32978925919	0.0554768519645054	0.15094598930167902	0.36752783045881504	0.7132253364372909	0.953109569790485	3628	3585	4748	4832	5145	5412	5147	3912
ENSMUSG00000018548	Trim37	4184.48524657987	-0.20218382406699803	0.204469442945883	-0.9888217092688509	0.32275038070040196	0.789031071486025	3730	4391	3463	3117	4214	3885	6817	4558
ENSMUSG00000018554	Ybx2	27.0873771061057	-0.763149486283509	0.543988023315055	-1.4028792061135602	0.16065286255473402	0.606717817973501	28	34	13	11	14	40	54	29
ENSMUSG00000018559	Ctdnep1	4711.295877833089	0.0477914702055956	0.12185351531255399	0.3922042797289079	0.694907282183719	0.9469948915197879	4197	4333	4911	4426	5067	5479	5572	4245
ENSMUSG00000018565	Elp5	2019.7159580746697	-0.0969130317271428	0.18839284102841197	-0.514419928050912	0.606958429480816	0.926007328068768	1899	2198	1689	1781	1793	2094	2792	2102
ENSMUSG00000018566	Slc2a4	1805.6323181781302	-0.21744800793995198	0.328196068993982	-0.662555187228459	0.507615478804051	0.8906515200283108	2288	2057	1268	1090	1282	1430	3230	2007
ENSMUSG00000018567	Gabarap	12438.627272496598	0.11138650116663801	0.160094829550722	0.6957532699789549	0.48658335865942703	0.8835062776565079	12870	11350	12643	12510	11833	11179	18304	10547
ENSMUSG00000018569	Cldn7	55.4595759451419	-1.42542195072211	0.41117882967404107	-3.4666715498268803	0.000526945359027886	0.0141255509909648	47	37	25	25	26	125	78	92
ENSMUSG00000018570	2810408A11Rik	108.43146377482	-0.0574844174112346	0.288901100743095	-0.19897611072916102	0.84228143181492	0.9752517062263492	97	132	86	92	101	120	177	82
ENSMUSG00000018572	Phf23	3428.83258359794	0.0639393109209885	0.16031821046988198	0.398827498969623	0.690020313364025	0.945671064112961	3045	2637	3885	3365	3922	3731	3694	3487
ENSMUSG00000018574	Acadvl	4178.65217938569	-0.24323449925853197	0.143346984541016	-1.69682327143014	0.0897300776789042	0.46666403194362605	3973	3673	3812	3275	3981	4857	6286	4307
ENSMUSG00000018581	Dnah11	20.3237795928249	2.5140448926423598	1.08490155654105	2.3173023188000403	0.0204872690867837	0.20374532067242898	17	19	13	75	17	0	20	0
ENSMUSG00000018583	G3bp1	18928.7570915234	-0.0890712798758122	0.12441369596028899	-0.715928252016902	0.474035652520286	0.877414261933547	14883	18007	18587	17090	20373	21700	25651	18154
ENSMUSG00000018585	Atox1	3001.18939590417	0.14008292135724898	0.17370083502249498	0.806460840209019	0.419977178747651	0.850827190307345	3053	2748	3204	3106	2761	3096	3083	3030
ENSMUSG00000018593	Sparc	16289.1010399875	0.22685401207477696	0.12414655715665199	1.82730812090525	0.0676534549020666	0.4033963467668	15130	14356	17842	15516	20373	14950	20725	13625
ENSMUSG00000018595	Glra4	3.36380895757679	0.94176567937913	1.67082851703915	0.563651906688796	0.5729910537626629	0.915017219068358	7	4	5	3	0	7	0	0
ENSMUSG00000018599	Mief2	574.343149723599	-0.0739769337037345	0.191829110711045	-0.38563976775749603	0.6997634767502071	0.9490152962150309	505	478	584	628	506	786	661	515
ENSMUSG00000018604	Tbx3	154.16773129125	0.0547453559739139	0.358240641295756	0.152817267677671	0.8785423800429492	0.9808101923103979	91	90	203	165	220	235	193	84
ENSMUSG00000018623	Mmp7	3.3652667713361204	-0.9115141581430659	1.9055953969021397	-0.478335621310212	0.6324113468823179	0.9330518156392901	8	0	0	0	4	9	8	0
ENSMUSG00000018634	Crhr1	96.2389831667755	-0.6216600346818649	0.400777382008885	-1.5511355245792902	0.12086920943127999	0.5351384700147079	66	98	89	32	100	176	174	71
ENSMUSG00000018648	Dusp14	165.831792855726	0.696222746694161	0.28928964620229497	2.40666320358837	0.0160990090013299	0.17507095676876	167	164	195	175	234	193	99	99
ENSMUSG00000018651	Tada2a	1070.8049647718599	-0.12094311142767598	0.19041839621047502	-0.635144050336366	0.5253344696505851	0.896935565851153	907	1207	1008	838	983	1298	1483	987
ENSMUSG00000018654	Ikzf1	10925.0837950413	0.22115404205888398	0.147979911876015	1.49448691552255	0.13504839931787402	0.5617672969022189	9701	9464	11676	11297	13635	10605	11323	10499
ENSMUSG00000018659	Pnpo	10018.7758571339	0.098174696094379	0.324578409065686	0.302468350796898	0.7622950566352891	0.9608263382571008	12994	12755	8872	6596	6985	6684	15239	10238
ENSMUSG00000018661	Cog1	2658.10850633138	-0.0783754218983628	0.15139710876472198	-0.517681100635561	0.604680786620944	0.9249958707872379	2188	2109	2983	2208	3120	3263	3592	2343
ENSMUSG00000018666	Cbx1	5204.279044668039	-0.155220085131574	0.140483862468704	-1.10489619522066	0.26920457126832104	0.7429774844908591	4294	4900	5112	4333	5336	5432	7963	5226
ENSMUSG00000018669	Cdk5rap3	2624.6140820446103	-0.272467988068159	0.185667290723733	-1.46750667285593	0.142238275373179	0.575228184463992	1963	1748	2713	2462	2932	3923	3260	2548
ENSMUSG00000018672	Copz2	261.321249689794	0.106078337096422	0.20357201653406198	0.521085063175529	0.602307515774039	0.924112131255475	181	247	297	244	332	257	351	228
ENSMUSG00000018677	Slc25a39	6582.85302657995	-0.226226458170446	0.238644928098022	-0.947962565026836	0.34314851206348407	0.8036717629693221	7336	6167	5885	5047	4908	5817	10783	7569
ENSMUSG00000018678	Sp2	2284.6203330305702	-0.183351174652111	0.15966542845816198	-1.1483461161422	0.250825708514978	0.72485679664404	2179	2048	1941	1776	2487	2579	3589	2146
ENSMUSG00000018697	Aatf	1967.2473070114802	-0.238820952232103	0.15174987379043398	-1.57378023629801	0.11553826468751499	0.525696507184526	1626	1878	1752	1596	1983	2547	2569	2069
ENSMUSG00000018698	Lhx1	5.62975050418393	0.5347917872212721	1.58231164594295	0.33798132535552	0.7353772607551899	0.958303978327357	0	0	4	16	12	5	0	8
ENSMUSG00000018707	Dync1h1	19456.4177031431	0.0422168738526957	0.150640336383868	0.280249466153056	0.779286118002723	0.964403893160457	15812	15359	21647	19223	23247	23193	22082	17824
ENSMUSG00000018727	Cpsf4l	41.277662031162	0.0138108579203431	0.37439340690941	0.036888624814071	0.9705738096588871	0.99648388957464	42	38	40	28	51	34	50	50
ENSMUSG00000018733	Pex12	689.642553500399	0.0455146398884119	0.21054451454158302	0.216175852348899	0.828850675560609	0.9708562251213771	706	655	712	628	634	618	1178	526
ENSMUSG00000018736	Ndel1	2882.87296983392	-0.0171142647472958	0.13109651460652802	-0.130547061442956	0.89613362304044	0.984149669474598	2644	2515	2673	3048	2890	3005	4059	2661
ENSMUSG00000018740	Slc25a35	693.4344460709559	0.0148364445817156	0.22763768837763398	0.065175695147207	0.948034112437445	0.9916658968040172	539	636	716	514	972	734	727	777
ENSMUSG00000018750	Zbtb4	2404.34979266842	0.9936027501726841	0.315705094850694	3.14724965285272	0.00164814174144931	0.0348474091600863	1671	2029	3978	3292	3472	1554	2908	773
ENSMUSG00000018752	Tnfsfm13	792.102388994355	-0.139758114070082	0.241263472413251	-0.579275895651109	0.56240302723586	0.9108677201968679	665	678	923	646	759	1090	693	919
ENSMUSG00000018761	Mpdu1	2227.28555543274	-0.10816726670351598	0.134183203069997	-0.8061162964420359	0.420175795906168	0.850927327839623	2005	1872	1977	2276	2262	2761	3052	1991
ENSMUSG00000018765	Fxr2	5333.04737640282	-0.125540265111769	0.127492840103816	-0.98468482629725	0.32477890832477396	0.790602998751297	4625	4665	5464	4378	5692	6437	6949	5272
ENSMUSG00000018770	Atp5mc3	11512.4856248553	0.0917309642292483	0.154628122244696	0.593235970906287	0.553023242659214	0.906981093114229	11663	11793	11180	10406	11217	11502	13926	11135
ENSMUSG00000018774	Cd68	4604.62754205853	-0.34252141702163	0.169327669635049	-2.02283193148447	0.0430904783285158	0.316843669160538	4164	3260	4494	4502	3638	6480	6611	4590
ENSMUSG00000018776	Slc35g3	6.067134707406759	-0.6467135022327479	1.04725566954238	-0.6175316315216	0.536884124058177	0.902404668135072	4	8	4	0	8	16	6	4
ENSMUSG00000018796	Acsl1	6473.960397919771	0.27507651388705795	0.26799881602760395	1.0264094370429	0.304698631625238	0.7744155618210029	7852	8087	5254	6129	5331	5231	6361	6942
ENSMUSG00000018800	Abca5	147.54787283459	0.9639849480816179	0.269454496991751	3.57754262349954	0.000346839674201394	0.0102339613101095	132	118	196	219	213	81	144	87
ENSMUSG00000018809	Smyd4	606.1976544629081	-0.164144539696915	0.16225051990498698	-1.0116734281840098	0.31169422445584194	0.7795436608672379	503	441	612	520	736	746	870	561
ENSMUSG00000018819	Lsp1	11388.6884556342	0.29234249081633096	0.21318724564802496	1.3712944689899098	0.170283179196066	0.6197719835472271	9163	7447	14280	14467	14175	12405	11931	8821
ENSMUSG00000018820	Zfyve27	2252.45507178076	-0.19552009081185198	0.160662170187077	-1.21696408422833	0.223617881196471	0.691970487304507	2045	1870	2023	2089	2224	2721	2641	2619
ENSMUSG00000018821	Avpi1	375.35622192050903	-0.339314524666263	0.30415421565084605	-1.11560026856829	0.26459327711261804	0.7387880338139879	188	212	493	398	378	595	441	385
ENSMUSG00000018822	Sfrp5	5.73102711162789	-0.187171488206657	1.27890858242409	-0.146352515558138	0.883643110695224	0.98213303906594	0	0	4	8	16	6	6	8
ENSMUSG00000018830	Myh11	2834.02939259531	0.269620188849596	0.430858561372347	0.625774240137684	0.5314630302884811	0.899909682985826	1476	1715	2270	1782	8003	2667	3800	2046
ENSMUSG00000018841	Rad51d	1200.0746960518	-0.123899925881429	0.13159420946626801	-0.9415302267778578	0.34643320674625205	0.806830317776022	953	1005	1230	1206	1197	1454	1614	1145
ENSMUSG00000018844	Fndc8	15.067449075314801	0.448251591916155	0.88169888316811	0.508395326877928	0.611176129379188	0.9268055341069971	20	17	28	0	15	11	11	17
ENSMUSG00000018845	Unc45b	83.3278504048208	0.880576185471562	0.386848327431099	2.27628277810869	0.0228290902062424	0.21796755875532395	77	75	98	142	93	82	84	23
ENSMUSG00000018846	Pank3	3354.3962070329103	0.24985935443960197	0.147650087680129	1.6922397972488898	0.0906002613185917	0.468887360063786	2888	3013	3983	3681	3630	2943	4502	2670
ENSMUSG00000018848	Rars1	5128.56023006015	-0.05156162526801401	0.134972236088509	-0.38201652993436297	0.702449103721009	0.94992551929704	4207	5085	4707	4771	5519	5456	7133	4914
ENSMUSG00000018849	Wwc1	25.5505202554362	-0.7037671473775708	0.5544662761704591	-1.26926952571091	0.20434495140860698	0.667765723880687	12	8	29	16	38	49	46	20
ENSMUSG00000018858	Mrpl58	813.5508582312201	-0.130181248121684	0.17431620784969198	-0.746810923250093	0.455177701064775	0.867941467685994	617	802	781	734	840	1108	983	757
ENSMUSG00000018861	Fdxr	1012.64776074265	-0.16169971022476	0.18496287816725399	-0.8742279090107041	0.3819941500272229	0.8298587852838101	865	748	1130	833	1114	1452	1213	928
ENSMUSG00000018865	Sult4a1	15.4514238372194	-0.5077085968240429	0.740847099579499	-0.685308206122716	0.4931494545796789	0.8858776715240541	5	22	16	11	9	9	14	35
ENSMUSG00000018882	Mrpl45	2116.52595635901	-0.278601440227476	0.137174445391433	-2.03100103253544	0.0422548898600604	0.31344807376768996	1692	1865	1790	2019	2036	2426	3148	2327
ENSMUSG00000018893	Mb	38.717487950544296	0.377902299204327	0.448805746360119	0.842017514858423	0.39977814966406106	0.8387406526685391	59	18	32	38	58	39	42	28
ENSMUSG00000018899	Irf1	8696.180105486372	-0.0148905661604672	0.238157292496089	-0.0625240823172009	0.95014548453935	0.9920859392825359	8259	6325	11399	9071	6538	9451	8972	9931
ENSMUSG00000018900	Slc22a5	1000.7214959418301	0.0369389609206667	0.130921576116357	0.28214570902993796	0.777831785603765	0.9641384262895359	819	853	1062	1043	1097	1098	1312	881
ENSMUSG00000018906	P4ha2	304.384988745142	0.254576356607608	0.22281770563777997	1.1425319899014499	0.253232956764316	0.727013335805033	210	267	392	280	430	297	368	244
ENSMUSG00000018907	Alox12e	13.3560500928402	2.35747490460765	0.887080215774972	2.65756677094654	0.00787069974835055	0.109069003085084	16	5	23	15	36	0	5	7
ENSMUSG00000018909	Arrb1	3270.30331597831	0.0763959136350729	0.21766156559910896	0.35098485772990995	0.72559970842795	0.9561882345168149	3772	3385	2623	2732	3359	2712	4623	3225
ENSMUSG00000018916	Csf2	3.4642811290279703	-2.04219892774383	1.81354227644925	-1.12608288996839	0.26013043557571	0.7338592653602901	0	0	8	0	0	10	4	7
ENSMUSG00000018919	Tm4sf5	41.7224190080453	1.08391238021131	0.512631328338762	2.11440916754707	0.0344803353344217	0.27768105480808003	20	37	78	58	62	43	17	20
ENSMUSG00000018920	Cxcl16	1461.6455607586	0.664151898176371	0.24796072617968898	2.6784560136151603	0.0073962446003061	0.104829580068105	1360	1077	2323	1652	1835	1450	994	1042
ENSMUSG00000018921	Pelp1	2362.1512404457103	-0.10433783964458801	0.176817433957552	-0.590087964231154	0.5551316774945789	0.90763675961229	1882	2292	2199	2016	2664	3076	2583	2428
ENSMUSG00000018923	Med11	1267.1957946406	-0.0215399322841602	0.15035156222594198	-0.143263774351682	0.8860818645415189	0.982730039860082	1123	1044	1257	1349	1287	1541	1457	1219
ENSMUSG00000018925	Heatr9	47.7848739628759	2.5723536759207497	0.662234447317434	3.8843549838592404	0.000102601909552164	0.00382518618383056	54	30	119	71	66	18	24	0
ENSMUSG00000018927	Ccl6	2498.9723294975197	0.322813225500394	0.22745723528785397	1.41922601447197	0.155833133961067	0.599139624328975	2444	1699	2208	3267	3489	2129	3462	1764
ENSMUSG00000018930	Ccl4	299.093373831862	1.27365719357393	0.390690584073238	3.2600150745767005	0.00111406292458116	0.0257617505834983	464	264	406	534	146	216	168	139
ENSMUSG00000018931	Natd1	3892.65172190186	-0.727707814213984	0.297706426887588	-2.4443805994445698	0.0145101101553441	0.163289831184788	3350	4124	2433	1954	2894	3855	8530	5094
ENSMUSG00000018932	Map2k3	4409.7797751485705	-0.142241557605501	0.23902821640036803	-0.595082705077999	0.5517881886979461	0.9069636062457541	4425	4915	3656	2878	4315	3926	7010	4741
ENSMUSG00000018965	Ywhah	23892.2807396582	0.46022864682497294	0.16872188812982097	2.72773528038553	0.00637707616847465	0.0950328600631322	26295	25894	28176	22536	24284	17989	28249	18590
ENSMUSG00000018974	Sart3	5183.26325430239	-0.215862026387765	0.16630537436019596	-1.29798587218376	0.194292189739693	0.655674054115433	3800	4477	4869	4430	6047	7266	6323	5150
ENSMUSG00000018983	E2f2	22275.795028031498	-0.199411839428255	0.29533672862473903	-0.6752016261466479	0.49954767364034103	0.8883527869243941	25067	25325	16302	14622	18267	16989	41716	23536
ENSMUSG00000018986	Slfn3	603.5873349477	-0.20343744522459198	0.231014821035949	-0.880625079864181	0.37852077946227297	0.8276762680524191	562	632	403	548	572	583	885	707
ENSMUSG00000018995	Nars2	903.9710070539619	-0.307486490958547	0.15541691105655403	-1.97846224627806	0.0478765836070143	0.336566064245466	628	747	972	762	899	1132	1428	889
ENSMUSG00000018999	Slc35b4	2359.3889237794897	0.11172159244902902	0.13524556379040598	0.8260647471008199	0.408767364049064	0.843787958992022	2044	1886	2467	2603	2726	2580	2852	2044
ENSMUSG00000019027	Dnah1	25.4035290574578	-0.19077106279512	0.5775701917822679	-0.330299356700591	0.7411737789662991	0.958783436284624	19	6	32	21	42	24	53	19
ENSMUSG00000019039	Dalrd3	3113.1585646468297	-0.19282589495750602	0.14533311453994102	-1.32678567832187	0.184579589327971	0.643267060651919	2303	2595	3314	2639	3435	3969	4097	3129
ENSMUSG00000019054	Fis1	8448.08206356028	0.0515531156302717	0.168650396519857	0.305680370127097	0.75984802071648	0.960147976856353	9032	8058	8022	8141	7553	8169	10765	8419
ENSMUSG00000019055	Plod1	1992.9336573041	-0.253106037397274	0.173534438575258	-1.4585349137341899	0.14469315890737802	0.579880371006575	1712	1440	1644	2171	1980	2792	2601	1956
ENSMUSG00000019066	Rab3d	2414.52818725837	0.67132767581768	0.236729835951642	2.83583889254591	0.004570549555063979	0.0758726219742223	2938	2162	2063	3672	2575	2229	1904	1661
ENSMUSG00000019080	Mfsd3	347.706411994077	0.00911130987332221	0.16722468353155198	0.0544854364852367	0.9565484113550999	0.993318787630505	313	296	360	324	386	438	409	303
ENSMUSG00000019082	Slc25a22	1728.27496973454	-0.0449779044734794	0.192575255997418	-0.233560143750153	0.81532647264201	0.9687025134809351	1300	1405	1767	2060	1700	2322	1942	1558
ENSMUSG00000019087	Atp6ap1	6709.63238675469	-0.14135494135773402	0.13421856074341398	-1.0531698490491401	0.29226315446243106	0.764841742439953	6283	5788	6279	5943	6695	6875	10101	6845
ENSMUSG00000019088	Dnase1l1	1698.19569649715	0.348282696003347	0.23198269064052698	1.50133053048788	0.133270092120775	0.558424860194722	2052	1848	1703	1562	1615	1108	2125	1589
ENSMUSG00000019102	Aldh3a1	110.918833589838	0.5224203430294361	0.298112518258282	1.75242672156697	0.0797004599684044	0.439387244331486	124	90	119	132	138	135	78	73
ENSMUSG00000019122	Ccl9	1628.43754657362	0.638730152433403	0.17743441161325701	3.59980990511359	0.000318449898789846	0.00953528188072713	1649	1348	1908	2236	1933	1326	1793	971
ENSMUSG00000019124	Scrn1	81.9226885717268	0.6543093209043029	0.348625833202375	1.8768239716891	0.0605422238221325	0.382476695731916	86	62	119	80	115	54	120	37
ENSMUSG00000019132	BC005537	24316.0872780065	0.143219035476535	0.166239078374047	0.8615244795467691	0.388949244697766	0.8328659419520971	21241	23166	26611	25297	24766	20449	37030	20035
ENSMUSG00000019139	Isyna1	3490.2174032563503	-0.5432265953655271	0.19905643468123202	-2.7290079631710804	0.00635251699105661	0.0948721696421351	2413	2927	2982	2506	3527	5884	4224	4088
ENSMUSG00000019143	Hars2	2107.91596376871	-0.18288676133568899	0.14697873060149802	-1.2443076667436201	0.213386350442417	0.678740242031615	1575	1872	1828	1998	2402	2693	2866	2025
ENSMUSG00000019158	Tmem160	1687.82595062433	-0.0284752638924076	0.17557540181552697	-0.162182535810603	0.8711621121275559	0.979746788473417	1617	1429	1710	1667	1611	2233	1776	1600
ENSMUSG00000019173	Rab5c	10870.5590166564	-0.121002318769898	0.14860154836035802	-0.8142736068702858	0.415488226137535	0.8481040935098009	10642	10238	10385	8797	10242	13068	15045	10124
ENSMUSG00000019178	Styxl1	14.8894494874346	0.559399097467873	0.577320782651723	0.9689571452779978	0.332566571505066	0.7974558714292229	16	9	15	22	20	18	11	9
ENSMUSG00000019179	Mdh2	12961.8667065842	-0.190225548953567	0.148615189226572	-1.2799872606800502	0.200549616298767	0.664467027470728	11465	12265	11709	10854	12646	15983	16235	13999
ENSMUSG00000019188	H13	9477.38706924588	-0.230791038388942	0.16201728367259302	-1.42448406217776	0.154306395479726	0.5965177972441371	7328	7802	9362	9245	9092	14052	12459	8335
ENSMUSG00000019189	Rnf145	11291.0340155377	0.0345019717540016	0.116581759569211	0.29594656901296	0.7672708861836479	0.9613824913241	10461	10302	11435	10059	12524	11865	15678	9805
ENSMUSG00000019194	Scn1b	1075.0889196512899	-0.00580029812513191	0.230119145179723	-0.0252056304163736	0.9798909459614691	0.997499804054598	1105	685	1156	1060	1179	1478	1005	1031
ENSMUSG00000019210	Atp6v1e1	6193.2803409363205	0.218408245588071	0.183774422759302	1.1884583409854	0.234652883159712	0.706588400128451	7139	6449	5698	6112	5685	5550	8013	5259
ENSMUSG00000019214	Chtf18	2536.17910108182	-0.447051414868575	0.22640351167221803	-1.9745780953954801	0.0483160468840926	0.33808983993888403	2204	2619	1830	1527	2459	2893	4165	3061
ENSMUSG00000019230	Lhx9	7.083366474640219	0.4394249237981	1.8420877303468002	0.23854722908087198	0.8114566888630129	0.968311431356887	0	4	8	0	29	0	23	0
ENSMUSG00000019235	Rps6kl1	133.617742559655	0.32093945568754	0.25865195456558604	1.2408158918673897	0.214673769139249	0.6810357103689761	134	167	147	99	142	122	154	109
ENSMUSG00000019254	Ppp1r12c	5349.8705121906205	-0.0700334877940606	0.23450016300779503	-0.29865006017813595	0.765207065041932	0.961217449188593	6791	3889	4930	4217	5288	7390	5692	5033
ENSMUSG00000019256	Ahr	777.446388438254	0.505507741258146	0.212238510957702	2.3817908398296805	0.0172286799616569	0.18265755806757	572	650	960	879	1208	647	908	524
ENSMUSG00000019261	Map1s	2564.7402723146	-0.195971819186913	0.21163821222453302	-0.9259755935709789	0.35445866408710097	0.8125337436317042	1825	2162	2484	2199	3111	3950	2685	2496
ENSMUSG00000019278	Dpep1	193.68929644002702	-0.355943967211581	0.23346487926038	-1.52461461586521	0.12735524968780698	0.547447624231562	160	110	180	177	225	246	344	173
ENSMUSG00000019295	Tmem129	1918.29492261341	-0.281914783317311	0.18314319693893696	-1.53931343358228	0.123727795962402	0.5418467245074939	1718	1965	1631	1487	1648	2141	2957	2093
ENSMUSG00000019297	Nop9	3692.79746383101	-0.265279089142868	0.17175060762684	-1.54455982897735	0.12245276917365999	0.539140222977185	2748	3760	3231	2996	3720	4704	4777	4099
ENSMUSG00000019301	Hsd17b1	54.45255841423679	-0.107642628221852	0.34320398142907393	-0.313640383114546	0.753794184736141	0.960147976856353	53	38	70	49	44	53	66	67
ENSMUSG00000019302	Atp6v0a1	4196.23366628034	-0.201432345796827	0.19453676286318802	-1.03544616879684	0.300460593859401	0.7712702528541701	4173	3798	3449	3276	4313	3866	7095	4414
ENSMUSG00000019303	Psmc3ip	934.3058590373171	-0.38231919575133705	0.20666540249322898	-1.84994290838721	0.0643217786255912	0.393896297424405	829	938	652	766	803	1105	1350	1146
ENSMUSG00000019312	Grb7	113.37703709175501	-1.60271335798231	0.33011879866363203	-4.85495937968489	1.20411423384871e-06	7.999850408777829e-05	41	30	73	75	97	205	257	188
ENSMUSG00000019320	Noxo1	163.67912046714702	0.266655771810755	0.277993554819854	0.9592156623327249	0.337450111817097	0.800100942059229	135	111	187	211	205	213	161	110
ENSMUSG00000019326	Aoc3	164.74130773066798	0.0166309030622349	0.408562855597831	0.04070586161803601	0.967530388575006	0.995636783990618	182	185	99	98	228	115	363	102
ENSMUSG00000019338	Zfp687	2265.67437487154	-0.0256209986884762	0.174784202872926	-0.146586466438866	0.883458436498979	0.98213303906594	2350	1698	2193	2147	2439	3017	2574	1993
ENSMUSG00000019359	Gdpd2	3532.40631160029	-0.851374677271495	0.154667949107675	-5.504532013150281	3.70150199616802e-08	3.17471761603541e-06	2674	2215	2910	2545	2694	6292	5760	4212
ENSMUSG00000019362	D8Ertd738e	4703.81372729795	-0.107054558253313	0.142764260523616	-0.7498694551470328	0.45333333248622404	0.8674293145889771	4593	4233	4390	4239	4409	5213	6139	4924
ENSMUSG00000019370	Calm3	21303.0873961445	-0.27835087261022495	0.146860337605999	-1.8953440877753702	0.0580468308821236	0.372998492961489	19716	19253	18212	16587	20629	25460	30700	23224
ENSMUSG00000019373	Cops3	4216.62990329871	-0.11122170793426199	0.146405350814071	-0.759683353892639	0.44744388121607603	0.8641492984849879	3751	4086	3735	3515	4545	4431	6070	4247
ENSMUSG00000019428	Fkbp8	11771.8753453973	-0.18998458429236698	0.15682564062448098	-1.2114382797088998	0.22572747590296105	0.6946622363030289	10782	10193	11461	9679	11531	15754	13818	12317
ENSMUSG00000019429	Ffar3	20.773503248390398	0.0552747389961266	0.6480184311281851	0.0852980969999489	0.9320244043949542	0.9905245771281421	10	16	9	33	35	38	16	13
ENSMUSG00000019432	Ddx39b	18853.3079554428	-0.0363676681341521	0.12728668802916	-0.285714623400529	0.775096703537277	0.9635393921060759	16241	17655	18138	16989	20765	22863	23161	17492
ENSMUSG00000019433	Gipc1	4287.2468567098995	0.24407499470198102	0.20871686529564001	1.16940715047755	0.242239630295774	0.715326292302696	5308	4078	4632	3650	4035	4953	4103	3584
ENSMUSG00000019437	Tlcd1	2907.71011562715	-0.240840495063409	0.302583088950598	-0.7959482993536701	0.426062086271089	0.85436702304307	3440	3101	2311	1775	2215	2235	5324	3288
ENSMUSG00000019461	Plscr3	2801.38995136584	0.366477577464895	0.16643234406374802	2.20196128058212	0.0276680436305219	0.24430029921877203	3341	2516	3159	2730	2898	2666	2786	2363
ENSMUSG00000019464	Ptger1	843.057614130549	-0.676583687769306	0.7072053103046251	-0.956700519510905	0.338718435842129	0.800625530083289	443	74	1020	957	924	1517	1320	844
ENSMUSG00000019467	Arhgef25	784.342200143854	-0.412401212492365	0.18397842533283498	-2.24157377011076	0.0249889327979397	0.23054207766971901	588	517	795	607	880	1004	1070	973
ENSMUSG00000019470	Xab2	4745.25960284683	-0.236641381048401	0.13653826512661602	-1.73315063604299	0.0830688983009227	0.44941872598229105	3958	3791	4498	4103	5096	6300	5966	5007
ENSMUSG00000019471	Cdc37	12914.1272979139	-0.414588237130975	0.15174139942847303	-2.7322025412478195	0.00629124522369976	0.09428173123493198	10379	11320	11316	9658	12416	17906	17340	15080
ENSMUSG00000019478	Rab4a	449.92034868221606	0.0938858247668507	0.19127975442995498	0.490829910602123	0.623546753018644	0.9297519051452651	507	430	470	365	428	495	570	378
ENSMUSG00000019487	Trip10	926.500529640601	0.311715385508049	0.205108399159327	1.51975924333509	0.128571495908014	0.549505596672172	749	773	1220	979	1124	1057	816	765
ENSMUSG00000019489	Cd70	9.260761201924721	1.44118686418372	1.2331129363001	1.1687387438395802	0.24250890703041103	0.715326292302696	8	0	21	4	29	8	8	0
ENSMUSG00000019494	Cops6	4574.61448311181	-0.22685699682510999	0.12510492494751901	-1.81333386291767	0.0697803434516776	0.41019763560113	4048	3994	4130	3837	4629	5662	6221	4791
ENSMUSG00000019505	Ubb	62642.3342038608	-0.371590703416674	0.139140556870303	-2.67061388695638	0.007571268257422059	0.106270217843258	55666	50957	53275	52881	57599	71068	108323	66295
ENSMUSG00000019518	Ap4m1	2817.44366404859	-0.376437432736895	0.13620553947966302	-2.76374539666282	0.00571421067801703	0.0883375074368397	2443	2424	2521	2125	2632	3698	4278	2989
ENSMUSG00000019528	Gyg1	3276.08799881291	0.110330381260961	0.21920784760625697	0.503314012092931	0.614743516459547	0.927687943600028	3583	2186	3408	4095	2892	3757	4378	2410
ENSMUSG00000019539	Rcn3	1776.28520407928	0.00586671191292305	0.229506012113142	0.0255623452253219	0.9796064204056459	0.997499804054598	1431	1075	2508	1586	2075	2184	2334	1430
ENSMUSG00000019558	Slc6a8	220.249366793765	0.000836105107838062	0.27311119335406503	0.00306140915562595	0.997557352715933	0.9997399354360859	144	236	152	263	264	273	250	204
ENSMUSG00000019564	Arid3a	3506.3608260467895	-0.0598534266201507	0.203924998134376	-0.29350705979024	0.769134604066129	0.962456327406568	2990	2558	2768	4334	4010	4640	4446	2934
ENSMUSG00000019577	Pdk4	356.53640678644797	-0.214725272714307	0.38638958476040797	-0.555722206765624	0.578400773254374	0.916095332922062	259	145	316	259	693	569	520	238
ENSMUSG00000019578	Ubxn6	3239.0469020474898	0.19705327494553498	0.16655247590689498	1.18313026493638	0.23675752492491897	0.709828376791784	3757	2962	3453	2752	3355	3429	3653	2761
ENSMUSG00000019579	Mydgf	2756.2109321930297	-0.43607016491553396	0.147183551002626	-2.96276426234447	0.00304889971283161	0.0561715370637096	2151	2306	2385	2360	2473	4102	3722	3045
ENSMUSG00000019590	Cyb561	124.75236505189501	0.4330622379142571	0.389209784122275	1.11267048152676	0.265849977637125	0.7395560601712671	64	124	145	133	210	175	80	80
ENSMUSG00000019647	Sema6a	372.59804475870794	-0.29628817439585703	0.265971540121736	-1.11398450473402	0.265285834238797	0.7392800615668901	322	191	351	350	458	531	649	266
ENSMUSG00000019659	Ccdc12	3421.6704064965897	0.23466063882673896	0.207250645231903	1.13225528713875	0.257527122349772	0.7314348446009141	4233	3410	2950	3656	2953	3351	4375	2641
ENSMUSG00000019689	Fmc1	643.422917374656	0.00948089695892256	0.23635765609683104	0.040112502025483006	0.968003434649332	0.995816232392188	771	664	581	542	494	703	754	651
ENSMUSG00000019699	Akt3	3263.95797291167	0.37492847218024894	0.158460468064133	2.36606944786069	0.0179780716766852	0.187512955083311	3606	2688	3994	3454	3422	2739	3969	2531
ENSMUSG00000019710	Mrpl24	5054.662953385579	-0.0214083210878879	0.11775154682327801	-0.18180925572058604	0.855732420569828	0.9774600976200559	4029	4510	5362	4833	5500	5642	6672	4688
ENSMUSG00000019715	Gle1	3737.5293091	-0.169730504545725	0.13932343052834303	-1.21824810013701	0.22312970604580498	0.6917028600722199	3202	3415	3304	3038	4214	4428	5099	3807
ENSMUSG00000019718	L3hypdh	89.24898482652469	0.398824425302876	0.31923549384634003	1.2493110352411	0.211551333284169	0.6763948293984711	97	86	112	70	108	58	141	58
ENSMUSG00000019726	Lyst	6986.70397589397	0.474104360294515	0.178729101197245	2.65264222288733	0.00798644742263926	0.109970302333865	6907	5069	8081	9116	8610	6523	6875	5235
ENSMUSG00000019731	Slc35e1	4751.900942932821	-0.0182211603443611	0.136208611810173	-0.13377392297158802	0.893581348278241	0.9838401632307578	4370	4222	4104	4993	5003	5375	5997	4519
ENSMUSG00000019732	Calr3	59.3330995762699	-0.35844256518690504	0.37153620468312204	-0.9647581061248539	0.334665983895158	0.7978550609417749	47	45	62	44	61	117	57	52
ENSMUSG00000019734	Tmc4	421.266316111289	0.202348931725356	0.185555315817687	1.0905046337997	0.27549091323567604	0.7486844847618721	341	360	533	460	446	464	525	307
ENSMUSG00000019737	Syne4	52.4706394823637	0.36609207887837497	0.515975248161377	0.70951480750851	0.478005065842541	0.879693890720768	30	35	54	65	98	56	20	62
ENSMUSG00000019738	Polr2i	695.031185087314	0.0704544860912153	0.159812399466587	0.440857444893979	0.659316203118979	0.939334540433342	712	623	751	637	666	720	830	676
ENSMUSG00000019761	Krt10	119.180262165047	0.611803308928884	0.44546027348388595	1.37341833906771	0.16962233177986402	0.618881688532018	79	93	94	94	322	130	111	61
ENSMUSG00000019763	Rmnd1	1375.25849183367	-0.0903477255910461	0.155760855188952	-0.580041278544894	0.561886781535463	0.9108677201968679	1045	1353	1348	1392	1301	1557	2016	1232
ENSMUSG00000019767	Ccdc170	5.71008739486176	-0.5060456922342871	1.09455081745119	-0.462331838929766	0.6438433706609821	0.934687518973786	8	8	3	0	4	4	17	4
ENSMUSG00000019768	Esr1	229.63735977409598	0.9131221997965909	0.293051475780086	3.1159106002312797	0.00183377857165054	0.0379530913377325	242	247	298	344	201	177	250	85
ENSMUSG00000019772	Vip	13.123097245792	2.3335984389110496	2.2602237674235095	1.03246345452388	0.3018550592544881	0.7713487208191221	4	0	0	12	83	0	9	4
ENSMUSG00000019773	Fbxo5	7263.34409080475	-0.234275769234353	0.3244933103652	-0.72197411087054	0.470310394704997	0.875479028898271	7937	8505	5622	4632	5395	4984	15137	7392
ENSMUSG00000019774	Mtrf1l	871.490864188152	0.26220148479758704	0.20072380230892398	1.3062799816538302	0.191457362146083	0.6517542118548361	927	993	903	778	824	705	1182	722
ENSMUSG00000019775	Rgs17	61.9877078209212	-0.49823674556473607	0.3844552150736	-1.29595522711105	0.19499091055220197	0.6565822175526129	36	26	77	54	71	83	126	52
ENSMUSG00000019777	Hdac2	6005.65609816713	0.0231027526259073	0.14716953614967299	0.15698053571638299	0.875260188148537	0.980446370943896	5348	6180	6035	5200	6179	5915	8553	5478
ENSMUSG00000019779	Frk	65.9009231155262	0.66158366762313	0.49278567709431204	1.3425383455219901	0.17942150591162498	0.6340142703925601	72	49	65	38	153	45	104	23
ENSMUSG00000019782	Rwdd1	2390.09321061084	0.0420429017335704	0.124977935570498	0.33640259411914103	0.7365672935387539	0.9584756474884599	1966	2255	2492	2231	2695	2700	3078	2063
ENSMUSG00000019787	Trdn	10.171899760716599	1.5981725247257599	1.0203996689970698	1.56622211206377	0.11729662781115899	0.5292740844595321	4	5	7	16	37	8	8	0
ENSMUSG00000019789	Hey2	97.20444178970621	0.8176576968246959	0.34152642873114303	2.39412715397312	0.0166599720646612	0.178486263876938	58	90	124	113	185	60	101	61
ENSMUSG00000019790	Stxbp5	3999.2862790885297	0.6591374308949051	0.153829599107022	4.28485437601857	1.8285892263432002e-05	0.0009027581478086551	4990	4191	4434	4223	4303	3185	3853	2741
ENSMUSG00000019791	Hint3	537.301994062842	-0.00268048592515659	0.19175368618445396	-0.013978797375389998	0.9888468966287629	0.9984694341573809	436	499	532	633	472	513	762	522
ENSMUSG00000019792	Trmt11	938.2738509992571	-0.0806997236332078	0.183120924414737	-0.440690892595305	0.6594367907936209	0.939334540433342	866	968	891	813	844	951	1513	827
ENSMUSG00000019794	Katna1	2538.72216260177	0.151201983865269	0.12335144332216699	1.22578204026654	0.220280707455559	0.6882242066027671	2275	2333	2677	2675	2720	2380	3270	2274
ENSMUSG00000019795	Pcmt1	5064.23211902294	0.23572043277993202	0.19869038334217	1.18637061751495	0.23547596995051998	0.7079134617710919	5647	5414	5104	4614	4779	3869	6850	4553
ENSMUSG00000019796	Lrp11	153.023895093315	0.22167311049884503	0.228999281800492	0.9680078852472991	0.333040431647438	0.7978550609417749	135	118	166	178	185	122	197	143
ENSMUSG00000019797	Mtres1	828.755472035236	0.24481777158888102	0.19823549277430502	1.23498455378831	0.21683625281499502	0.6837691481257511	777	998	925	666	836	759	968	737
ENSMUSG00000019802	Sec63	6184.88322253289	-0.00148112832320263	0.13455254220587	-0.0110078063106118	0.991217218667716	0.998883089953588	4917	5123	6785	6471	6545	7051	8504	5233
ENSMUSG00000019804	Snx3	8425.98534729551	-0.11498606002465699	0.26169028282345	-0.43939751520018505	0.660373526662429	0.9394515327104591	5732	9816	9503	4628	9642	8386	12527	8642
ENSMUSG00000019806	Aig1	489.884785786528	0.000159079833575054	0.179085224144299	0.000888291227459808	0.9992912462373221	0.999828989348365	394	396	491	593	485	565	613	450
ENSMUSG00000019808	Adat2	363.89060385998397	-0.24744324215965396	0.17822512810580604	-1.38837460682174	0.16502300461223998	0.613346611095219	329	352	308	288	348	439	526	378
ENSMUSG00000019809	Pex3	878.864784082906	-0.0904611677538533	0.27915995914079	-0.32404778977715304	0.745901853573336	0.958783436284624	874	875	580	1056	682	710	1561	837
ENSMUSG00000019810	Fuca2	2842.3540377254303	-0.19453488341254	0.13793752743641	-1.41031151585794	0.158447719636086	0.602931402881418	2413	2526	2458	2777	2754	3247	4514	2643
ENSMUSG00000019813	Cep57l1	1078.3920315011	0.0544652650840663	0.173523982954789	0.313877448849575	0.7536141186763801	0.960147976856353	901	982	1144	1046	1197	906	1676	977
ENSMUSG00000019814	Ltv1	2428.94171380668	-0.0172209373978278	0.142786705077537	-0.120606028330694	0.9040030937848671	0.9858004743371651	2119	2470	2274	2164	2561	2837	3031	2256
ENSMUSG00000019817	Plagl1	88.3291954720692	1.25059706998946	0.463808670332378	2.6963641475120497	0.00701009857016391	0.100776805297025	48	106	101	109	190	27	109	32
ENSMUSG00000019818	Cd164	13146.6359461792	0.194738632803244	0.17060177327076503	1.14148070720327	0.253669936020899	0.7272979365384521	10526	10817	15079	15507	14798	11819	18860	10217
ENSMUSG00000019820	Utrn	3784.2954915189293	0.8785840274010821	0.209027717167135	4.20319390800493	2.6317495319819e-05	0.00122931045061591	3796	2974	5941	4554	4892	2162	3593	2530
ENSMUSG00000019822	Smpd2	621.2089747321489	0.131763890252212	0.211615905824765	0.6226558903437189	0.533510674824933	0.901230280741202	514	481	747	711	651	817	726	426
ENSMUSG00000019823	Mical1	5040.10377156806	-0.015934790443711003	0.244388108117905	-0.0652028061693706	0.948012526885591	0.9916658968040172	3500	3103	5716	5443	6785	7211	5429	4164
ENSMUSG00000019826	Zbtb24	1232.48761889886	0.0483944786306915	0.16832679799739997	0.28750311421856395	0.773727117750103	0.963446471490792	962	908	1328	1356	1502	1421	1518	1079
ENSMUSG00000019828	Grm1	3.61191753571025	5.11148028809642	1.9073002606660199	2.6799557434714103	0.007363189448557259	0.10449274352221001	0	4	4	16	4	0	0	0
ENSMUSG00000019831	Wasf1	28.279230402362	0.9104005079038789	0.621929377804451	1.4638326157188402	0.14323968844909699	0.577485515959565	10	34	32	40	52	34	24	5
ENSMUSG00000019832	Rab32	2912.89647284857	0.481292999947884	0.18589509580519	2.58905700477574	0.009623916143262341	0.126330022456434	3137	2495	3385	3848	2760	2804	2763	2161
ENSMUSG00000019836		163.52721589317198	0.24697992294922302	0.314843942359864	0.7844518814560101	0.43277500599958396	0.8577260545508242	169	217	161	116	162	103	227	159
ENSMUSG00000019837	Gtf3c6	2019.59758813715	0.30574823364006204	0.175122533788355	1.74591028936102	0.0808265416626165	0.44313027409901795	1611	1659	2475	2372	2425	1669	2587	1652
ENSMUSG00000019838	Slc16a10	15957.908212223201	-0.096757802706351	0.30930253818451503	-0.31282576364966697	0.7544130405015258	0.960147976856353	17906	18349	14323	10885	11960	10350	30313	16093
ENSMUSG00000019841	Rev3l	2943.58372458181	0.00679714926293781	0.166648208270876	0.0407874127988791	0.9674653741406791	0.995636783990618	2664	2226	2843	2832	3710	2708	4479	2704
ENSMUSG00000019842	Traf3ip2	967.438826523687	-0.0343643608972838	0.291207267904911	-0.118006535841355	0.9060624792180809	0.9858004743371651	515	627	1172	957	1447	1412	1129	738
ENSMUSG00000019843	Fyn	7188.117945552041	0.44663051962468997	0.20203359541087698	2.21067451042671	0.0270583848795654	0.240982669810155	5948	5437	10505	7975	8976	7448	7270	4849
ENSMUSG00000019845	Tube1	722.490439798013	-0.11788787426342501	0.171584535760692	-0.6870541901738879	0.492048580387133	0.885500386463866	564	646	599	752	811	808	1138	625
ENSMUSG00000019846	Lama4	421.667343542166	0.397441729939832	0.26299744390835	1.51119997226412	0.13073750948316698	0.554547675737343	263	311	502	586	603	431	434	307
ENSMUSG00000019848	Popdc3	54.1345492208908	-0.7444365938706949	0.36211782480268107	-2.05578555619663	0.0398031908623013	0.30256045519013897	21	42	39	57	50	87	100	57
ENSMUSG00000019849	Prep	3584.8526108034202	-0.18104847387895603	0.17027981599748399	-1.0632409532415301	0.28767269476723606	0.760444466118647	2477	3209	3201	3219	4410	4667	4620	3538
ENSMUSG00000019850	Tnfaip3	3538.0715446283098	0.46642831072507895	0.3004548506361	1.55240732422057	0.12056479206286401	0.5350434980197871	2608	2436	4711	4428	5120	4447	3861	1468
ENSMUSG00000019851	Perp	49.4410264906881	0.6330505992976179	0.594208929051141	1.06536702554857	0.286709872579552	0.7594286528042079	26	24	66	26	147	36	68	24
ENSMUSG00000019852	Arfgef3	63.0108250007376	-0.0293842399418596	0.343477434427124	-0.0855492588352091	0.9318247360857671	0.9905143940425051	41	76	52	52	80	58	105	54
ENSMUSG00000019853	Hebp2	93.21727132722691	0.598185240309309	0.329158829876858	1.81731488270601	0.0691689124173896	0.40826178323133794	105	89	101	87	134	106	101	35
ENSMUSG00000019854	Reps1	2240.92032742361	0.249357850564466	0.13152279911748	1.8959287077043798	0.057969472266932	0.372779699214863	2121	1939	2488	2177	2784	2347	2721	1665
ENSMUSG00000019856	Fam184a	106.11890079140998	1.18586364740919	0.306635898654182	3.86733468786244	0.00011003136890089099	0.00405926175281757	116	167	141	95	121	63	94	44
ENSMUSG00000019857	Asf1a	3170.4269567312	-0.04384820217637899	0.22585512563278198	-0.19414304658142603	0.846063876502548	0.9759180201440859	2931	3733	2657	2463	3131	2696	5043	3136
ENSMUSG00000019861	Gopc	2376.5446511651103	-0.251261754785474	0.23701682280411399	-1.0601009321314399	0.289098683794463	0.7620118271870391	1477	2202	1880	3100	1964	3063	3578	2221
ENSMUSG00000019863	Qrsl1	1088.67690538605	-0.0508990589345575	0.18110138907350398	-0.28105283562402195	0.778669875345675	0.964242906836105	777	905	993	1158	1373	1380	1411	929
ENSMUSG00000019864	Rtn4ip1	1274.14779796099	-0.145460474597118	0.166997858608752	-0.871031974954285	0.383736694581604	0.8312425039354359	908	1240	1221	1154	1375	1409	1643	1410
ENSMUSG00000019866	Crybg1	2194.03185807905	0.38167804497565394	0.20718814333296698	1.84218092230436	0.0654486900461621	0.3975270067451479	1809	1583	2902	2968	2385	2054	2343	1732
ENSMUSG00000019868	Vta1	1999.8195814855399	-0.0412511301186288	0.11820912616432301	-0.34896738904308805	0.727113792154935	0.9563621494494671	1702	1648	2112	1966	2108	2168	2819	1832
ENSMUSG00000019872	Smpdl3a	4964.25302101222	-0.0200460278454389	0.170468496391786	-0.11759373884173499	0.9063895662048	0.9858004743371651	4498	3287	4957	5653	5484	5699	6881	4239
ENSMUSG00000019873	Reep3	4164.43441215959	0.273120643258677	0.165859075895047	1.64670303258836	0.0996191005899793	0.49245117748501294	3571	3161	4680	5089	5071	4282	4985	3099
ENSMUSG00000019874	Fabp7	248.00569041949402	-0.0536982709775991	0.21593754055776102	-0.248675014260595	0.803612177541697	0.9670330963398699	212	189	279	194	313	303	366	191
ENSMUSG00000019876	Pkib	458.691645717699	1.03241407097754	0.38022635843490205	2.71526170680852	0.00662234152837825	0.0974636614079595	232	398	383	981	778	316	414	212
ENSMUSG00000019877	Serinc1	9713.15284110223	-0.109491041509884	0.20143053442986	-0.543567249224619	0.5867393020907989	0.9193197796511949	8805	8770	9329	8987	9317	8234	18118	8564
ENSMUSG00000019878	Hsf2	761.8788959491451	0.314458844887503	0.14979849763017802	2.0992122742368	0.0357981924874199	0.284381140843287	678	632	914	821	934	681	901	625
ENSMUSG00000019880	Rspo3	66.9144015485684	0.9782771871167791	0.49354236724566297	1.98215442491047	0.0474619597531719	0.334580919903832	39	34	145	85	103	70	35	32
ENSMUSG00000019883	Echdc1	824.561457820346	-0.0620912560721173	0.18720083752194897	-0.33168257628568104	0.740128958695492	0.958783436284624	618	869	654	801	954	889	1165	778
ENSMUSG00000019888	Mgat4c	3.3669211364194	-2.6404283447497403	2.19399224209321	-1.2034811673858101	0.22879017481329397	0.6989864447254219	0	5	0	0	0	4	0	16
ENSMUSG00000019889	Ptprk	410.433851932349	0.35143765877678	0.22526731826864302	1.5600916345871	0.11873822814741199	0.532650940594462	320	340	381	480	655	354	485	331
ENSMUSG00000019890	Nts	71.50884911206491	1.1623440172465902	1.20045787032151	0.968250570038983	0.332919244624766	0.7978212700636209	126	116	78	0	107	52	38	41
ENSMUSG00000019891	Dcbld1	304.121157927596	-0.5080563516554509	0.23947084106353198	-2.12157918433444	0.0338730919189988	0.275282338555846	183	180	245	292	382	456	475	317
ENSMUSG00000019894	Slc6a15	32.961592325468196	1.4665460306273002	0.43324761699227704	3.38500657155015	0.000711765504731957	0.0179639436863439	40	31	66	35	37	16	20	16
ENSMUSG00000019897	Ccdc59	2262.37917963263	0.131769887473331	0.179302029293645	0.734904607563196	0.46239759207830494	0.870981081507901	1731	2213	2826	2035	2480	2336	3247	1669
ENSMUSG00000019899	Lama2	671.950897634575	-0.24123856701753002	0.20209517349804698	-1.1936879186274199	0.23260006811818	0.704529456125717	607	573	647	448	754	674	981	801
ENSMUSG00000019907	Ppp1r12a	10584.6301317194	0.39586991891158096	0.13628192933400599	2.90478657622586	0.00367503599506494	0.0645175877196905	10043	9458	12177	12471	11869	8953	13054	7782
ENSMUSG00000019916	P4ha1	3056.02708283641	0.270121575047144	0.146207308777337	1.84752443161729	0.0646711705666526	0.394841359490188	2706	2589	3813	3246	3416	2762	3963	2391
[truncated: 28,363 more rows]
