# Supplementary material for: Sanyin decoction alleviates psoriasis by reshaping gut microbiota and modulating the gut–spleen–skin axis
Source: Front Microbiol. 2026 Apr 16;17:1799928. doi: 10.3389/fmicb.2026.1799928 (PMC13132127; doi:10.3389/fmicb.2026.1799928)
Supplement: Supplementary file 2 [file Table_2.xls]

Gene	gene_name	baseMean	log2FoldChange	lfcSE	stat	pvalue	padj	pf20	pf21	pf22	pf23	pf24	pf10	pf11	pf12
ENSMUSG00000000001	Gnai3	13478.456873488301	-0.258745604597299	0.117918545405585	-2.19427405339283	0.028215713603712996	0.0729452499218662	14323	11415	12987	12120	13341	16247	12525	15988
ENSMUSG00000000028	Cdc45	875.4378611247771	0.7888045462480899	0.122037522509368	6.46362307287532	1.0222531980635e-10	1.12762391232543e-09	1059	1046	1110	974	1122	540	531	730
ENSMUSG00000000031		13602.4243269969	-1.23599972722652	0.378318430566546	-3.2670883239168704	0.00108659774054901	0.00413988210952641	7202	9423	8792	16222	4053	15787	15239	33416
ENSMUSG00000000037	Scml2	169.978355408123	1.5594990236306998	0.354861985570419	4.39466352284508	1.10944463621047e-05	6.20740076301787e-05	264	250	248	176	216	33	118	76
ENSMUSG00000000049	Apoh	5.5243913135034	1.15487325949553	1.3444456839686998	0.858995847334228	0.390342807078985	0.572911026432785	5	4	8	0	19	4	5	0
ENSMUSG00000000056	Narf	3658.29640260399	-0.8422423373174309	0.131290789273315	-6.41509082228221	1.40738932291733e-10	1.5220671628045903e-09	2828	2813	2936	2670	3158	4762	4065	6338
ENSMUSG00000000058	Cav2	3045.8146165776197	-0.7728609724022791	0.200830091465165	-3.84833252210283	0.000118924557707552	0.000550953900218147	3482	1832	2054	2191	2777	3868	4082	4281
ENSMUSG00000000078	Klf6	6305.93130603375	-0.6262581856872149	0.16081678806629	-3.8942338870060302	9.850956823829599e-05	0.00046299497071999104	6533	4396	4937	4553	6415	8522	7258	8272
ENSMUSG00000000085	Scmh1	959.3696288194209	0.300261217218231	0.21289417716322198	1.41037778120172	0.15842816251097303	0.29709909006440005	773	1118	835	1203	1330	754	756	997
ENSMUSG00000000088	Cox5a	9004.92892737469	-0.47451959332856797	0.147744344154469	-3.2117614792242004	0.00131923855800439	0.00493199691215775	8044	8183	8893	7055	7949	10074	8611	14110
ENSMUSG00000000093	Tbx2	386.06711127795	0.8316547314946379	0.20653734886258102	4.02665540191464	5.65758527663595e-05	0.00027808483990279304	344	461	559	524	467	229	288	253
ENSMUSG00000000094	Tbx4	140.333211961708	1.42859417820497	0.26379197054684805	5.415609031781559	6.10804372926208e-08	4.789087148264379e-07	136	198	157	230	214	66	56	82
ENSMUSG00000000120	Ngfr	956.7714792910119	1.65091647922642	0.234206733446587	7.0489710305571505	1.80245668358131e-12	2.44824618218486e-11	1195	862	1242	1298	1994	406	370	444
ENSMUSG00000000125	Wnt3	2273.2278764771104	2.51778521550227	0.156801443714557	16.0571558262287	5.093785395323729e-58	7.73222856022587e-56	3501	3013	3923	3286	3098	636	573	491
ENSMUSG00000000126	Wnt9a	420.011578796594	0.669643768467021	0.182250050816186	3.67431320577469	0.000238490042251929	0.00104131587637312	550	383	568	524	471	243	316	357
ENSMUSG00000000127	Fer	1606.8930673472698	-0.176448391574554	0.12641502860106002	-1.39578650993617	0.16277879388423003	0.303585288344937	1681	1476	1522	1547	1600	1895	1386	1884
ENSMUSG00000000131	Xpo6	3611.7760587038597	0.211723846336464	0.13754765415391	1.5392763158254599	0.123736853431821	0.24536943767205605	3393	3706	3549	4334	4440	3080	3326	3365
ENSMUSG00000000134	Tfe3	3675.1827240966	-0.44317369277259	0.11617170622297197	-3.8148160785552596	0.00013628439824953998	0.000624680078429168	3650	2934	3735	3019	3222	4341	3871	4930
ENSMUSG00000000142	Axin2	3080.94517316406	1.12694412494041	0.128229824174716	8.78847126394656	1.5160880440934399e-18	3.57277279705628e-17	3670	4080	4487	3929	3556	1833	1558	1884
ENSMUSG00000000148	Brat1	1069.41518871059	0.428226610956219	0.136286257579632	3.1421114539447004	0.0016773417331258401	0.0061154104797801105	1048	1137	1312	1270	1273	797	932	883
ENSMUSG00000000149	Gna12	4915.57061043904	0.6589148520359879	0.133325690018833	4.94214469801667	7.726783314729749e-07	5.175608644863401e-06	4904	5854	6380	5844	6095	3123	3763	3858
ENSMUSG00000000154	Slc22a18	364.18264954573	-1.1550099150903799	0.20883323919927899	-5.530776228530399	3.18816819120921e-08	2.5957496949881396e-07	240	187	244	242	365	514	517	627
ENSMUSG00000000157	Itgb2l	1.6352370428682101	-4.5972615720047	2.77642308492476	-1.6558216926543399	0.0977579334136176	0.204199132096045	0	0	0	0	0	9	0	4
ENSMUSG00000000167	Pih1d2	133.82706382117598	1.01240139899609	0.19827618252860602	5.106016194607861	3.2902150522861e-07	2.32495191962653e-06	179	151	173	155	186	89	66	89
ENSMUSG00000000168	Dlat	5027.6914902011495	-0.817206431105188	0.128913395863035	-6.33918938861434	2.30977170440584e-10	2.4377386992412304e-09	4708	3463	4056	3556	4226	6123	6321	8161
ENSMUSG00000000171	Sdhd	6666.85773557128	-0.9763187049332701	0.11716896029939801	-8.33257120690079	7.9105250784779e-17	1.62447766373935e-15	5148	5088	4923	4525	5298	8391	8662	11771
ENSMUSG00000000182	Fgf23	13.4728399396851	-2.58812557200605	1.22544855687754	-2.11198222681874	0.0346879737653465	0.0871549411072722	16	4	0	4	0	8	11	69
ENSMUSG00000000183	Fgf6	28.6054077051129	-2.05616535230191	0.506316342358231	-4.0610290055522595	4.88569004648445e-05	0.00024287191160418903	4	9	20	14	20	54	52	56
ENSMUSG00000000184	Ccnd2	14041.007595419	2.28806380143504	0.138640533562952	16.503570367435902	3.4582640366208895e-61	5.769308899509279e-59	21370	20884	21071	21134	17573	3316	4156	4762
ENSMUSG00000000194	Gpr107	5089.037572956339	-0.0219021336276425	0.0917268668182558	-0.23877555603243802	0.811279625506484	0.899230737096438	5305	4736	5090	5246	5471	5315	4608	5371
ENSMUSG00000000197	Nalcn	26.6166320120941	0.54761554619662	0.461600394258329	1.1863411578677099	0.235487599043082	0.401380638316364	22	35	20	32	45	14	20	28
ENSMUSG00000000202	Btbd17	3.39996508142801	4.87481287891846	1.843354881473	2.64453303480177	0.00818037212346192	0.0249693383317968	4	0	8	8	8	0	0	0
ENSMUSG00000000204	Slfn4	2839.0843686376197	-4.65383895330483	0.726551174102525	-6.40538356992335	1.49991810905006e-10	1.6133335575128602e-09	344	96	82	338	592	10315	6618	3839
ENSMUSG00000000214	Th	117.593189763864	-2.38533217863942	0.43924231683945997	-5.43056096189212	5.61771846929664e-08	4.4241994554061097e-07	30	34	74	67	27	193	135	396
ENSMUSG00000000216	Scnn1g	726.967750021586	0.0437935678911818	0.1904726171475	0.22992054473251897	0.8181535115654192	0.9035861793748058	615	773	929	774	657	802	564	760
ENSMUSG00000000223	Drp2	231.924161894296	-0.533579544728331	0.293857858651109	-1.8157742902558798	0.0694050026531242	0.154800396082311	264	224	232	145	149	265	368	212
ENSMUSG00000000244	Tspan32	15.8936341533813	-1.1916098472393999	0.6017707646771779	-1.98017237989061	0.0476841623005806	0.11359644087368401	7	9	16	5	18	30	26	16
ENSMUSG00000000247	Lhx2	1758.53047937483	2.58751463696218	0.274638501599705	9.42152910786548	4.44565895107811e-21	1.27176792013906e-19	2795	2567	2734	2464	2504	193	513	571
ENSMUSG00000000248	Clec2g	16.4747875449747	-0.9273081251851221	0.59731952478666	-1.5524490439456498	0.120554816224012	0.24071675960970498	22	8	5	15	13	30	22	17
ENSMUSG00000000253	Gmpr	912.831169952281	-2.03657285187741	0.215868139174326	-9.43433736755732	3.934733368081599e-21	1.13040562464605e-19	514	396	497	384	366	1558	1209	2458
ENSMUSG00000000263	Glra1	5.84921616966128	-1.47486994857429	1.1506358424628702	-1.28178689916127	0.199917411141118	0.354934768349642	8	0	4	6	0	9	10	10
ENSMUSG00000000266	Mid2	2998.59551914534	-0.21382506133286897	0.112904114674515	-1.8938642045889398	0.0582430368342771	0.134303928244173	3243	2721	2894	2592	3011	3377	3200	3159
ENSMUSG00000000275	Trim25	2592.5928452326602	-0.860133756523391	0.801367190673292	-1.07333288227176	0.283121786756518	0.457734197253358	4042	645	3191	1104	1270	7326	1533	1694
ENSMUSG00000000276	Dgke	744.847501321283	0.226292408883826	0.12083743604907402	1.8727011783991	0.0611096605597547	0.13951185225954701	899	729	826	815	755	694	604	707
ENSMUSG00000000278	Scpep1	5391.41732962875	0.0430690899528249	0.115681383909015	0.3723078726884799	0.7096636377220319	0.8349931224289321	5365	5242	5560	5401	6282	5731	4876	5099
ENSMUSG00000000282	Mnt	1535.0524470627402	-0.3467981237116469	0.11520432536792301	-3.0102873533966	0.0026100063519728	0.00909843840437897	1252	1414	1561	1447	1434	1655	1677	1950
ENSMUSG00000000290	Itgb2	2181.1355798711397	-2.25092537034099	0.317578578807091	-7.087774555815639	1.3628574198841899e-12	1.87492376887087e-11	953	577	583	822	1715	3900	4697	4179
ENSMUSG00000000295	Hddc2	1238.23976514937	-0.36618569967257797	0.134356675062644	-2.7254745586837594	0.00642091246676699	0.0201319621527336	1232	1158	1275	1052	986	1408	1251	1642
ENSMUSG00000000296	Tpd52l1	1412.8793181701	0.9961036381362001	0.19450489087136802	5.121226688304491	3.03554465192245e-07	2.15675351518311e-06	1372	1917	1794	1938	1832	776	669	1177
ENSMUSG00000000301	Pemt	129.390411174917	0.31604920658422697	0.28636686301741804	1.1036514604170602	0.26974435906605604	0.442492097364894	112	155	166	127	153	120	65	153
ENSMUSG00000000303	Cdh1	23724.0698052894	0.0110005007746213	0.0983563125693745	0.11184336304659899	0.9109476044569008	0.9568606150561109	25525	21771	25914	23221	25184	24833	20884	24566
ENSMUSG00000000305	Cdh4	196.65203716539398	0.23392478460917998	0.240345474657644	0.973285579611558	0.330411387417302	0.511614384451746	166	200	235	170	295	146	178	205
ENSMUSG00000000308	Ckmt1	13391.953873126002	-1.3640014690218	0.110855213892341	-12.304351064140999	8.58234278807967e-35	5.4363979251033196e-33	9012	7711	8909	7568	9879	22058	19727	22748
ENSMUSG00000000317	Bcl6b	281.093619037689	0.45545244269187396	0.30782394122645595	1.47958745793854	0.138983375631141	0.268666433654138	427	341	331	298	199	130	241	315
ENSMUSG00000000318	Clec10a	1961.31226217272	-0.8121959122604151	0.255221671116527	-3.18231562667572	0.00146102504839945	0.00540688371469504	1404	1678	1120	1243	2365	2831	2923	2159
ENSMUSG00000000320	Alox12	1825.115101985	1.32237847328783	0.186853919451897	7.07707110007004	1.47233004497446e-12	2.01597029432333e-11	2591	2087	2938	2309	2114	1060	662	1096
ENSMUSG00000000326	Comt	2905.82886070338	-0.390461774463549	0.175807724849699	-2.22095914612035	0.0263537285903473	0.0688712136305632	2562	2007	2476	2655	3627	3364	3084	3723
ENSMUSG00000000339	Rtca	1489.24550131539	0.428002252733716	0.12102875197308699	3.5363683897929503	0.000405668573401777	0.0016902355656610401	1637	1651	1872	1632	1621	1123	1066	1477
ENSMUSG00000000340	Dbt	2161.90390771697	0.10741324571407901	0.0978008499478573	1.09828540111202	0.272079884668129	0.445369409502661	2249	2172	2232	2364	2323	1879	2105	2150
ENSMUSG00000000346	Dazap2	13795.952933688	-0.24809618978293502	0.0863001502850576	-2.87480599933429	0.00404275815150801	0.0134341677982887	14025	12143	14059	12360	13283	15283	13841	16493
ENSMUSG00000000355	Mcts1	2377.5220597040197	-0.348581505986159	0.103274182759255	-3.37530151943923	0.000737348573103239	0.00291266083284563	2508	2185	2160	2007	2155	2607	2625	2947
ENSMUSG00000000359	Rem1	103.28020720741199	-0.744806181976799	0.338912927975208	-2.19763284459684	0.0279752806921894	0.0724570735566898	73	43	105	87	115	128	99	189
ENSMUSG00000000365	Rnf17	3.3335719597370805	2.8319638195608596	1.69119368528407	1.6745354740874498	0.0940254086475752	0.1980846615413	0	4	5	8	8	0	2	0
ENSMUSG00000000374	Trappc10	4646.498788980371	0.0363151727288171	0.0942567744832213	0.385279179432154	0.7000305855524549	0.8286031156491809	4899	4530	4631	4605	5297	4631	4375	4585
ENSMUSG00000000378	Ccm2	2114.28204409477	0.34558931707988205	0.12481623613215899	2.76878495770343	0.00562657585572278	0.0179418981606739	2033	2180	2511	2475	2532	1791	1577	2030
ENSMUSG00000000384	Tbrg4	2966.8866991434998	0.0986455621720861	0.0966255527565872	1.02090554059326	0.307299193864123	0.48627326887805605	3111	2972	3031	3313	3099	2880	2530	3057
ENSMUSG00000000385	Tmprss2	353.073294632361	4.10143586113366	0.48047478987494996	8.53621448526178	1.38690802926805e-17	3.0388435421523996e-16	660	311	496	455	885	64	17	12
ENSMUSG00000000386	Mx1	182.524311567453	-0.32857384020808506	0.44806734124351	-0.733313522240211	0.463367229485462	0.643519978010739	142	104	70	285	249	228	251	134
ENSMUSG00000000392	Fap	1509.98993307849	0.8197641102797729	0.18254093277020603	4.49085088938241	7.0939202797908005e-06	4.09416029300685e-05	1450	2061	1951	1726	2004	782	1116	1147
ENSMUSG00000000394	Gcg	3.1805357055999703	4.7774736291150095	2.26006053120989	2.11386976726569	0.0345263920589149	0.0868222435634186	9	9	0	0	8	0	0	0
ENSMUSG00000000399	Ndufa9	8977.86782081754	-0.258704149817081	0.135520357193281	-1.9089689193197301	0.0562661012372715	0.130388622307441	8380	8816	8926	8299	8242	8819	8324	12897
ENSMUSG00000000402	Egfl6	465.911381946826	2.9936703983893103	0.165929712034882	18.0417983113234	9.151677520301249e-73	1.95191380225716e-70	688	642	770	782	656	78	90	91
ENSMUSG00000000409	Lck	244.35993905585	0.25113300000951605	0.19692371197793399	1.27528065303612	0.202209923041762	0.35809933241811603	249	225	327	279	248	172	235	244
ENSMUSG00000000411	Tssk3	3.15887965083434	1.77486802948466	2.43104146146146	0.730085462391772	0.46533794693246094	0.6453260688755961	11	0	0	11	0	0	0	4
ENSMUSG00000000416	Cttnbp2	1683.4966117826998	1.7635507178572198	0.14021347274687698	12.5776124313025	2.80376167656242e-36	1.87468184004915e-34	2082	2448	2167	2296	2685	697	662	641
ENSMUSG00000000420	Galnt1	5139.10025932795	-0.8068950899548749	0.108234257777776	-7.45508036477297	8.981306866524941e-14	1.38517647640743e-12	4441	3849	3946	3641	4634	6752	6316	7879
ENSMUSG00000000435	Myf5	17.657839222054104	-1.9751741462427101	0.783885447800727	-2.5197229413867404	0.0117447238459857	0.0343593583545336	12	4	15	12	0	36	24	39
ENSMUSG00000000439	Mkrn2	2718.66302267393	-0.14178240890149	0.131300188433149	-1.07983400932953	0.280216103610205	0.45477761874206796	2500	2617	2817	2393	3046	2643	2472	3535
ENSMUSG00000000440	Pparg	1383.2447875985902	-0.4096403925959	0.219331245359752	-1.8676791440453402	0.0618068073787713	0.140760127178294	1419	962	991	1088	1855	1517	1664	1683
ENSMUSG00000000441	Raf1	7402.50293619174	0.0101622274217443	0.13394719314989098	0.07586741597767199	0.939524580403658	0.9719428652347779	7617	7589	8370	7185	7125	8085	5794	8118
ENSMUSG00000000486	Septin1	405.842490646356	-0.145129316262917	0.221586562050751	-0.654955403972906	0.5124964672184911	0.6875793633567929	468	482	417	336	286	366	470	447
ENSMUSG00000000489	Pdgfb	1017.8445190297301	-0.18087129817112302	0.148938294458766	-1.2144042526363	0.22459339228799802	0.387436535792846	994	1037	990	905	1022	878	1010	1408
ENSMUSG00000000530	Acvrl1	674.516925948331	-1.08383319808	0.277920320686517	-3.8997983141452903	9.62728515549134e-05	0.000453304292936849	520	595	341	450	514	589	1333	1069
ENSMUSG00000000531	Tamalin	566.173897782313	0.7303185073936701	0.184990079330672	3.94787931350749	7.88465322587101e-05	0.00037774371489711003	693	480	779	751	701	334	419	442
ENSMUSG00000000532	Acvr1b	7096.785440052041	0.0893277004608797	0.0975471781565923	0.9157384370205159	0.359804099819456	0.542410233507016	8119	6796	7222	7474	7478	6705	6820	6738
ENSMUSG00000000538	Tom1l2	6777.519078343879	-0.692456371133641	0.137146985160728	-5.049009063685401	4.44107669338116e-07	3.07878715264866e-06	6162	4535	6004	5157	6328	9239	7375	9950
ENSMUSG00000000544	Gpa33	20.967453182479503	4.63531380900646	0.8873878826831719	5.223548686500861	1.75526286345239e-07	1.2917799352584e-06	30	22	30	38	48	0	0	4
ENSMUSG00000000552	Zfp385a	4184.848706857921	0.0673060322678556	0.18884055963225196	0.35641724637401795	0.721528115566658	0.841731146241307	3440	5405	4162	3525	5167	3933	3646	4548
ENSMUSG00000000555	Itga5	1427.05613534172	-0.551882979932785	0.15646014360271202	-3.5273071289908904	0.000419809489860622	0.00174333456547296	1241	957	1333	1232	1455	1613	1523	2201
ENSMUSG00000000560	Gabra2	6.58133465208772	-1.42017686758241	1.53706789758411	-0.9239519411046051	0.35551133816503494	0.537968271997386	13	0	8	0	0	20	4	8
ENSMUSG00000000561	Wdr77	1880.66327280374	0.7163684885956791	0.2038445320813	3.51428846916516	0.000440933694669109	0.0018238645607775	2177	1807	2759	2104	2433	1634	903	1469
ENSMUSG00000000562	Adora3	72.6099966204037	-1.42274885201616	0.45191623382929796	-3.1482578971783	0.00164246715370605	0.00599929553574032	73	34	42	21	59	63	170	121
ENSMUSG00000000563	Atp5pb	18683.9892688756	-0.755601722517506	0.12602898820638	-5.99545972137905	2.02910586356527e-09	1.9126947831129e-08	17107	15312	13218	14896	15272	23441	21610	29987
ENSMUSG00000000567	Sox9	3381.84056644933	1.35214069086788	0.220663210058432	6.127621774875059	8.92023231978615e-10	8.74608405424712e-09	6754	3127	4631	3612	4358	1720	1617	1768
ENSMUSG00000000568	Hnrnpd	7357.248620030441	0.357660977871682	0.102420299728481	3.4920907165850097	0.000479255448767509	0.0019666864793005698	8553	8781	7974	7850	7734	5770	5996	6888
ENSMUSG00000000579	Dynlt1c	1674.18720346565	-0.0781264097832921	0.13919021031766002	-0.5612924185184561	0.5745982090926839	0.737877640736772	1503	1622	1655	2007	1571	1712	1616	1826
ENSMUSG00000000581	C1d	2467.35078018763	-0.0845082474942996	0.543856500354565	-0.15538703212925598	0.876516206856646	0.9386589441611191	1044	2776	3224	2518	2723	2986	841	3945
ENSMUSG00000000594	Gm2a	8239.48382328443	-1.63140760109061	0.15958524529835502	-10.2227972143702	1.56751114693337e-24	5.63751954541172e-23	5459	3931	4363	4263	5591	16126	11634	14777
ENSMUSG00000000600	Krit1	2092.66324947166	0.140865937061324	0.123050503996155	1.1447814717258402	0.25229969238849104	0.421705028556567	2566	2208	1993	2215	2085	1840	1977	2031
ENSMUSG00000000605	Clcn4	4667.96113240962	0.0353939835461771	0.17476141785722	0.20252744558924302	0.839504404471811	0.9164088926920259	5333	4496	4960	4292	5002	5147	3094	5536
ENSMUSG00000000617	Grm6	3.62429678675421	-5.745994613789231	1.6493603353251	-3.48377155114299	0.000494401294259058	0.00202366442551148	0	0	0	0	0	4	12	13
ENSMUSG00000000627	Sema4f	80.9032788158161	-1.2091054325173798	0.40268438221642605	-3.00261317775055	0.00267672422861256	0.00930934427023684	93	21	59	52	54	109	102	166
ENSMUSG00000000628	Hk2	8614.42650798117	-1.72449027878341	0.169610681673299	-10.167344779057501	2.7736657464706896e-24	9.82857644482814e-23	4548	4550	4995	4477	5032	13775	11135	21118
ENSMUSG00000000631	Myo18a	12950.874610243001	0.413007319838387	0.17626143410938896	2.34315193181778	0.0191215946760859	0.0522907262021762	12416	13005	14828	14372	18395	11161	7897	13103
ENSMUSG00000000632	Sez6	3.5557041182096296	-1.4921212469676102	1.9468665602596498	-0.7664219404788629	0.44342528201927794	0.624550220628924	0	0	4	0	7	5	12	0
ENSMUSG00000000673	Haao	80.7372372564121	0.49407627153285993	0.320888992334265	1.5397108761468201	0.123630844520831	0.245216941112859	58	112	97	112	81	66	70	54
ENSMUSG00000000682	Cd52	889.310034076411	-1.96613795983375	0.23124177185031	-8.50252073447394	1.8551751080420398e-17	4.0101055783135696e-16	541	321	369	326	627	1607	1505	1848
ENSMUSG00000000686	Abhd15	276.152752658486	-0.5330053536265721	0.24337648875463602	-2.19004455341588	0.0285210057987185	0.0736046388735652	315	162	220	243	272	269	409	337
ENSMUSG00000000690	Hoxb6	1119.4032911260902	2.0276473006510902	0.226530348643393	8.950885887007711	3.52640770114802e-19	8.76374728030878e-18	1087	1904	2031	1580	1342	381	379	377
ENSMUSG00000000693	Loxl3	371.149325655935	-0.5674211602768969	0.31105212145086	-1.82419961526139	0.0681218997539856	0.15257476404423498	193	223	287	373	533	395	459	537
ENSMUSG00000000706	Btn1a1	35.3120829711414	2.7606094972101496	1.9447971191362101	1.4194845673343401	0.155757792989427	0.293053535031584	24	5	0	25	216	14	8	0
ENSMUSG00000000708	Kat2b	4178.1541779969	-0.0899265741633455	0.109500071797143	-0.8212467141568771	0.41150575279048396	0.593483367426454	4762	3640	4145	4003	4312	4003	3962	5007
ENSMUSG00000000711	Rab5b	7234.206297470409	-0.105918427364754	0.0880567441081478	-1.20284287634652	0.229037129183434	0.393069984536186	7016	6557	7621	7243	7491	7123	6944	8524
ENSMUSG00000000730	Dnmt3l	316.794800433734	-1.9125443483946398	0.29279086323961606	-6.532117591488639	6.48462083492005e-11	7.33798648475389e-10	257	104	176	113	149	507	476	778
ENSMUSG00000000731	Aire	14.840386952354601	0.7386409843790309	0.623925837206259	1.18386022878365	0.23646839586423102	0.402523032390197	24	27	10	8	20	13	9	9
ENSMUSG00000000732	Icosl	1213.54851909378	-0.6519070898506031	0.140542789331064	-4.6384954571733	3.5095464826754095e-06	2.12347051983983e-05	1170	801	973	1001	1171	1504	1459	1719
ENSMUSG00000000738	Spg7	3713.8279035056203	-0.0038512331515806	0.140087519050742	-0.0274916222207178	0.978067621822888	0.990507635043807	3293	3606	3645	4179	4208	3513	3137	4488
ENSMUSG00000000739	Sult5a1	415.139451946885	-0.37216760286887696	0.22085391276909602	-1.68513022116108	0.0919634500857465	0.19455597699073698	338	340	455	379	398	348	621	464
ENSMUSG00000000740	Rpl13	57144.2786788472	0.00918615101838315	0.12649691752207498	0.0726195641627402	0.942108857873496	0.9731180562045408	50808	57407	67657	59791	56589	57911	49868	61927
ENSMUSG00000000743	Chmp1a	6846.63477851166	-0.237829674874123	0.11287723193097199	-2.10697649832131	0.0351196167809133	0.0880359126333532	6046	6085	6914	6823	6888	7952	6419	8185
ENSMUSG00000000751	Rpa1	3950.41955664341	-0.7584174975714392	0.14967648335961498	-5.06704513994529	4.0403849592876205e-07	2.8189841147626e-06	2585	3254	3228	3405	3525	5017	4455	6418
ENSMUSG00000000753	Serpinf1	3124.6182095637896	0.0471097027186966	0.264251113826607	0.178276269252013	0.8585060146591259	0.927269044487111	2575	2467	3600	3421	4117	1894	4197	2971
ENSMUSG00000000759	Tubgcp3	2309.07048847583	0.146545590319057	0.0852684622130312	1.71863765940722	0.0856803699103375	0.183509774094856	2436	2447	2503	2290	2557	2098	2080	2263
ENSMUSG00000000776	Polr3d	1583.72434255363	0.666675713389579	0.163607570071406	4.07484637232011	4.60447334973672e-05	0.000229807682779588	1825	1953	1978	1907	1715	1056	886	1542
ENSMUSG00000000782	Tcf7	2488.1759103654	2.4980684102812405	0.18744314893048603	13.3270723658599	1.6109640829305901e-40	1.2625088053646e-38	2752	4351	4070	3941	3192	590	625	682
ENSMUSG00000000787	Ddx3x	30553.386399825496	-0.0155332409607773	0.115280555038093	-0.134742940434703	0.892815121194932	0.9476484694713609	36103	28789	29113	30126	31366	31428	26090	34295
ENSMUSG00000000791	Il12rb1	98.34655444908	-0.16844649821627802	0.24620052062419395	-0.684184167398243	0.493858878621051	0.671657611062087	97	86	129	72	97	96	102	117
ENSMUSG00000000792	Slc5a5	443.98035033915994	4.33629104179093	0.34583754323122196	12.5385202580269	4.59495384581903e-36	3.0361833264756e-34	712	364	622	664	1184	36	37	28
ENSMUSG00000000794	Kcnn3	78.7196388094021	-0.940470706795114	0.6031134699757329	-1.55935947978903	0.11891132109800401	0.237988908766703	80	12	119	20	72	100	134	98
ENSMUSG00000000804	Usp32	3484.63728884216	0.138438073168223	0.12396444116830999	1.11675632030851	0.26409852964064495	0.43598963162495	4306	3462	3312	3487	3874	3471	2953	3325
ENSMUSG00000000805	Car4	228.68838259167703	-0.845666871407177	0.32092375976955795	-2.6351020940749703	0.00841119796868811	0.0255958967262796	234	114	141	141	275	230	275	449
ENSMUSG00000000811	Txnrd3	1147.13860241149	-0.555729387658005	0.14320362237103798	-3.88069364766571	0.000104158974206918	0.00048804967627904904	1052	849	979	909	1202	1480	1189	1612
ENSMUSG00000000817	Fasl	7.85219589168146	-0.7158653664677259	1.26677962430349	-0.565106473717816	0.5720013455026179	0.735885199008341	8	0	5	0	20	5	14	12
ENSMUSG00000000823	Zfp512b	3229.3583987384495	0.6708408499227739	0.10015705338600699	6.6978892373894	2.1145143382727e-11	2.54489352448042e-10	3604	3760	3931	3759	4104	2456	2172	2380
ENSMUSG00000000826	Dnajc5	3292.5123598254604	-0.33227918035453197	0.11844246566834099	-2.80540580170773	0.00502532676440373	0.0162788125188543	3471	2782	3280	2738	3075	3877	3212	4186
ENSMUSG00000000827	Tpd52l2	2591.88184937996	-0.28189933318248805	0.166907086059988	-1.68895964717262	0.0912271633165303	0.19326486305423698	1773	2400	2624	2685	2747	2792	2679	3224
ENSMUSG00000000838	Fmr1	4727.7498138683395	0.55220305529056	0.10320723034648402	5.35042994019624	8.77455177691453e-08	6.7310179906725e-07	6232	5171	4978	5376	5666	3498	3444	3967
ENSMUSG00000000861	Bcl11a	1727.1597344239199	0.599383043352567	0.155846493294825	3.84598351031663	0.000120069838020226	0.000555801301022471	2251	1939	1907	2137	1868	1433	1323	1105
ENSMUSG00000000869	Il4	34.9218754523537	-0.5854523859015699	0.41009860635512896	-1.42758930859324	0.15341010271973402	0.289622804008533	43	35	28	21	23	38	57	35
ENSMUSG00000000876	Pxmp4	2392.1313667302397	-0.263975032256075	0.0974213147065336	-2.70962297163879	0.00673597298858885	0.0209986636209487	2225	2142	2418	2238	2338	2721	2589	2622
ENSMUSG00000000881	Dlg3	2697.54671412781	0.533490847078984	0.11628456802049	4.58780435065966	4.47932126979887e-06	2.6680526462007e-05	3071	3208	3189	2976	3127	2290	1757	2234
ENSMUSG00000000884	Gnb1l	402.38182752829397	0.24361200507281103	0.168076765311206	1.4494091709924701	0.14722334905104	0.280795196546016	480	351	506	385	466	347	302	431
ENSMUSG00000000901	Mmp11	703.478927523779	-1.6538597259621	0.26534489002245004	-6.232868195887151	4.57971485063448e-10	4.61794765863349e-09	676	306	324	331	361	1297	1220	1115
ENSMUSG00000000902	Smarcb1	4804.51643180902	0.5299722356117801	0.12668621617606698	4.1833456836000895	2.87250098044146e-05	0.00014906130357236899	4921	5427	6244	5704	5412	3999	3506	3662
ENSMUSG00000000915	Hip1r	13123.647100918799	-0.5911247713961459	0.10649353708390699	-5.5508041857075	2.84358456094599e-08	2.3241803570050602e-07	11125	10611	12078	10635	11900	17774	14085	17645
ENSMUSG00000000916	Nsun5	1281.32424031619	0.660997412208655	0.155022022749474	4.26389360998645	2.00895126051562e-05	0.00010693357846804	1218	1483	1702	1664	1512	935	797	1076
ENSMUSG00000000934	Top1mt	683.3490454242041	-0.00779436853870054	0.125033971182895	-0.0623380067429772	0.9502936623139241	0.976575164953414	667	626	763	753	673	660	618	768
ENSMUSG00000000938	Hoxa10	131.401262757493	-1.52024759151918	0.6737545850085871	-2.25638181222887	0.0240467296871006	0.06377199525659902	4	45	113	110	123	193	145	333
ENSMUSG00000000942	Hoxa4	110.358843596985	-1.4816215107844901	0.30267211025778396	-4.8951372147324905	9.82371600065431e-07	6.48553229278265e-06	58	67	107	57	48	152	172	228
ENSMUSG00000000948	Gm38393	22.0691606602179	-0.8033108120715929	0.9064565051148971	-0.8862099919176709	0.37550438034074796	0.5583111455152379	38	11	0	8	32	24	38	27
ENSMUSG00000000957	Mmp14	6597.20004724106	0.250909639944433	0.12833838795969402	1.9550630480354199	0.050575629075709005	0.119410644168873	7311	6168	7453	6580	8389	5613	6209	5666
ENSMUSG00000000958	Slc7a7	478.762049936901	-1.3245877885521398	0.26665012145871	-4.967512414042719	6.78172182417116e-07	4.583578895963569e-06	286	285	251	236	510	584	767	944
ENSMUSG00000000959	Oxa1l	3783.3160450089704	-0.101609654359999	0.118223273348487	-0.859472517399214	0.390079876110966	0.572630325190079	3423	3991	3968	3938	3448	3856	3727	4181
ENSMUSG00000000976	Heatr6	1808.0615590825698	0.49639971400619604	0.10380940338529901	4.781837654569309	1.73699937605975e-06	1.09987113817808e-05	2187	1932	2088	2041	2121	1262	1341	1698
ENSMUSG00000000982	Ccl3	863.0979680533239	-7.44870923346241	0.760715076188764	-9.791720272958141	1.22198863217548e-22	3.86302016094573e-21	14	3	6	20	24	3478	2369	771
ENSMUSG00000000983	Wfdc18	192.990231095744	2.00805322546737	0.512877213305957	3.9152708940287204	9.03027596067932e-05	0.00042800459859202903	334	207	235	211	392	125	12	62
ENSMUSG00000001014	Icam4	14.865287888342	-0.5685986782353261	0.8336650321629498	-0.6820469328791361	0.49520927455107705	0.6726720071739389	29	5	8	5	18	27	23	4
ENSMUSG00000001016	Ilf2	5523.0817578696	0.7658483660646221	0.11795804191325801	6.49254899151173	8.43960601993353e-11	9.3956486047486e-10	7024	6568	7498	6248	6014	3744	3328	4405
ENSMUSG00000001017	Chtop	4719.05936881784	-0.355581254280819	0.21350181324536896	-1.66547182375525	0.09581866045194098	0.20103306179616198	4057	5060	4074	4413	4148	7373	3979	4848
ENSMUSG00000001018	Snapin	1370.89855710794	-0.3691765547708061	0.286076612917461	-1.29048142386012	0.196883557471373	0.35065688934135697	830	1103	1003	1620	1748	2113	1281	1326
ENSMUSG00000001020	S100a4	2263.4235493895103	-0.981212577070218	0.250943768201088	-3.9100894359884797	9.22619540449818e-05	0.000436615024485584	2196	1479	1093	1363	2364	2643	3132	4025
ENSMUSG00000001021	S100a3	79109.3168782791	9.941620303368179	0.733487591271796	13.553903871952901	7.51259994086121e-42	6.425561050941159e-40	98720	144166	145900	136581	118724	292	27	58
ENSMUSG00000001023	S100a5	2.6902115354418794	4.5361073863516905	1.66952001880653	2.71701287511028	0.00658740450824792	0.0206003103678031	2	5	4	3	8	0	0	0
ENSMUSG00000001025	S100a6	19727.5312461461	0.8737461805101179	0.21550491532540803	4.05441416123051	5.02601016127346e-05	0.000249332425179971	27635	24416	26188	17365	26027	11248	9176	18779
ENSMUSG00000001027	Scn4a	2958.48565660966	-3.15170881405631	0.24610371081801702	-12.806425403259599	1.5092866569594501e-37	1.05741062479993e-35	835	688	948	741	607	5222	4517	10416
ENSMUSG00000001029	Icam2	250.897558385215	-0.9999258564257909	0.24336122299825602	-4.10881340957494	3.9769722597136e-05	0.000201291661429992	244	220	125	157	185	331	323	438
ENSMUSG00000001034	Mapk7	1303.70207120144	0.23295925599147502	0.109475646779751	2.12795505524763	0.0333408101881906	0.0842053483123611	1356	1348	1585	1411	1350	1115	1075	1316
ENSMUSG00000001036	Epn2	3141.6779552587	-0.13219860201264902	0.231418274401993	-0.5712539442023871	0.56782751625179	0.7326745532749309	3546	3668	2264	3550	2396	3933	2482	3490
ENSMUSG00000001039	B9d1	474.732374673547	1.08927632081	0.16994694482343498	6.40950810820225	1.45989884416683e-10	1.57380457932111e-09	522	547	591	704	659	246	302	279
ENSMUSG00000001052	Sec24b	4252.08957799774	0.0431500666891219	0.0859386894662948	0.502102917290185	0.615595128206256	0.7694996188813609	4709	3999	4428	4445	4383	4082	4023	4307
ENSMUSG00000001053	N4bp3	2493.68321647901	1.48572637653839	0.14136292971515801	10.5100140435126	7.768197984834689e-26	3.0159044227067297e-24	2738	3342	3701	3373	3613	1210	1000	1290
ENSMUSG00000001054	Rmnd5b	3269.78752168465	0.9463672743588449	0.109359606518061	8.653718722026941	4.98479743739519e-18	1.13104597738777e-16	3606	3955	4259	4235	4304	1904	2035	2227
ENSMUSG00000001056	Nhp2	7423.9764098703	-0.119430615037293	0.143459221454874	-0.832505668343256	0.405123580021701	0.5871930867644499	6414	7586	7991	7864	6799	8048	6309	8995
ENSMUSG00000001062	Vps9d1	2193.29681881307	0.41491222747699796	0.168176708242639	2.46712063645805	0.0136204461397045	0.0390235856539622	2130	2738	2932	2106	2440	1511	1700	2224
ENSMUSG00000001065	Zfp276	952.4074654788769	0.7867895381724809	0.15347807882547698	5.12639683916785	2.95339761307483e-07	2.102377400993e-06	997	1193	1256	1154	1166	657	700	582
ENSMUSG00000001082	Mfsd10	1246.52437374394	0.13025660111452098	0.122067946116064	1.06708276217469	0.285934465086249	0.461369669089849	1231	1257	1417	1410	1258	1231	1020	1256
ENSMUSG00000001089	Luzp1	7113.96722775843	0.6290396001109301	0.103565511167091	6.07383281386068	1.24892757659992e-09	1.2049129803561599e-08	8758	7992	8951	7788	8408	5359	4452	6029
ENSMUSG00000001095	Slc13a2	19.651317528287603	4.5554981030823205	1.0358436604362702	4.39786260907717	1.0932214304531699e-05	6.12476624851893e-05	7	38	26	38	47	0	0	4
ENSMUSG00000001098	Kctd10	6579.063924318841	-0.0763954397098539	0.0798052187879209	-0.95727373309848	0.33842910961453304	0.520582779136141	6537	6054	6945	6579	6821	6508	6289	7474
ENSMUSG00000001100	Poldip2	4483.81814994284	0.0154991423220944	0.0956428773537712	0.162052237980722	0.8712647175162042	0.9357783778425459	4391	4420	4647	4806	4713	4168	4018	5118
ENSMUSG00000001103	Sebox	100.01722603331999	5.300449841325901	0.485480959450156	10.9179355815088	9.46220618424776e-28	4.07237402558066e-26	140	143	178	180	164	4	0	8
ENSMUSG00000001105	Ift20	3686.52181947837	0.33266426405319105	0.116609289495333	2.85281100239022	0.00433343859504185	0.0142735360389322	3915	4202	4029	4009	4229	3357	2598	3513
ENSMUSG00000001119	Col6a1	10655.3345619754	0.261486414741204	0.242246019941615	1.07942501926028	0.28039830262538107	0.454950659664276	9629	8739	10238	11311	18289	7300	10713	10189
ENSMUSG00000001120	Pcbp3	307.965055677278	-0.0417268523301281	0.17736528892212197	-0.235259404947321	0.8140074010771121	0.9010095388043229	314	326	332	261	323	325	236	378
ENSMUSG00000001123	Lgals9	1592.0323683574	-0.166695647603107	0.20941695051376302	-0.7959988300572242	0.426032715416793	0.607930067616468	1410	1158	1272	1865	2078	1798	1623	1650
ENSMUSG00000001127	Araf	4617.92624146705	0.0378433417615029	0.0962125061963603	0.393330797186265	0.694075174641666	0.824606125333974	4526	4636	4879	5016	4736	4454	4468	4576
ENSMUSG00000001128	Cfp	3236.86764961581	-1.5666898530916298	0.35577347910099894	-4.40361619154548	1.06461222573007e-05	5.97242673462255e-05	1285	1470	1170	1696	3943	4273	6219	5945
ENSMUSG00000001131	Timp1	344.19295697222	-1.6977118963228996	0.302312662628055	-5.615748548421379	1.9571310287215803e-08	1.6317011018527602e-07	209	129	155	178	288	478	422	938
ENSMUSG00000001134	Uxt	739.012494550463	0.10179970198982598	0.166452812085179	0.6115829508349311	0.540813720992359	0.7102944320477429	736	782	687	847	816	714	530	875
ENSMUSG00000001138	Cnnm3	1684.8517967451	0.151196748247889	0.12489080070382301	1.21063158692088	0.226036632757185	0.38934821546127507	1846	1804	2021	1555	1712	1595	1550	1533
ENSMUSG00000001143	Lman2l	1818.1111419822698	0.0275151972228257	0.12069376085350302	0.227975307325318	0.819665436985834	0.904241494393782	1683	1845	2162	1781	1877	1653	1677	2032
ENSMUSG00000001150	Mcm3ap	2435.47157928471	0.385081327213962	0.13625168789634698	2.826249958143	0.00470964972199689	0.0153714756398618	2381	2650	3019	2781	2796	1871	1737	2518
ENSMUSG00000001151	Pcnt	3183.6121166620896	-0.339857044892433	0.12713145007838	-2.6732727793390296	0.00751151433800549	0.0231317300261763	2798	2958	2987	3082	2945	3173	3225	4587
ENSMUSG00000001155	Ftcd	6.20057909736161	0.560874569488666	1.3863621129873898	0.404565707786166	0.685796769621968	0.8190624234296391	0	0	4	18	14	4	7	3
ENSMUSG00000001156	Mxd1	7499.20819757797	-0.939392675348371	0.14778759174751901	-6.35637041134843	2.0657655521923102e-10	2.19188392138944e-09	6762	4807	5779	5076	6133	11682	8538	11704
ENSMUSG00000001157	Gmcl1	3667.88839026761	1.47753448950355	0.12188678622925199	12.122187607149698	8.057916865930879e-34	4.8489953654465095e-32	4794	5242	4712	4780	5100	1898	1581	1668
ENSMUSG00000001158	Snrnp27	2070.49149028432	-0.0516913923921868	0.147511115102268	-0.350423711164745	0.726020734186773	0.8444764849288992	2479	2037	2134	2000	1780	1926	1820	2596
ENSMUSG00000001166	Oas1c	199.440431919954	-0.984056673828371	0.222867300710483	-4.41543766488523	1.0080582620623e-05	5.684497217743871e-05	145	105	147	178	171	278	318	258
ENSMUSG00000001168	Oas1h	4.417702836263559	-0.415360989399831	1.6335384894733402	-0.25427070869554197	0.7992864273663349	0.8911252999344309	4	0	0	12	4	0	6	10
ENSMUSG00000001173	Ocrl	2176.182886643	-0.3816347004964071	0.113587658770372	-3.35982539500982	0.000779917466072693	0.00306250742125189	2254	1851	1945	1768	2175	2307	2534	2742
ENSMUSG00000001175	Calm1	12677.1849624701	0.10872458541527699	0.17486899725133803	0.6217487783669761	0.534107071885809	0.70478793231576	12460	12302	12826	14374	14569	10158	9341	16943
ENSMUSG00000001211	Agpat3	8798.21857767386	-0.128753597369935	0.10359768298778599	-1.2428231371266698	0.21393301451556002	0.373424254436955	8876	7435	9301	9091	8735	9089	9159	9370
ENSMUSG00000001225	Slc26a3	34.6420765369687	5.33614990880499	0.844910903470619	6.31563622493901	2.69052263370446e-10	2.81228046629052e-09	70	65	33	60	50	4	0	0
ENSMUSG00000001227	Sema6b	296.43563540739	-0.91951087120802	0.211865436066329	-4.34007022702914	1.4243718792173901e-05	7.81163861168982e-05	211	191	209	206	320	390	462	393
ENSMUSG00000001228	Uhrf1	4731.8145222760795	1.3009284786594901	0.158275198168898	8.21940830723994	2.04509651843878e-16	4.0138443549719495e-15	5200	6933	6594	6429	5855	2508	1961	2926
ENSMUSG00000001229	Dpp9	3113.010915235	0.456739960665261	0.12459406686778698	3.66582432171454	0.000246543137743269	0.00107341824274037	3317	3426	3817	3783	3338	2328	2186	3045
ENSMUSG00000001240	Ramp2	1297.10118718409	-0.440106642841601	0.32076385186661893	-1.3720581053023602	0.17004535008491103	0.313622207235104	1692	866	1038	626	1662	996	1746	1900
ENSMUSG00000001247	Lsr	6137.8450464898	1.3907934743950598	0.140393452173538	9.90639843143052	3.90468662655969e-23	1.2762757965900599e-21	6849	8877	9343	7653	8029	3051	2690	3349
ENSMUSG00000001248	Gramd1a	3500.5726237253602	-0.443330557038225	0.153528473358784	-2.8876113162553	0.0038817922396384703	0.0129632857678701	3061	3223	3676	2344	3464	3870	4003	4633
ENSMUSG00000001249	Hpn	125.213521363263	-1.3211318440294901	0.278698772977892	-4.74035759078958	2.13341358064411e-06	1.33458147863609e-05	111	75	73	49	103	193	172	234
ENSMUSG00000001270	Ckb	2972.22580997919	0.5371052327563121	0.160137714390341	3.3540208488744905	0.000796463614413986	0.00311875753452672	2750	3521	3623	3638	3622	1856	2477	2577
ENSMUSG00000001280	Sp1	7530.9616878467	0.186727519206619	0.112093414686079	1.66582059909188	0.0957491520257163	0.20092831683454	9300	7376	8294	7436	7928	7213	6540	6837
ENSMUSG00000001281	Itgb7	510.09663188350703	-0.9395285488295141	0.17742943550784498	-5.29522368225071	1.18870813777543e-07	8.96358817070805e-07	437	309	399	335	464	594	694	891
ENSMUSG00000001285	Myg1	1182.0953124481098	0.408145010523392	0.139750065776242	2.92053537332057	0.00349430525988137	0.0118061552990518	1251	1335	1355	1536	1160	967	888	1071
ENSMUSG00000001288	Rarg	9972.33058729338	0.610956089900663	0.10344208849096902	5.906262129983991	3.4995698690668106e-09	3.20990759438439e-08	11233	11280	13108	11378	11490	7756	6601	7989
ENSMUSG00000001289	Pfdn5	6853.64235031236	-0.22443705353951	0.0908130776822497	-2.4714177656747203	0.0134578499391253	0.0386102575428728	6495	6625	6874	6647	6250	7411	6809	8237
ENSMUSG00000001300	Efnb2	8534.68592207136	1.08714576374627	0.10401481881880699	10.451835383572401	1.4371664795443599e-25	5.503531044791519e-24	11594	10768	11494	10517	9983	5210	4457	5256
ENSMUSG00000001305	Rrp15	1579.53189066103	0.5346347290642629	0.154881928835627	3.45188578863621	0.000556683308778914	0.00225585267226318	1572	1909	1983	1907	1739	1193	980	1525
ENSMUSG00000001313	Rnd2	1290.17855589531	1.74010908645389	0.14259573707771397	12.203093319020699	2.99236191557219e-34	1.84013876264356e-32	1908	1534	2023	1747	1734	467	579	508
ENSMUSG00000001323	Srr	976.2445993921159	-0.286397451219195	0.21070283056396302	-1.35924823815907	0.174067940243898	0.31927450408192	828	723	749	1170	1137	1031	908	1358
ENSMUSG00000001333	Sync	342.354354157759	-2.39902541316661	0.284423637749174	-8.43469070345783	3.32079856709496e-17	7.007363238104759e-16	100	127	178	147	119	513	502	1089
ENSMUSG00000001334	Fndc5	338.447230743346	-1.6233596083561799	0.249661962277191	-6.5022304300958	7.91377515683079e-11	8.86295476935995e-10	198	239	200	138	195	454	460	855
ENSMUSG00000001348	Acp5	3084.3325041459198	-0.640731600756145	0.219373359881876	-2.92073568596093	0.0034920595266836802	0.0118021175398369	3390	1545	3006	2425	2719	3624	4214	3965
ENSMUSG00000001349	Cnn1	266.477949991337	0.154589089537068	0.36708139667318895	0.42113027502371103	0.673659955274322	0.811035490448414	282	133	189	346	472	198	212	339
ENSMUSG00000001366	Fbxo9	2182.4734604281102	-0.41159227477810706	0.148791028624262	-2.7662438964481497	0.005670610622533079	0.0180635133158845	2196	1940	2077	1740	1971	2452	2004	3300
ENSMUSG00000001376	Vps50	2517.5581583052804	-0.25864206644922605	0.107714449156499	-2.40118264981743	0.0163421771897445	0.0456532395852772	2638	2194	2459	2325	2366	2955	2407	2998
ENSMUSG00000001380	Hars1	5709.607940407739	-0.269051197917483	0.139537841474874	-1.92815938009139	0.0538353049202455	0.125811091574713	5973	4990	5613	5125	5395	7159	4876	7037
ENSMUSG00000001383	Zmat2	6521.49672956817	-0.0384049312252067	0.110519738473892	-0.347493866304063	0.728220325745886	0.8459837547335429	7029	6351	7218	6114	6267	5894	6089	7844
ENSMUSG00000001403	Ube2c	3057.6118554028803	0.215524363653169	0.178182397852367	1.20957157525595	0.2264433307764	0.38986940192274494	3393	3637	3709	3127	2575	2591	2197	3552
ENSMUSG00000001415	Smg5	6435.94041624677	0.283905126803703	0.120695899590687	2.35223506155971	0.0186609781450631	0.0512181383377162	6636	6923	7287	7072	7290	6014	4529	6380
ENSMUSG00000001416	Cct3	13289.0226158197	0.776624779931518	0.118063361507418	6.57803377792797	4.76709950307021e-11	5.49218756081925e-10	14567	15209	17235	17053	16303	9352	7695	10408
ENSMUSG00000001418	Glmp	3851.92628381318	-0.32770082768235304	0.0982422286310698	-3.33564122321545	0.0008510291648342861	0.00331011447665635	3606	3315	3555	3561	3924	4547	4218	4338
ENSMUSG00000001419	Mef2d	5235.18001298511	-0.6225280316724789	0.185957570590663	-3.3476885597887795	0.000814885311989276	0.0031820185548929996	3869	4944	4043	5051	4258	5810	5269	9102
ENSMUSG00000001420	Tmem79	2849.79154105508	-0.23857852717988604	0.159148244860252	-1.49909618789313	0.133848680419368	0.261028164435897	2512	2568	3113	2741	2697	3628	2341	3431
ENSMUSG00000001424	Snd1	5793.5506389291795	-0.114308179574131	0.112347520754172	-1.01745173197234	0.308938582993742	0.488248431660935	5091	5443	6042	5834	6283	6244	5364	6519
ENSMUSG00000001435	Col18a1	7787.0078385219995	1.3745488337121499	0.147025610696834	9.34904352512069	8.844388953908008e-21	2.48787198128336e-19	10783	7769	10583	10703	11948	3674	3380	4619
ENSMUSG00000001436	Slc19a1	826.4323030679969	0.914084563672552	0.174713485614874	5.23190617172789	1.67770909687842e-07	1.23903394380245e-06	840	1167	1014	1128	956	490	452	652
ENSMUSG00000001440	Kpnb1	21394.904269380702	0.28027816518233	0.113351041089816	2.4726562940012697	0.0134113056387224	0.0385029467302185	23350	22781	24987	23457	22373	19087	15396	21933
ENSMUSG00000001441	Npepps	5901.41813485439	-0.22592182124842003	0.197115747589845	-1.14613786067724	0.25173811420072	0.4211130657954871	6518	4880	6926	4242	5854	4840	7384	7096
ENSMUSG00000001444	Tbx21	16.018840648097502	-2.04541125929915	0.7246585406046351	-2.8225862867668905	0.0047638000871174	0.0155376789717159	12	0	8	9	9	28	20	44
ENSMUSG00000001445	Mrpl10	2784.62090542745	-0.149671084235886	0.108327308217891	-1.3816560819072101	0.167077325337555	0.309461294193156	2663	2620	2939	2843	2587	2678	2729	3461
ENSMUSG00000001467	Cyp51	12438.4252213879	-1.0719286363815799	0.166060719730069	-6.455040289624179	1.08190115703928e-10	1.1894649344537598e-09	10449	8407	9126	8198	8803	21336	13112	20848
ENSMUSG00000001472	Tcf25	14664.683728638702	-0.10448305441369099	0.10005882367451402	-1.0442162977407	0.2963853282695	0.473476845558281	13464	14148	15361	14428	15415	15847	13454	16390
ENSMUSG00000001473	Tubb6	12401.4557818106	1.43678533489994	0.232497563805927	6.179786623911769	6.41882973953702e-10	6.36574877553437e-09	12214	16448	19766	19195	15132	5683	3961	8465
ENSMUSG00000001482	Def8	5282.077498566629	-0.142443516444184	0.119360043356078	-1.1933936386001698	0.232715245183357	0.39776176949857706	4823	4977	5628	5218	5310	5862	4572	6327
ENSMUSG00000001493	Meox1	264.767722841734	0.8908056746822509	0.18482333801646103	4.819768348751019	1.43725009705189e-06	9.24134535786141e-06	396	300	300	350	288	152	185	176
ENSMUSG00000001494	Sost	6.015798962877589	2.65060903331254	1.87492025657177	1.4137182762957001	0.15744463697838698	0.29560013491195397	12	20	0	12	0	0	4	0
ENSMUSG00000001504	Irx2	6654.632606476689	0.32731786339548496	0.11824213723847699	2.7681998231758396	0.00563668838792675	0.0179707438017733	8668	6617	7055	7101	7378	6011	5394	5645
ENSMUSG00000001506	Col1a1	68673.3270200453	1.22681658324543	0.225320614241197	5.44475962564245	5.1875390072951505e-08	4.10749241087499e-07	70073	72055	88071	93271	123880	26255	43528	41511
ENSMUSG00000001507	Itga3	4903.251255859021	0.8883697852436271	0.17095976785176797	5.19636752205872	2.0322030279585302e-07	1.48232055928949e-06	5638	5390	7023	6319	5889	3313	2268	4027
ENSMUSG00000001508	Sgca	879.035306003217	-2.37104916887175	0.28623183558230897	-8.28366685364713	1.19439434662444e-16	2.4145108030532105e-15	286	389	461	364	245	1538	1102	2736
ENSMUSG00000001510	Dlx3	15975.1665765381	3.9266221312386103	0.184046830328456	21.3349076657883	5.385073143574729e-101	1.9102271564770998e-98	22653	26500	29351	25023	21834	1896	1148	1785
ENSMUSG00000001517	Foxm1	1688.2855617459302	2.61574429047373	0.34219117633401097	7.64410210250575	2.1040839945605704e-14	3.4571197724376697e-13	2587	2782	1617	3282	2243	662	229	294
ENSMUSG00000001518	Itfg2	870.5444019461299	0.493134452882761	0.19055148917947698	2.5879328207101295	0.009655380921446709	0.0288659227884876	940	866	892	958	1340	575	608	900
ENSMUSG00000001520	Nrip2	180.78156652975898	-0.692987106595446	0.233590740466284	-2.9666719888473905	0.00301041935794995	0.0103213065361232	141	113	159	182	155	193	286	224
ENSMUSG00000001521	Tulp3	2952.3526779751	1.9687489994966998	0.12410810025721401	15.863178917544301	1.1397572956233e-56	1.65554659936249e-54	4070	4273	4617	4233	3697	924	1033	1163
ENSMUSG00000001524	Gtf2h4	1072.15236961557	0.697357803158572	0.16882324658447698	4.13069774019315	3.61663850399795e-05	0.00018449455184109498	946	1329	1456	1337	1315	709	727	868
ENSMUSG00000001525	Tubb5	30032.6161578823	1.03311923401178	0.13309742891223802	7.76212765682343	8.351627764808958e-15	1.4128589560557096e-13	32969	38518	41853	40011	36111	17512	15353	21455
ENSMUSG00000001542	Ell2	5060.065372972371	-0.270429763401995	0.133792050243447	-2.0212692974651496	0.0432518956012279	0.10494244581077	5631	4027	4772	4875	4711	5933	4678	6300
ENSMUSG00000001552	Jup	40715.2053834965	-0.17578682732006198	0.145960250104259	-1.20434726026091	0.22845538728283699	0.39233135076412	37244	36631	45038	39549	39846	50809	34387	45424
ENSMUSG00000001555	Fkbp10	1128.21644635629	0.20069928998766198	0.201248548518815	0.9972707453783121	0.318633109696072	0.49895747682206104	981	1044	1130	1193	1718	884	944	1262
ENSMUSG00000001558	Klhl10	13.636918938515599	0.22663961730712	0.7323522727567721	0.30946803299180997	0.7569655254474069	0.86396797070586	20	5	8	19	22	7	22	7
ENSMUSG00000001569	Nom1	2553.26779696848	0.35221779057306296	0.0982769107991448	3.5839322553892003	0.000338459904845727	0.00143234463561424	2933	2716	3015	2655	2878	2202	1871	2424
ENSMUSG00000001576	Ergic1	1995.38735813465	-0.340259737923488	0.16748419859570302	-2.0315930743105803	0.0421948684080454	0.102859148617095	1629	1480	2003	1777	2398	2051	2117	2699
ENSMUSG00000001583	Tnk1	959.274260469954	-0.23653460817547	0.180283083025599	-1.31201776786724	0.189514139607565	0.34040341333307506	951	689	961	814	1193	1054	1093	993
ENSMUSG00000001588	Acap1	380.878397887494	-1.4380111892061498	0.222217579229916	-6.47118555691909	9.723693485928442e-11	1.075767389305e-09	339	176	208	198	269	625	634	607
ENSMUSG00000001604	Tcea3	958.517472475952	-2.67563948830567	0.207942620226811	-12.8672009874034	6.8852311748352e-38	4.9053996905025595e-36	404	309	345	278	286	2095	1363	2638
ENSMUSG00000001622	Csn3	160.015596003203	5.81907657375118	1.5158501333796	3.83882050448977	0.000123626763205192	0.000570933026346685	227	88	100	108	790	13	0	0
ENSMUSG00000001627	Ifrd1	5752.48771118432	-0.16057632060130098	0.165157561278604	-0.972261393048937	0.33092052511007397	0.5121028768529611	5798	4913	5933	5250	6283	7081	4354	6973
ENSMUSG00000001630	Stk38l	1442.71036424982	-0.573231946756326	0.160153379020048	-3.57926851287083	0.00034455730350600803	0.00145485986353201	1555	1223	1096	1167	1189	1934	1443	2043
ENSMUSG00000001632	Brpf1	2688.4186584553895	0.38398976303469395	0.0871921534955444	4.40394860822329	1.06298134785924e-05	5.96427046978167e-05	2923	2835	3181	3001	3108	2081	2187	2461
ENSMUSG00000001642	Akr1b1	4875.3714632723795	-0.35412939812809796	0.125682653239867	-2.8176473761437704	0.00483769073780325	0.0157436349756863	4196	4299	4510	4620	4915	4853	5045	7013
ENSMUSG00000001655	Hoxc13	7985.9323036634705	5.819886385051039	0.218778610915052	26.6017155914333	6.484813595983368e-156	6.829116667845118e-153	13888	13170	15425	11850	10192	141	238	292
ENSMUSG00000001656	Hoxc11	3.2621583376060097	4.8149347929245305	2.3359890253398397	2.06119752305945	0.0392841997516259	0.0967647282676735	0	4	4	0	19	0	0	0
ENSMUSG00000001657	Hoxc8	1006.52042702044	-0.133736444045231	0.201007546049156	-0.6653304648200921	0.505839149218144	0.681769127284815	848	1002	1148	1072	881	914	808	1490
ENSMUSG00000001661	Hoxc6	776.7789505288341	0.153295771658199	0.12035419642851901	1.27370524840191	0.202767895721465	0.35872927960508505	843	798	894	792	796	643	662	866
ENSMUSG00000001663	Gstt1	636.687558296087	-0.8406537059579109	0.187562437314595	-4.481993932228019	7.39488467538759e-06	4.25328927591545e-05	450	415	459	528	659	715	938	967
ENSMUSG00000001665	Gstt3	667.8875938625811	-0.0613692016985458	0.131939749559634	-0.465130500121255	0.641838005339631	0.787906833512155	653	563	662	711	770	677	655	708
ENSMUSG00000001666	Ddt	1135.77770283544	-0.307520428270279	0.13464329366508	-2.28396394576639	0.0223736499486055	0.059943522787252006	990	1007	1216	1130	979	1219	1125	1515
ENSMUSG00000001672	Marveld3	592.617031257873	0.974202113683529	0.110871222265239	8.786789698709491	1.53894486571248e-18	3.62157144061766e-17	767	751	753	697	740	366	343	392
ENSMUSG00000001674	Ddx18	3222.60907561373	0.7647215416845781	0.13081152425509499	5.8459799015360305	5.03594851339035e-09	4.5279196625598094e-08	3685	3860	4348	3844	3710	2063	1880	2779
ENSMUSG00000001687	Ubl3	6312.05521407212	-0.7890561071302921	0.137311881704836	-5.74645178067284	9.11356043659078e-09	7.94407328382495e-08	5641	4496	5344	4501	5382	9729	7129	8626
ENSMUSG00000001700	Gramd2b	4814.12698786699	-0.499182191386841	0.167690623998421	-2.9768044240299303	0.00291269751313866	0.0100250223159289	3961	4068	4232	4058	4974	6979	4266	6329
ENSMUSG00000001707	Eef1e1	1518.49551087923	0.530316319864232	0.183747803242041	2.88610971400661	0.0039003616477645	0.0130136917988134	2087	1640	1904	1721	1415	1123	897	1552
ENSMUSG00000001729	Akt1	8784.18834457463	0.20256163246897602	0.10413854215826401	1.9451168440704	0.0517609170590376	0.121718305785223	8675	9005	10319	9677	9478	8076	7065	8801
ENSMUSG00000001739	Cldn15	294.38780931224	-0.235889368365415	0.17437343487269902	-1.35278271336242	0.17612505687164898	0.32214710657391	270	265	262	324	287	367	262	339
ENSMUSG00000001741	Il16	666.90567103509	-1.5010770930965802	0.20920306667959102	-7.1752155306384005	7.21933610384769e-13	1.0226330700443999e-11	470	356	331	311	558	963	1096	1283
ENSMUSG00000001750	Tcirg1	3100.59644670742	-0.251886545752532	0.124964541022205	-2.01566415314385	0.0438351064571675	0.10606729751562402	2846	2603	2753	3344	3229	3258	3101	3931
ENSMUSG00000001751	Naglu	1000.9663851589801	0.236792248927492	0.18902983243021498	1.25267131586179	0.21032534909511602	0.368923273951505	873	1014	1215	1086	1231	706	1074	891
ENSMUSG00000001755	Coasy	2826.29906141684	0.12278321092618401	0.0991589506134627	1.2382463727839599	0.21562472163959	0.37551130027514296	2732	2890	3273	2934	3055	2570	2510	2899
ENSMUSG00000001761	Smo	4398.0730483336	0.896520532793088	0.11395732824865401	7.86715998498041	3.6278258708779095e-15	6.33440953485568e-14	4858	5369	5523	5833	5561	2974	2590	2941
ENSMUSG00000001763	Tspan33	180.41546729948996	1.1687967336254699	0.23593301322472	4.9539346683637895	7.272763360333109e-07	4.89093698822322e-06	274	207	269	242	172	88	85	131
ENSMUSG00000001767	Crnkl1	2868.11215779097	0.287657485541934	0.0886630023822191	3.24439143513171	0.0011770187588758599	0.00445066821761192	3444	3015	3201	3016	3038	2469	2343	2696
ENSMUSG00000001768	Rin2	7324.51411713864	0.18185978519693402	0.14202524447850598	1.28047507233446	0.20037810620663798	0.355536480958054	8279	7187	7370	7456	8887	6597	7451	5927
ENSMUSG00000001773	Folh1	18.8280721330501	-2.25745579899481	0.852056091374774	-2.64942158368054	0.0080629681237298	0.0246631535628184	16	4	0	8	12	19	64	26
ENSMUSG00000001774	Chordc1	4637.05796198763	0.106209646436234	0.147243764746348	0.7213184654657379	0.470713598471201	0.6500687189799821	6169	4518	5011	4369	4286	4020	4057	5149
ENSMUSG00000001783	Rtcb	8153.0003023356	0.376745626767749	0.0926116567651898	4.06801519297901	4.74152905064673e-05	0.000236158420747479	8575	8718	9721	9231	9302	6740	6124	7638
ENSMUSG00000001785	Pwp1	2502.4294280654	0.427957686770999	0.11922463520609598	3.5895072023597803	0.000331303677826712	0.00140435253321791	2577	2774	2790	3063	2921	2019	1755	2377
ENSMUSG00000001786	Fbxo7	1790.32995489748	0.489274962874365	0.11183319577196199	4.3750423074025395	1.21408928692324e-05	6.75476223873637e-05	1890	2042	2078	2170	2056	1491	1278	1486
ENSMUSG00000001794	Capns1	6354.08236999271	-0.301174829664841	0.178575512671865	-1.6865404733192801	0.0916917463695305	0.19406608220743699	7166	6217	5488	4911	6082	8696	5598	7122
ENSMUSG00000001802	Lrp3	569.007846048189	-0.5919485050177851	0.18641481498387602	-3.1754370223685497	0.00149610992960046	0.0055227745117325	470	390	458	500	628	567	768	814
ENSMUSG00000001804	Dsg4	5665.1117491002005	9.10276523255018	0.8190247258520921	11.114151923899401	1.07063036336879e-28	4.87556386691417e-27	7236	10532	8213	10276	9830	40	4	4
ENSMUSG00000001827	Folr1	49.3255731840195	-1.9696841937849299	0.515773663171035	-3.8188925383958	0.0001340521397778	0.000615285080137847	32	25	24	4	36	102	68	106
ENSMUSG00000001829	Clpb	2422.00158804702	0.0285910556306698	0.12485418074296001	0.22899558076898396	0.8188723509105942	0.9039005323900591	2169	2324	2692	2749	2516	2334	2142	2661
ENSMUSG00000001833	Septin7	4772.65602571909	0.22853149130405198	0.113569646947337	2.0122585342721298	0.044192691041299005	0.10674093286989199	5936	4730	4691	4845	5616	3982	4113	4757
ENSMUSG00000001844	Zdhhc4	1487.2555990316	0.0308300568269315	0.107879400053437	0.285782612914607	0.7750446258807491	0.8761346874186658	1431	1579	1649	1519	1469	1368	1422	1581
ENSMUSG00000001847	Rac1	19068.515660075802	-0.5481109260982411	0.10986136054086301	-4.98911467507606	6.06566336727229e-07	4.12692892819925e-06	17772	15025	17534	16091	16632	23711	19620	27734
ENSMUSG00000001855	Nup214	3021.18285217397	0.6720300140500111	0.110295448824124	6.0929985889229705	1.10815039516335e-09	1.0758732401789001e-08	3378	3435	3808	3796	3502	2288	1908	2373
ENSMUSG00000001864	Aif1l	2252.7924539086303	-0.882235157315979	0.233749882130038	-3.77426995588891	0.0001604769129838	0.000724435564720842	2283	1440	1639	1333	2079	4127	2577	2625
ENSMUSG00000001865	Cpa3	2073.5747650435997	-1.44658710154643	0.378951272843716	-3.81734329770419	0.00013489641056382	0.000618738823954017	2383	655	899	1094	1446	2455	5002	2624
ENSMUSG00000001870	Ltbp1	1588.3747026109802	-0.364475886467079	0.13260982271888	-2.74848332494745	0.00598716802269475	0.0189234266738689	1290	1419	1540	1353	1723	1627	1858	2015
ENSMUSG00000001891	Ugp2	10159.5450902915	-1.80216264296551	0.217180062863719	-8.29801142518485	1.0586849806565099e-16	2.14919428693638e-15	6033	4778	5419	4646	6020	19821	10773	24639
ENSMUSG00000001909	Trmt1	2452.87058383823	0.33039342974740804	0.12331259438741402	2.67931618330406	0.007377269584505859	0.022757836664982	2607	2540	2848	2915	2650	2138	1723	2457
ENSMUSG00000001910	Nacc1	6475.42179278864	0.45897356946919204	0.11609899583296601	3.95329491160739	7.70823348933915e-05	0.000370028148657037	6519	7091	8222	7617	7358	5140	4625	5898
ENSMUSG00000001911	Nfix	4056.24158172084	1.74976271398386	0.393293630964253	4.44899834684305	8.62716801643913e-06	4.91341786354541e-05	1442	6480	6566	6812	6693	1375	1400	2145
ENSMUSG00000001918	Slc1a5	6982.89873573299	-0.692779911953519	0.16316630649996697	-4.24585152911861	2.17764799722565e-05	0.00011540267315380901	6147	4669	5372	5442	7410	7505	9458	10387
ENSMUSG00000001924	Uba1	21214.197622834	0.40289358306805106	0.12032456957719401	3.3483899795675294	0.000812825464558657	0.0031754469429819397	21191	22984	24048	25327	25591	18094	14791	19843
ENSMUSG00000001930	Vwf	1986.2981053285398	-1.61843663065668	0.22207343350487802	-7.28784440855297	3.14953393032817e-13	4.62668456487049e-12	1384	849	917	1128	1450	2568	4084	3545
ENSMUSG00000001942	Siae	644.697713047609	-0.791499605899908	0.16987556005715698	-4.65929063388282	3.1730093936302997e-06	1.93393459135373e-05	582	446	554	407	602	852	928	815
ENSMUSG00000001943	Vsig2	99.01192635299499	-0.8675059167018241	0.27747621785787896	-3.1264153857904904	0.00176951417148249	0.00641329942619794	90	60	84	53	101	153	107	152
ENSMUSG00000001946	Esam	1082.66974918514	-1.0231652510712	0.170650375158706	-5.99568122906058	2.02634168396117e-09	1.91115836573769e-08	985	655	713	736	907	1398	1374	1984
ENSMUSG00000001948	Spa17	88.91534522767022	-0.0519252985376799	0.24537488930469897	-0.211616187315731	0.8324064796752241	0.912284564847118	84	75	104	103	82	73	88	111
ENSMUSG00000001962	Fam50a	2610.07864218751	0.11124516776821901	0.0990792645061042	1.1227896000516397	0.261526863330632	0.43276178577849106	2706	2747	3001	2578	2674	2492	2222	2695
ENSMUSG00000001964	Emd	3549.5733246916798	0.0532140078544475	0.100418175518113	0.529924065836556	0.596164579695951	0.753918893295943	3625	3531	3805	3622	3792	3574	2920	3857
ENSMUSG00000001983	Taco1	1009.61246551716	-0.0501085521225332	0.169797007104556	-0.295108570975446	0.7679109424617021	0.871454145479606	955	1092	1125	1052	854	853	921	1321
ENSMUSG00000001985	Grik3	635.693781063501	3.43810506761723	0.161071824202257	21.345167503039	4.324112386116329e-101	1.5501942904227095e-98	990	877	931	1080	1043	83	97	84
ENSMUSG00000001986	Gria3	434.82534592275397	2.0602493566369398	0.18689701515266602	11.0234470837002	2.94558475418564e-28	1.3043792461406298e-26	584	475	627	682	743	122	148	165
ENSMUSG00000001988	Npas1	39.683382322315396	-0.0610492534303063	0.382333278258856	-0.159675489688798	0.8731367095382639	0.936804029651245	40	32	35	55	37	33	55	32
ENSMUSG00000001995	Sipa1l2	2713.6852953856896	0.702548409256459	0.117231625729363	5.992823223985099	2.06228993203058e-09	1.94071791174249e-08	3014	3099	3641	3270	3170	1917	1663	2245
ENSMUSG00000001998	Ap4e1	948.0241454510519	0.41184051140275396	0.143809926480113	2.86378361690982	0.0041861386841596	0.0138479127827127	1299	1048	993	914	1089	784	779	770
ENSMUSG00000001999	Blvra	1296.1775871228501	-0.34868885969985997	0.14366984286197	-2.4270149723408503	0.0152236275746575	0.0429701839047143	1147	1058	1091	1186	1529	1410	1428	1623
ENSMUSG00000002006	Pdzd4	1205.13161214565	-0.0458563874508363	0.148502397969109	-0.30879223553262297	0.7574795758523559	0.8642437779878299	1114	1177	1262	1223	1302	1419	1126	1095
ENSMUSG00000002007	Srpk3	617.736554552613	-1.41477559600247	0.44831020366079294	-3.15579610825218	0.00160060706379102	0.0058597346488532	150	467	613	525	172	790	710	1573
ENSMUSG00000002010	Idh3g	3173.3173412809497	-0.6678686443365199	0.126729627448945	-5.27002767845727	1.36403188474762e-07	1.0208791579606702e-06	2568	2479	2561	2828	2835	3424	3920	5016
ENSMUSG00000002012	Pnck	90.27000282831841	-0.36609125844419504	0.355096670199892	-1.0309622397701301	0.30255852757839	0.48093706149014004	87	77	87	61	105	50	140	123
ENSMUSG00000002014	Ssr4	4588.96113239851	-0.487776010072688	0.130182366023631	-3.74686699106502	0.0001790569672893	0.000801439864614442	3950	3916	4223	4228	4034	6198	4401	6082
ENSMUSG00000002015	Bcap31	8429.14154172754	-0.11528944362164802	0.0893714270831302	-1.2900033868141	0.197049482184987	0.350878229862715	8629	7507	8553	8028	9066	8047	8588	9762
ENSMUSG00000002017	Fam98a	3654.0601122906	0.10663899738402499	0.108370207704909	0.9840250345777909	0.32510320395569703	0.505871213469226	4065	3665	3950	3808	3683	3445	2908	4074
ENSMUSG00000002020	Ltbp2	574.124521668635	0.43935771323787703	0.20452660412629198	2.14816901260718	0.0317003314035489	0.0805997787813636	828	489	529	741	670	433	506	454
ENSMUSG00000002028	Kmt2a	4459.61646028988	0.270762176339097	0.10979856676211	2.46599007913947	0.0136635118563864	0.0391270127505408	5277	4589	5220	4611	4647	3838	4071	3808
ENSMUSG00000002031	Ift46	1631.5635043801901	-0.15568770220679198	0.129360371185926	-1.2035192909506	0.228775430833705	0.39272086208879003	1521	1497	1778	1443	1758	1906	1523	1754
ENSMUSG00000002032	Tmem25	143.525514607053	-1.4162426952282199	0.372786374716572	-3.79907311876671	0.00014523824223965402	0.000660956586797313	57	121	121	79	71	138	196	381
ENSMUSG00000002033	Cd3g	444.43927764123595	-0.9769042228505501	0.33950541983080296	-2.8774333656805897	0.00400924574348001	0.0133307915450945	607	188	339	199	346	529	649	738
ENSMUSG00000002043	Trappc6a	1454.81160215761	0.0839284303222434	0.13844404526037699	0.606226365058866	0.544364447540125	0.71312927684865	1353	1380	1574	1635	1646	1448	1419	1287
ENSMUSG00000002052	Supt6	9987.86571043478	0.46684039718594394	0.1035911402124	4.50656683794336	6.5884938484495105e-06	3.8227557541132896e-05	10453	11035	11728	11850	11800	8046	6979	9043
ENSMUSG00000002055	Spag5	1769.87593072947	1.36372175564284	0.139520560960453	9.77434255033842	1.4509628354363398e-22	4.55694283237366e-21	1987	2580	2394	2509	2226	865	852	939
ENSMUSG00000002057	Foxn1	5483.53656011689	2.72159096194054	0.16389869485355	16.6053241874342	6.377467091310209e-62	1.1021244282567299e-59	6333	8543	9258	8701	8155	1131	1038	1482
ENSMUSG00000002058	Unc119	532.6472707048459	0.438751112382019	0.128654925443205	3.41029393838254	0.0006489290029756031	0.0025959471119747	575	542	664	576	662	433	428	434
ENSMUSG00000002059	Rab34	2193.6687999869396	0.876164146696192	0.10035160537714301	8.73094300189197	2.5255794002759297e-18	5.865575479662211e-17	2565	2498	2873	2821	2749	1320	1375	1603
ENSMUSG00000002064	Sdf2	4703.90519563645	-0.014673131740895	0.149062525791773	-0.0984360868900881	0.921586020618462	0.962455910153141	4569	5196	4004	5512	4580	4744	4150	5228
ENSMUSG00000002068	Ccne1	699.2340933674609	0.510300270369072	0.155043320747607	3.29133991653716	0.0009971134946809288	0.00382402727406995	743	885	898	807	678	556	486	606
ENSMUSG00000002076	Hsf2bp	18.0969204097394	0.0596355425265215	0.8956466608877991	0.0665837825682379	0.9469130567272671	0.975453889849667	0	24	32	27	10	13	16	24
ENSMUSG00000002083	Bbc3	338.931694806376	0.024928967349679	0.16991628172245402	0.146713234876447	0.883358371731274	0.9427506260758871	346	256	384	382	377	323	315	361
ENSMUSG00000002100	Mybpc3	24.700522086528302	-1.2742130815093402	0.501659713960719	-2.5399948332488798	0.0110854106482332	0.0326373626974325	30	8	15	10	20	34	42	40
ENSMUSG00000002102	Psmc3	11483.8020690619	0.26898956184123396	0.140521123991889	1.91422865260286	0.0555909462026451	0.12912751738213699	11778	12547	13440	12657	12161	10059	7804	12671
ENSMUSG00000002103	Acp2	2340.94814911895	-0.963420469005553	0.15882747990242901	-6.0658298526010705	1.31274048893548e-09	1.26286159682092e-08	1423	1603	1769	1785	2239	3005	3327	3700
ENSMUSG00000002104	Rapsn	249.907375800614	-2.50617080216386	0.262336728629246	-9.553259336803631	1.2567879023452197e-21	3.7347879648264194e-20	113	94	117	60	80	461	387	704
ENSMUSG00000002105	Slc39a13	1331.07382608212	-0.12069552035692999	0.14175902565398998	-0.851413303668769	0.3945398041653329	0.577266275641175	1307	1079	1470	1278	1460	1191	1306	1697
ENSMUSG00000002107	Celf2	2762.0543205305603	-0.9771851476681	0.195899051746237	-4.988207645506741	6.09420474267144e-07	4.14383788586128e-06	2097	1521	2343	2038	2376	2798	4380	4738
ENSMUSG00000002108	Nr1h3	649.832917673252	-1.4181440683014	0.203725545486702	-6.961051766549179	3.3774162892509497e-12	4.45636458619686e-11	368	339	342	508	482	835	1049	1311
ENSMUSG00000002109	Ddb2	538.178779340411	-0.8448031177928691	0.20354759156218202	-4.1503960391238	3.3190049288620696e-05	0.000170524694462148	474	378	413	413	440	776	869	544
ENSMUSG00000002111	Spi1	878.4955268594	-1.40970355430087	0.3710489602072439	-3.79923865980785	0.000145141273335349	0.000660693741743609	568	359	382	444	1032	728	1554	2054
ENSMUSG00000002129	Sf3a1	5637.69043308844	0.8152266622937622	0.11509341519614401	7.08317379325687	1.40889799535369e-12	1.9331617893087897e-11	6491	6740	7533	7099	6457	3793	3256	4372
ENSMUSG00000002147	Stat6	7434.72655656832	-0.5917560640845669	0.0897806975278256	-6.59112794151733	4.3649751801031796e-11	5.06003779134149e-10	6886	5808	6551	5929	6761	9499	8669	9856
ENSMUSG00000002190	Clgn	10.703891667811499	-1.85235235936945	1.1234152181366002	-1.6488581687917099	0.0991766947153009	0.20632163582555105	0	0	8	4	16	17	14	28
ENSMUSG00000002204	Napsa	320.398736772541	-1.7984408121908502	0.226533889775459	-7.93894818110206	2.0390293191925303e-15	3.66861980926156e-14	143	151	174	135	247	621	565	525
ENSMUSG00000002205	Vrk3	1599.33954017767	0.0510986810615684	0.133102418833836	0.383904977154169	0.701048877281922	0.829249250628834	1522	1613	1928	1513	1701	1340	1493	1842
ENSMUSG00000002210	Smg9	1297.6567665355499	0.36324935208058795	0.144889057281974	2.50708617265453	0.0121731030477635	0.0354066459180549	1229	1419	1693	1476	1407	1130	930	1225
ENSMUSG00000002221	Paxip1	2313.20898293754	0.674255926105619	0.11949205154836301	5.6426843239253	1.6741914390333403e-08	1.40659629279443e-07	2372	2795	2937	2887	2725	1592	1599	1832
ENSMUSG00000002222	Rmnd5a	11916.2257903754	0.0948501312379211	0.0841432851004911	1.1272454019907	0.259638739352754	0.430440590222289	12833	11531	12964	11766	13293	11549	10297	12208
ENSMUSG00000002227	Mov10	522.2069728396431	-0.26537502630123	0.15088871365430803	-1.75874669399869	0.0786205425062701	0.17128482427714	434	460	497	538	549	490	603	646
ENSMUSG00000002228	Ppm1j	340.006790040126	-2.29236516970636	0.318895865443151	-7.1884443108749405	6.55337058095146e-13	9.314299249577529e-12	114	166	174	122	128	482	413	1169
ENSMUSG00000002233	Rhoc	1880.8456239293	0.143447252889691	0.118637780642214	1.20911949054658	0.226616942253903	0.39006866569691906	2025	1916	2068	1833	2122	1577	1538	2174
ENSMUSG00000002249	Tead3	4070.26355932895	0.27755130370180203	0.123453366719239	2.24822790238694	0.024561661336115002	0.0649281005150407	4168	4056	4993	4557	4473	3825	2986	3907
ENSMUSG00000002250	Ppard	2700.0253891717102	-1.17376658489292	0.379818276544599	-3.0903372938534504	0.00199929310868906	0.007153767091708721	1525	1586	1450	3055	1721	5000	1466	6081
ENSMUSG00000002257	Def6	2496.1512969138103	0.5263423342382071	0.12237953115953999	4.30090170513923	1.70104507346785e-05	9.201206730464359e-05	2545	2773	3109	2880	3086	2098	1744	1979
ENSMUSG00000002265	Peg3	2390.50374720744	-0.630131664099536	0.20287684080206198	-3.10598125250939	0.0018964873902278102	0.0068250457671173706	2743	1678	2140	1743	1850	2278	3504	3356
ENSMUSG00000002266	Zim1	422.056329206063	0.7786966425995809	0.30088385891916	2.58803062881747	0.00965263973340986	0.0288602880291171	784	460	422	436	458	212	416	230
ENSMUSG00000002274	Metrn	471.03088163162596	0.145091154372989	0.272094670970533	0.533237765574253	0.593869002083456	0.752197316130797	501	559	496	536	396	246	422	667
ENSMUSG00000002279	Lmf1	735.3432125233979	-0.18357368917352804	0.16105347097153302	-1.13983069142283	0.254356844523987	0.42446125166075394	607	637	687	799	843	683	766	925
ENSMUSG00000002280	Ciao3	2055.01069776767	-0.11527149516011301	0.11478032518902599	-1.00427921745542	0.315244048049086	0.49526383101194205	1957	1955	2188	2131	1939	2191	1826	2428
ENSMUSG00000002289	Angptl4	1301.8619857382	0.44579558120414503	0.328467499762482	1.3571984489378799	0.174718163462831	0.32019300182043997	1653	1204	801	1517	2227	829	1506	782
ENSMUSG00000002297	Dbf4	1709.59525777667	0.466322875803295	0.0995516274086589	4.684231568501059	2.81012169433546e-06	1.72838640221592e-05	2065	1938	1939	1964	1826	1392	1287	1428
ENSMUSG00000002307	Daxx	1642.5118614627802	0.666512020539074	0.131827522822123	5.0559398088547	4.28276406169283e-07	2.9794563607553e-06	1869	1683	2035	2159	1993	1131	1273	1160
ENSMUSG00000002308	Cd320	933.4906330334339	0.287545708452966	0.16349833173548997	1.75870729322279	0.0786272379940748	0.171288337524231	919	1061	1037	851	1248	788	681	987
ENSMUSG00000002319	Ipo4	3384.9636973055	0.563480504134097	0.156839130424764	3.5927290760158903	0.000327232764422378	0.0013888434418475699	3235	3614	4198	4762	3831	2562	2265	2957
ENSMUSG00000002320	Tm9sf1	3224.6439402313204	0.0379847883293429	0.10518461881392699	0.36112493212090796	0.7180060559601981	0.839617117072756	3296	3017	3253	3609	3452	3035	2809	3630
ENSMUSG00000002324	Rec8	9.08461366256533	0.48290761828713397	1.1499631192910702	0.419933135407715	0.674534300661711	0.8117456338442031	18	2	4	20	8	17	4	0
ENSMUSG00000002325	Irf9	1621.6815578217002	-0.3675855866813111	0.279251524506959	-1.31632436861468	0.18806519517447198	0.338511324227354	1301	1441	1061	1915	1735	1214	1518	2991
ENSMUSG00000002326	Gmpr2	701.4150209417301	0.323903603547786	0.150870707368509	2.14689524028436	0.0318016226387306	0.08080854179630399	645	705	812	822	890	532	594	682
ENSMUSG00000002329	Mdp1	2944.2506551469605	-0.21078466472206198	0.107465569364998	-1.96141579082086	0.0498305394340678	0.11802356960842401	2846	2801	3197	2719	2630	3095	2897	3611
ENSMUSG00000002332	Dhrs1	3575.0986294578497	-0.0639721715245191	0.11998484399438498	-0.533168768611417	0.593916758730959	0.7522028232949151	3262	3558	3585	3622	3914	3979	3150	3810
ENSMUSG00000002341	Ncan	30.4529033867666	2.86193911207609	0.7260543055020079	3.9417700444559505	8.08825032120278e-05	0.00038656353364659304	79	38	57	30	27	0	5	14
ENSMUSG00000002342	Tmem161a	1744.35099057254	0.25911292585246104	0.235461818863358	1.1004456140841599	0.27113801347996996	0.444259246183765	1923	1940	1401	2080	2137	1694	929	2053
ENSMUSG00000002343	Armc6	1256.81638361296	1.01274471071056	0.16641796563636801	6.085549158337019	1.1609269656252198e-09	1.1241976383507e-08	1380	1682	1523	1868	1438	848	689	744
ENSMUSG00000002345	Borcs8	1732.1149100627697	0.307168070614808	0.118522643975666	2.59164038458231	0.009551956109497859	0.0285983312482807	1755	1818	1918	2115	1915	1547	1321	1628
ENSMUSG00000002346	Slc25a42	1546.49542948621	-0.346869064515678	0.13259241321046	-2.61605514310313	0.00889521907109401	0.0268698447003224	1248	1294	1520	1414	1696	1619	1706	2000
ENSMUSG00000002365	Snx9	3852.64740218899	-0.224068449438239	0.0956385656838669	-2.34286710424848	0.0191361979513823	0.0523264147000674	3690	3487	3694	3491	4158	4181	3769	4678
ENSMUSG00000002372	Ranbp3	4977.37684447408	0.407485500650215	0.11997362312923301	3.3964590717684704	0.000682637652914643	0.0027182094133960197	4935	5427	6197	5864	5555	4029	3605	4714
ENSMUSG00000002379	Ndufa11	2002.44208075175	-0.36302565999789094	0.161523804922416	-2.2475056241540496	0.0246077315523026	0.0650090894936535	1487	1647	2112	1991	1997	2145	1972	2851
ENSMUSG00000002384	Bmp8b	6.988253032811531	2.9155820354411697	1.5075071925693	1.9340418737717802	0.0531079796346693	0.124370104635769	23	15	9	0	6	4	0	0
ENSMUSG00000002393	Nr2f6	2411.4730241555	0.18827788992963798	0.17303769856530699	1.08807439934009	0.27656226438253495	0.45045296024297	2400	2077	3299	2620	2527	2513	1826	2262
ENSMUSG00000002395	Use1	2531.78181510745	-0.0688761667527542	0.111466083199588	-0.6179114289808371	0.536633724767168	0.7066554605497549	2280	2659	2609	2599	2530	2609	2337	2827
ENSMUSG00000002396	Ocel1	1907.13261340328	0.0273534515134235	0.12520026939783802	0.218477577124893	0.8270570272085659	0.908985773835964	1989	1778	2286	1958	1800	1838	1634	2158
ENSMUSG00000002409	Dyrk1b	1093.99699337328	-0.788825289900163	0.19158162317281	-4.11743713638249	3.83108983079106e-05	0.000194433578626247	635	877	986	962	922	1172	1451	1822
ENSMUSG00000002413	Braf	5908.165760743871	1.76154422020408	0.107569096056298	16.3759321662622	2.8412086480806494e-60	4.647858749110179e-58	8424	8215	8360	8219	7765	2429	2352	2244
ENSMUSG00000002416	Ndufb2	2392.4882851664	-0.126548138434074	0.121676375508564	-1.0400386920233902	0.29832192494135806	0.47584373307136996	2300	2519	2282	2404	2288	2288	2222	3048
ENSMUSG00000002428	Hltf	1343.5801474050802	-0.0400842055543853	0.257341214918788	-0.155762867471637	0.8762199407713341	0.938502196933436	1709	1172	1137	1457	1319	1986	953	1103
ENSMUSG00000002455	Prpf6	5228.93953886623	0.381181778507224	0.0950940026619662	4.00847338251418	6.11125252395465e-05	0.00029868469732378196	5540	5904	6271	5812	5697	4405	4034	4657
ENSMUSG00000002458	Rgs19	593.634006977761	-0.39106568576268397	0.281948086256226	-1.3870130879600802	0.165437771969207	0.307288256123187	500	514	538	679	478	397	588	1131
ENSMUSG00000002459	Rgs20	335.310385245455	-1.7410618745193898	0.216834411200654	-8.02945374250698	9.79076174009315e-16	1.81086103117123e-14	236	140	205	138	196	676	536	558
ENSMUSG00000002475	Abhd3	191.168044342057	0.0406931778155697	0.270891781056756	0.150219315096326	0.8805915875620741	0.940989849989038	179	190	263	160	195	174	242	136
ENSMUSG00000002477	Snrpd1	3477.29564789218	0.453516744143392	0.126202562307576	3.59356209454844	0.000326187868501613	0.0013850311016155301	4177	4150	3924	3794	3692	2600	2387	3478
ENSMUSG00000002486	Tchp	1029.47968655279	0.624045330804781	0.185252772246882	3.36861534235575	0.000755467800946309	0.0029762110619698	1191	1449	1436	998	968	764	717	809
ENSMUSG00000002489	Tiam1	5189.861172428979	0.17181109044675197	0.15449715194906	1.11206639267629	0.266109605204669	0.43825762808093705	6744	4609	5973	4868	5540	5051	4849	4339
ENSMUSG00000002496	Tsc2	3842.25672540175	0.16493790427024602	0.119424500368158	1.3811060859520599	0.16724634460774698	0.30966385884967	3647	4070	3991	4381	4337	3665	3071	3918
ENSMUSG00000002500	Rpl3l	3079.1899960595397	-2.96823164435252	0.23485316198407397	-12.6386701344639	1.2922103352002599e-36	8.74421608150875e-35	1015	1054	984	708	649	5909	4934	9584
ENSMUSG00000002504	Nherf2	712.9680546607041	-0.449130458493675	0.297961718331096	-1.50734282581429	0.13172280566571098	0.257679978996167	632	503	442	723	908	594	633	1372
ENSMUSG00000002524	Puf60	7560.2724028934	0.523640472992157	0.117990900842257	4.43797334586179	9.08098609685944e-06	5.1561946163111404e-05	7706	8520	9453	8984	8886	6015	5047	6662
ENSMUSG00000002546	Golga2	9693.877667433491	0.18812227450896102	0.11988930664934	1.56913305920764	0.11661693806259699	0.23433954655763	9255	9802	11043	10601	11170	9344	7472	9788
ENSMUSG00000002550	Uck1	2404.3847678158604	-0.219516297767752	0.0936323244681665	-2.34444994305768	0.019055168174159	0.0521302250609664	2355	2286	2433	2305	2180	2615	2377	2869
ENSMUSG00000002565	Scin	799.873069515248	-0.0193506514387017	0.21692795087240901	-0.0892031264799213	0.928920480713886	0.9670886119304649	1129	643	652	690	965	780	856	754
ENSMUSG00000002578	Ikzf4	75.1018239136323	0.362801523169576	0.27567686010291403	1.31603908661081	0.188160924018935	0.338635952166171	80	80	75	68	116	68	62	59
ENSMUSG00000002580	Mien1	2814.7279226673604	-0.754568442259207	0.0924030126022814	-8.16605888713824	3.1862778306202796e-16	6.1216862379745e-15	2338	2147	2356	2199	2394	3787	3272	4210
ENSMUSG00000002588	Pon1	212.356030027195	-3.73510406979023	0.5745039957117529	-6.501441413236481	7.95540190620274e-11	8.903656221757769e-10	52	24	41	9	69	166	895	418
ENSMUSG00000002602	Axl	7397.142810322471	-0.40964078432126894	0.129941209776409	-3.15250862313919	0.0016187404041415302	0.00592225956781732	7537	5444	6804	6160	7775	8929	8138	8953
ENSMUSG00000002603	Tgfb1	1698.94737499573	-0.42037815574164705	0.125451947460083	-3.35090976467626	0.000805465441094518	0.00315017706978039	1487	1290	1674	1486	1775	1813	1956	2249
ENSMUSG00000002608	Ccdc97	2798.0085240028397	0.174988380724663	0.129408592752289	1.3522160855239498	0.17630619938071698	0.322408433521315	2877	2839	3443	3106	2653	2282	2475	2975
ENSMUSG00000002617	Zfp40	222.649131418087	-0.170074572269694	0.20399577267551397	-0.833716160090354	0.404440949540812	0.5866737938697719	197	218	224	191	256	220	281	206
ENSMUSG00000002625	Akap8l	2220.49338698781	-0.0090788888651105	0.109410525608123	-0.0829800315339723	0.933867417373869	0.9691680796639681	2293	2258	2083	2190	2486	2335	2055	2236
ENSMUSG00000002633	Shh	986.587774273937	4.63797086278234	0.255450431330224	18.156050231079	1.1500732834472997e-73	2.5004077147671293e-71	1461	1796	1771	1579	1243	41	48	98
ENSMUSG00000002635	Pdcd2l	783.531362355014	0.172450336287657	0.126366698106739	1.3646818257607098	0.17235307424839	0.316829928490972	832	921	799	837	781	695	657	814
ENSMUSG00000002658	Gtf2f1	5854.664832809621	0.262278060462998	0.131363958648525	1.9965754927098798	0.0458713173138675	0.10999128519709801	5972	6304	6806	6522	6255	5602	4079	5871
ENSMUSG00000002660	Clpp	2206.71524525243	0.20388810851660003	0.140684860282267	1.44925408539002	0.147266638321225	0.280809055892432	2084	2172	2844	2525	2224	2017	1789	2204
ENSMUSG00000002661	Alkbh7	808.751064311026	-0.0679718990489164	0.140989154229905	-0.482107289884705	0.629729731508521	0.779814326309779	723	852	902	832	741	798	728	962
ENSMUSG00000002664	Pspn	28.9559718011309	-0.11627115107058901	0.455428176986981	-0.255300741029717	0.798490827645292	0.890656774992206	26	26	34	36	21	47	19	24
ENSMUSG00000002668	Dennd1c	595.761466767731	-1.5475208806066998	0.163097149204114	-9.4883380130084	2.34747008063581e-21	6.843200194407099e-20	390	348	305	288	439	989	966	1056
ENSMUSG00000002679	Med6	968.213709140965	0.0675389733180781	0.18546937317137302	0.36415162332851797	0.7157447894303102	0.8383604151345021	1075	881	1009	877	1200	730	807	1293
ENSMUSG00000002688	Prkd1	376.99434773104304	1.08819246254756	0.168860047588206	6.44434535042477	1.1610044875295399e-10	1.27110754468025e-09	528	474	551	432	418	190	203	269
ENSMUSG00000002699	Lcp2	750.4286549345051	-2.20300879748705	0.29446568226222897	-7.48137705067178	7.35478282795952e-14	1.14825743390845e-12	360	212	188	354	522	1360	1424	1594
ENSMUSG00000002718	Cse1l	5536.16372744223	0.20413922803085302	0.126765704825398	1.6103663708731397	0.10731789762866302	0.21966143295604396	6133	5817	5892	5836	6060	4982	3951	6223
ENSMUSG00000002728	Naa20	3456.98340418561	-0.17071631133773302	0.145934114999666	-1.16981770395582	0.242074337531376	0.409233625989257	4010	2969	3353	3714	2812	3672	3387	4016
ENSMUSG00000002731	Prkra	1045.06075013158	-0.557363550371019	0.161931327297413	-3.44197481533225	0.000577484011387071	0.0023325702624634897	1105	766	858	753	1066	1197	1345	1343
ENSMUSG00000002732	Fkbp7	545.637578568939	-0.325012126871354	0.22152164764311102	-1.4671799814119	0.14232710112108	0.273588556310493	533	456	466	407	690	453	736	668
ENSMUSG00000002733	Plekha3	933.931980211894	-0.239051512247826	0.138215216984072	-1.72956001129292	0.0837089158417219	0.180265512632761	1012	749	858	855	1002	887	1000	1197
ENSMUSG00000002741	Ykt6	7997.019883747171	-0.0807110629905277	0.110918610228598	-0.7276602440671199	0.466821592478019	0.6466650571347379	7494	7716	8612	7774	8377	8185	6914	9656
ENSMUSG00000002748	Baz1b	9799.83349219455	0.309389079642854	0.0954334423996649	3.2419356555028798	0.0011872082377584	0.00448617743936086	10654	10682	10987	10907	10684	8080	7449	9959
ENSMUSG00000002763	Pex6	4201.4992682251095	0.34880786899779903	0.130528272742524	2.6722782862977597	0.00753381413281747	0.0231861920690127	4171	4266	5532	4738	4628	3182	3662	3838
ENSMUSG00000002767	Mrpl2	2135.46650495742	0.0907860924159658	0.20068256276797802	0.452386550997604	0.650990533955484	0.794672535092583	1945	2288	2430	2304	2178	2098	1319	2764
ENSMUSG00000002768	Mea1	2701.9422164855	0.226876210109651	0.138755912999116	1.6350741759819298	0.102033498939914	0.21112777113939396	2559	2864	2967	3115	3075	2488	1939	2880
ENSMUSG00000002769	Gnmt	911.7560825637511	3.86129855794163	0.335373795569031	11.513417592421401	1.1291322629028097e-30	5.66229585231573e-29	721	1551	1460	1552	1853	142	59	85
ENSMUSG00000002771	Grin2d	150.258406879254	0.263140471693771	0.237501787583602	1.10795154163269	0.267882744329492	0.440338549395618	156	135	138	161	230	138	134	124
ENSMUSG00000002778	Kdelr1	4185.5094286780995	-0.26727739055648997	0.12800711690333302	-2.08798851987526	0.0367988702680986	0.0916341630950015	4070	3694	3423	4048	4630	4720	4593	4581
ENSMUSG00000002781	Tmem143	921.573875371023	-0.689383589877612	0.149361834771061	-4.61552705839673	3.92098947993881e-06	2.35531950952688e-05	710	813	768	849	678	1025	1169	1417
ENSMUSG00000002797	Ggct	9894.74453280542	-1.3561496309174401	0.19933922322405498	-6.80322522072411	1.02302520906283e-11	1.27637639837869e-10	7535	6071	6505	5605	6194	21077	11400	14981
ENSMUSG00000002799	Jag2	8663.3826613438	1.1479361479283001	0.12440578700329	9.227353289424899	2.77401428745293e-20	7.52669142293689e-19	9853	10992	11852	12105	10825	4860	4200	5648
ENSMUSG00000002803	Btbd6	453.67586824239504	1.5484906373076799	0.6670529897811429	2.32139074560739	0.0202657645523899	0.0550504068326044	191	986	261	1036	560	282	119	213
ENSMUSG00000002804	Nudt14	613.857221177781	0.46883536181564794	0.14601575221112398	3.2108546832519798	0.00132340839375621	0.00494539137959531	662	681	676	780	696	419	455	608
ENSMUSG00000002808	Epdr1	1794.89810402717	-0.7299585160710479	0.23398357223256896	-3.1196998537380405	0.0018103540487051898	0.006547233428559371	1188	1286	1865	1535	1478	1681	1956	3583
ENSMUSG00000002812	Flii	7390.689522236629	-0.188740297980802	0.12106321796090501	-1.55902264254823	0.11899102114059698	0.238116295808609	6579	6599	7214	7496	7975	7732	6737	9479
ENSMUSG00000002814	Top3a	720.006697999695	0.273449861074748	0.13520921292296	2.02242033041459	0.0431329465063935	0.10470661030967802	683	844	819	808	770	578	623	697
ENSMUSG00000002820	Atg4d	3164.20658154146	-0.318569671237354	0.17123396390379297	-1.86043506775526	0.0628239971337943	0.14262367821421	2947	2922	3693	2294	2948	3881	2840	4067
ENSMUSG00000002825	Qtrt1	812.3525357870099	1.07189890644381	0.152888762279096	7.01097249049005	2.3666727051208102e-12	3.1774702585604e-11	875	1033	1161	1093	995	420	439	580
ENSMUSG00000002831	Plin4	9916.17676264995	-0.945333011950486	0.245924276326766	-3.84400038121652	0.00012104481697254299	0.000560160572254562	8747	5045	5429	7329	11209	11954	13341	17123
ENSMUSG00000002833	Hdgfl2	2304.88125097379	0.624132448169441	0.12756372184419099	4.89271118109717	9.94563057315378e-07	6.56271401379889e-06	2497	2517	2933	2955	2645	1603	1487	2064
ENSMUSG00000002835	Chaf1a	2036.5888174710396	0.47278338430268496	0.15247968846217402	3.10063188789877	0.0019310819408014897	0.006933993641243429	1998	2390	2681	2272	2264	1758	1296	1842
ENSMUSG00000002844	Adprh	2073.18417745858	-0.31005518768311197	0.14214417135567997	-2.18127261023794	0.0291632590323549	0.075026541425401	1596	1808	2110	2127	2066	2069	2292	2677
ENSMUSG00000002845	Tmem39a	1644.52228166827	0.33953260929218604	0.11443788296832401	2.96695989549341	0.0030076018676088103	0.0103126959031898	1948	1863	1764	1864	1666	1350	1249	1614
ENSMUSG00000002846	Timmdc1	1649.9032929419102	0.199053274841858	0.152740328294885	1.3032136113886001	0.19250184444933802	0.344509806484239	1717	1846	2041	1693	1547	1350	1280	1899
ENSMUSG00000002870	Mcm2	3398.26768355274	0.933816588011718	0.140139689956047	6.663469772942981	2.67437071369363e-11	3.18345526954298e-10	3649	4427	4222	4521	4271	2265	1753	2452
ENSMUSG00000002871	Tpra1	1738.9258429564902	0.711733408039084	0.145931942563113	4.877159829016	1.0762422848065598e-06	7.07535871160677e-06	1757	2003	2130	2417	2074	1277	1210	1203
ENSMUSG00000002881	Nab1	5193.1379999478795	-0.639602782650876	0.11789724487827498	-5.425086763573179	5.79263953605355e-08	4.5534443602861796e-07	5140	3858	4476	4187	4297	7002	6227	6650
ENSMUSG00000002885	Adgre5	1599.90435879369	-1.08169752755246	0.132945095198138	-8.13642297927824	4.07127649258583e-16	7.75567815283492e-15	1147	1015	1075	1133	1396	2126	2216	2792
ENSMUSG00000002897	Il17ra	2459.3080282111605	-0.211918151751008	0.111929291250257	-1.8933216621303501	0.0583151061177986	0.134434311196039	2343	2019	2419	2385	2704	2462	2566	2992
ENSMUSG00000002900	Lamb1	7153.962471988791	0.973933688791236	0.14685132765049402	6.63210680062219	3.30928984357827e-11	3.8965673808086703e-10	8645	7577	8619	9354	10628	3714	4892	4666
ENSMUSG00000002908	Kcnn1	230.64717337639598	-0.910426200153836	0.232553334057358	-3.9149135566866704	9.043660303992579e-05	0.00042851843164264103	142	166	224	172	182	316	229	436
ENSMUSG00000002910	Arrdc2	1125.70315904675	-0.610765195382677	0.150398217946216	-4.06098691675385	4.8865710159068704e-05	0.00024287987708708798	878	997	1146	854	922	1483	1433	1338
ENSMUSG00000002944	Cd36	11620.9345310112	-0.661219266993518	0.23207152537589198	-2.84920464034751	0.00438286795161358	0.0144194344529362	14441	7278	7617	7982	11629	13072	16340	15414
ENSMUSG00000002948	Map2k7	1451.9565799143802	0.29248271826672806	0.135355176879536	2.16085357804255	0.0307066518089794	0.0785235589096066	1512	1408	1488	1593	1970	1186	1184	1429
ENSMUSG00000002949	Timm44	3230.78210172476	-0.0328626253453342	0.105940013280164	-0.310200313628689	0.756408632044801	0.863671222568105	3061	3208	3496	3236	3350	3126	2842	3829
ENSMUSG00000002957	Ap2a2	6532.3122119705295	-0.539335833163755	0.16650161807887198	-3.2392227738487898	0.00119855918760803	0.00452551776618523	5005	4954	5425	5625	7542	6804	7800	9660
ENSMUSG00000002963	Pnkp	1575.64743968471	0.37641761853495004	0.154010355213614	2.44410590452087	0.0145211632145303	0.0412708677714815	1492	1735	2066	1619	1893	1189	1147	1644
ENSMUSG00000002968	Med25	5547.26327519924	0.487742751424395	0.13964348814132901	3.4927711840795896	0.000478035935344075	0.00196239895056158	5649	6338	7277	6309	6143	4797	3574	4855
ENSMUSG00000002980	Bcam	8770.970053531591	0.385375288859248	0.15691339303157997	2.45597448002217	0.0140503134793748	0.0400983666955837	8731	9329	10907	10088	10032	6956	5591	9578
ENSMUSG00000002981	Clptm1	5881.15303266943	0.112420056374871	0.20578044884987898	0.5463106772445809	0.584852398015385	0.7455341564805742	4885	5102	5577	7734	7593	4950	4638	7221
ENSMUSG00000002983	Relb	715.057805844237	-0.481566820796832	0.14027531470551302	-3.43301187245816	0.0005969159591851929	0.00240414376820627	729	608	542	612	690	789	793	1016
ENSMUSG00000002984	Tomm40	4665.86861685634	0.5920806870268471	0.15095866333255098	3.92213784857472	8.776675242433741e-05	0.000417059025568651	4619	5306	6382	5852	5076	3608	2912	4067
ENSMUSG00000002985	Apoe	44788.1931274973	0.0627939895713782	0.308367036865787	0.20363392342323697	0.8386395814880079	0.91588019757476	72855	31500	40329	41346	47492	51364	51545	24446
ENSMUSG00000002992	Apoc2	45.3271526015326	-2.08527453811277	1.57554942048627	-1.32352213837202	0.18566179908585395	0.33515196954115	0	24	37	0	44	103	77	77
ENSMUSG00000002996	Hbp1	6867.328870558879	0.0858510560923334	0.12700168627331598	0.6759835921199971	0.499051062565575	0.67624439090423	7435	6459	7009	7177	7789	7188	6473	5918
ENSMUSG00000002997	Prkar2b	1168.65678424318	-0.721467156184903	0.29776330803586304	-2.42295520204931	0.015394824984645	0.0434025104289761	1092	802	899	990	1023	2479	1119	954
ENSMUSG00000003031	Cdkn1b	4958.81778378023	-0.198121560187072	0.18162962137110897	-1.0907998303991702	0.27536097112151603	0.449125858662406	6141	4137	5620	3844	4317	4680	5886	5444
ENSMUSG00000003032	Klf4	14890.9816788533	-0.801074454852082	0.157422632838016	-5.08868667999198	3.60551744133417e-07	2.53235373604669e-06	13116	9786	11479	11085	14158	22794	15814	21929
ENSMUSG00000003033	Ap1m1	2593.68518298014	0.0244221838245952	0.113396439497599	0.215369935183126	0.8294789082459749	0.9106271087106179	2338	2716	2686	2798	2773	2557	2427	2650
ENSMUSG00000003037	Rab8a	5663.5675022838095	0.0608507582926139	0.104061778539983	0.584756085724921	0.558711736098624	0.7248891040596139	5661	5396	6107	5949	6271	5822	4752	5857
ENSMUSG00000003038	Hmgn2	1010.0684520317301	-0.0203492118452471	0.17357288983281302	-0.117237270548688	0.9066720329247329	0.954840489938141	1047	1244	987	966	872	1127	832	1077
ENSMUSG00000003039	Fam32a	6789.638532897329	-0.175304047017719	0.0970789139582372	-1.8057891242287099	0.0709512849216804	0.157633659716225	6236	6067	7063	6822	6883	7452	6656	7661
ENSMUSG00000003051	Elf3	300.33268254894904	-2.52240968900556	0.241617484015627	-10.4396819596152	1.63357073833576e-25	6.234394146226129e-24	129	80	77	125	142	548	540	773
ENSMUSG00000003062	Stard3nl	1279.29533420084	0.0159509073049424	0.14138517793002303	0.11281880843858401	0.910174206567037	0.956489271933203	1236	1339	1379	1181	1424	1065	1412	1297
ENSMUSG00000003068	Stk11	5760.0653862704	-0.0165102540955896	0.107912653158502	-0.152996461604362	0.878401065670529	0.939513637493235	6696	5141	5839	5487	6169	5229	5691	6372
ENSMUSG00000003070	Efna2	566.902783218636	1.58125596822223	0.214172342583583	7.38310068026233	1.54644993004678e-13	2.34324713096432e-12	808	734	950	655	714	232	314	198
ENSMUSG00000003072	Atp5f1d	11750.6487438897	-0.41701286579043606	0.13763323947924	-3.0298848400886103	0.0024464700186214603	0.008593245065408029	9215	10166	11593	11187	11113	13277	11409	17078
ENSMUSG00000003099	Ppp5c	3583.50535422928	0.225348596055855	0.0951259566387757	2.3689495908207	0.0178386845999417	0.0492097112257232	3597	3779	3959	3982	4020	3199	2909	3557
ENSMUSG00000003119	Cdk12	1819.61468506577	0.36453434287358905	0.11264958007522098	3.23600267866221	0.0012121624665258099	0.00457073547716831	2296	1873	2125	1868	1988	1577	1486	1518
ENSMUSG00000003123	Lipe	7274.288689661279	-0.252915865209442	0.15948585687521602	-1.58582002294615	0.112780142238439	0.228209126132108	7107	5536	6414	6894	8783	6794	8567	8715
ENSMUSG00000003131	Pafah1b2	6254.05435092752	0.41874038913096995	0.11277523334556	3.71305273958412	0.000204774193566073	0.000905601778081769	8233	6323	7235	7011	6490	5002	4740	5663
ENSMUSG00000003134	Tbc1d8	1358.04003646479	-0.4280366949991529	0.139252690493389	-3.07381274632877	0.0021134203995721397	0.007524580459078891	1480	1237	1194	1134	1094	1702	1469	1639
ENSMUSG00000003135	Cnot11	2311.6613622856603	0.0575342348396473	0.11678809992620802	0.49263781905862	0.622268520760083	0.774423032760693	2435	2440	2662	2310	2124	2206	2013	2507
ENSMUSG00000003153	Slc2a3	737.4672670911721	-3.3907262381078795	0.281003496372935	-12.066491278129401	1.58760173283494e-33	9.353250138951841e-32	193	162	133	143	196	2204	1780	983
ENSMUSG00000003154	Foxj2	2472.7495953759303	-0.458445353203495	0.123290720879681	-3.7184092195461402	0.00020048131322358001	0.0008884823480170211	2636	1989	2246	2080	2136	2705	2715	3487
ENSMUSG00000003161	Sri	2382.71116799507	-0.208042357739841	0.0897444093002504	-2.31816510200441	0.0204403498641993	0.0554515657763365	2362	2174	2269	2182	2518	2402	2540	2806
ENSMUSG00000003166	Dgcr2	6012.498849315961	0.74386151074405	0.271535351394619	2.73946470293294	0.00615393223492635	0.0193941234812291	3781	7573	8476	8383	7849	4940	4205	3327
ENSMUSG00000003184	Irf3	2812.76706067722	0.238254297741982	0.114300324101626	2.08445863661897	0.0371184689392627	0.0922799915001264	2758	2815	3372	3165	3121	2474	2224	2852
ENSMUSG00000003190	Bcl2l12	679.562904014278	0.6296123171516851	0.162988381858551	3.86292759012781	0.00011203622484300901	0.000521767377139934	711	831	973	697	787	466	539	498
ENSMUSG00000003198	Zfp959	540.622906117287	-0.180175380004242	0.133877091201717	-1.3458268206079098	0.17835837360151605	0.325155468325534	608	505	522	527	467	541	575	621
ENSMUSG00000003199	Mpnd	2025.49248851756	-0.5681692843280121	0.104178051972556	-5.453829031835671	4.9296600839416506e-08	3.91895765908822e-07	1801	1684	1819	1662	1795	2407	2186	3014
ENSMUSG00000003200	Sh3gl1	5472.71386484307	0.24668960106033802	0.122031045412319	2.02153149001405	0.0432247759654331	0.10488419680725301	5244	5444	6013	6002	7006	4878	4403	5331
ENSMUSG00000003206	Ebi3	207.006883663516	-2.22270301131394	0.360098608225675	-6.172484315521049	6.72251989324372e-10	6.65517620101116e-09	53	55	65	139	133	362	444	401
ENSMUSG00000003208	Yju2	748.4614861839059	0.253170679981804	0.15690821911916	1.61349533761224	0.10663693537713799	0.218652758459031	708	791	843	859	864	630	530	845
ENSMUSG00000003226	Ranbp2	6976.928289830551	0.276589437185209	0.0942326887503287	2.93517505287404	0.00333359564678075	0.0113221971075252	8555	7380	7446	7266	7483	6155	5553	6660
ENSMUSG00000003227	Edar	275.97081151681704	3.28601820935627	0.272088057369098	12.077039474388402	1.3965808403621997e-33	8.24227280899578e-32	259	448	511	440	462	38	43	46
ENSMUSG00000003228	Grk5	932.064828862381	0.13579476695080198	0.141311595714651	0.960959829687374	0.336572366080783	0.518529525443157	1020	872	979	976	1084	725	798	1109
ENSMUSG00000003233	Dvl3	3572.73144671771	0.5304447141071861	0.0916262614400341	5.789221406292371	7.071343681322309e-09	6.25123847630851e-08	4199	3860	4426	4229	3906	2718	2609	3003
ENSMUSG00000003234	Abcf3	3195.76356210448	-0.0312829715774171	0.12165544612010303	-0.257144029101117	0.7970675896815309	0.8897701306703959	3155	2883	3682	3077	3406	3188	2709	3790
ENSMUSG00000003235	Eif2b5	7805.12140820458	0.861147949572576	0.14613112932873001	5.8929808694995796	3.7929033331085205e-09	3.4610628059145404e-08	7700	10388	10318	9493	9955	5060	4390	5999
ENSMUSG00000003269	Cyth2	3015.21005720841	-0.0447737280978304	0.091881698293215	-0.48729756773702004	0.6260474711252789	0.777002568114716	3030	2808	3232	3117	3031	3118	2771	3267
ENSMUSG00000003271	Sult2b1	4998.64803939369	-1.02765792156414	0.176886379298185	-5.80970635297912	6.258251357857739e-09	5.5763303148717103e-08	3798	3217	3922	3250	4219	8216	5025	8729
ENSMUSG00000003273	Car11	188.747237190435	-0.298617222503706	0.339784889344819	-0.8788419728714458	0.379486964824245	0.5621244495653729	74	178	174	220	239	217	212	205
ENSMUSG00000003279	Dlgap1	47.4964746997861	-0.528352355379575	0.540770763886557	-0.977035725049687	0.328551466270916	0.509566267574724	40	7	47	66	49	53	59	63
ENSMUSG00000003282	Plag1	178.950151301136	1.81173472079784	0.273717345236642	6.6189985849508295	3.61640313701205e-11	4.23745373136888e-10	307	233	206	267	235	90	69	46
ENSMUSG00000003283	Hck	681.006843577721	-2.15548346735732	0.251754652327988	-8.561841647911809	1.11078697325409e-17	2.4465627589339705e-16	289	195	255	426	351	1249	1025	1695
ENSMUSG00000003299	Mrpl4	2836.72769154118	0.11269354839355901	0.0997828720344551	1.12938770047274	0.25873431906869604	0.429342516165846	2785	3089	3184	2796	3042	2555	2588	2898
ENSMUSG00000003308	Keap1	3429.1728083442604	-0.23632503446061603	0.142167976574005	-1.6622944221028502	0.0964537556585045	0.202189295343117	3578	3324	3225	3099	3185	4092	2850	4384
ENSMUSG00000003309	Ap1m2	6104.54086941712	0.24633205826908103	0.113879070503466	2.16310211507728	0.0305333264711752	0.078145558498681	6582	6442	7405	6712	5960	5625	5163	5460
ENSMUSG00000003316	Glg1	6696.224307080711	0.0346042965566415	0.102379164657072	0.338001356746284	0.735362165353776	0.85046913344282	6936	6122	6664	6925	7885	6140	6481	7017
ENSMUSG00000003341	Atp8b3	1.94671550893192	4.069568821189	3.03992719627408	1.33870601446538	0.180666397526143	0.328210228511468	12	4	0	0	0	0	0	0
ENSMUSG00000003344	Btbd2	1875.9759948951398	0.439812039074312	0.13898151920347304	3.16453613109823	0.00155330374864369	0.00570332430463309	1790	2020	2461	2166	2186	1402	1380	1805
ENSMUSG00000003345	Csnk1g2	7997.84137677785	0.22964485258064898	0.125327315679699	1.83236073744335	0.0668976935604912	0.150332447005534	7756	9137	9580	8631	8055	7132	6256	8170
ENSMUSG00000003346	Abhd17a	3644.5719497479704	0.149699603307334	0.142656809451581	1.04936878851299	0.29400841742052003	0.470902550316259	3393	3609	4302	4172	3837	3410	2734	4068
ENSMUSG00000003348	Mob3a	1853.7382158171697	-0.39841821804127797	0.123028660730593	-3.2384179074641097	0.00120194605894521	0.0045362728458275894	1554	1519	1813	1623	1957	2114	1910	2497
ENSMUSG00000003352	Cacnb3	1368.9753621896	0.7319558897420841	0.185638489800307	3.94291017196625	8.049881229080791e-05	0.000385002764034621	1351	1574	2118	1608	1562	961	1058	845
ENSMUSG00000003354	Ccdc65	37.853199160980296	0.9782496068135551	0.40424081630695097	2.4199674237515496	0.0155218975567757	0.0436949649791817	43	42	57	28	68	28	20	22
ENSMUSG00000003355	Fkbp11	286.909060557219	0.7355281591932759	0.230215052948131	3.19496118856744	0.00139849645949523	0.00519659633791265	254	424	327	378	333	160	193	254
ENSMUSG00000003360	Ddx23	6463.84598365362	0.30344656364280204	0.10624672227109899	2.85605576488777	0.004289397893192579	0.0141478339632668	6575	6899	7576	7462	6995	5516	4927	6396
ENSMUSG00000003363	Pld3	5913.88603939562	0.457698898182806	0.124496457326432	3.67640098370601	0.00023654760865031698	0.0010331023670175	5927	6354	7084	6821	7438	5149	4434	4653
ENSMUSG00000003378	Grik5	571.722444074584	0.341557606202574	0.170247847668008	2.00623744077299	0.0448309210053026	0.107965211674244	502	594	717	632	725	449	524	481
ENSMUSG00000003379	Cd79a	6.07323474210786	-0.24708266335770399	1.01434373299697	-0.243588692195767	0.807549386865572	0.896685964079445	0	6	5	5	13	4	9	7
ENSMUSG00000003380	Rabac1	3741.4696924847794	-0.568345507857271	0.0958555847714985	-5.92918513002763	3.04441693498011e-09	2.80924989846372e-08	3120	2988	3280	3306	3486	4615	4139	5267
ENSMUSG00000003382	Etv3	5892.4252523675705	0.7670155434422171	0.0910687283460508	8.4223811770781	3.6890853009311497e-17	7.76505218963641e-16	6811	7453	7068	6878	7351	3867	3935	4398
ENSMUSG00000003402	Prkcsh	5615.88899619119	0.476032656754871	0.11214277965524001	4.24488012708741	2.18710309852941e-05	0.00011583087744356799	5764	6297	7276	6346	6356	4429	4042	4992
ENSMUSG00000003410	Elavl3	3.8448128544231897	-0.334165304398123	1.6578325097303601	-0.201567590475394	0.8402547841835709	0.916871611313738	0	4	4	0	10	0	9	4
ENSMUSG00000003411	Rab3b	48.478538015705205	2.46794951235908	0.6454662778388031	3.82351425177849	0.000131562983429976	0.000604848701037757	46	72	74	49	117	29	4	4
ENSMUSG00000003418	St8sia6	1852.43354877548	4.7299155736520895	0.15821693934776002	29.8951274948869	2.2767559293855286e-196	4.262466559131268e-193	3246	3011	2973	2885	2675	85	124	116
ENSMUSG00000003420	Fcgrt	5858.8291170563	-1.21571689958818	0.283963507944034	-4.281243418882481	1.8585192609558e-05	9.94762397950277e-05	3233	3114	3282	3099	7369	7832	9395	9864
ENSMUSG00000003421	Nosip	2640.46622372061	0.10306734644782199	0.129860126119265	0.7936797039082221	0.42738191874294296	0.609081590109043	2377	2617	3212	2881	2747	2499	2257	2770
ENSMUSG00000003423	Pih1d1	2268.4175085944503	-0.20905584631761898	0.13444715196681697	-1.5549295262812	0.119962854413879	0.239705201950388	2010	2187	2530	2111	2100	2211	2181	3027
ENSMUSG00000003429	Rps11	29289.4881460663	0.08959069530397698	0.0845712867701977	1.05935121393409	0.28943985907840303	0.465487916917204	28912	31182	31745	29931	31138	26802	26890	30188
ENSMUSG00000003435	Supt5	8661.80973826723	0.443505444922169	0.131947600287042	3.36122403103473	0.000775978575568722	0.00304810607507756	8493	9562	9775	11066	10141	7151	5980	7986
ENSMUSG00000003436	Dll3	9.404321334833972	3.38472245584602	1.08512230485466	3.1192082594776	0.00181337739914014	0.00655746378083739	17	5	21	17	13	4	0	0
ENSMUSG00000003437	Paf1	3715.2356057365	0.672196592174363	0.0983987482570793	6.83135308203478	8.41174113807842e-12	1.05889900863693e-10	4060	4363	4756	4418	4441	2661	2462	2956
ENSMUSG00000003438	Timm50	3522.21284603823	0.5127481495359939	0.131425786944506	3.90142727281137	9.562719245839742e-05	0.000450692039204162	3605	4088	4439	4264	3835	2623	2376	3322
ENSMUSG00000003444	Med29	966.1958374966199	0.21102560190212	0.145096681630965	1.45437924237879	0.14584119167078	0.278807802415781	957	954	1126	1200	957	803	789	1038
ENSMUSG00000003452	Bicd1	82.6290332252658	-0.000784154362952958	0.288947667537073	-0.00271382831928328	0.9978346809412549	0.999198612695431	115	62	81	78	87	93	86	65
ENSMUSG00000003458	Ncstn	4334.04117765439	0.116913002775237	0.132097648408858	0.8850498414125959	0.37612975034542606	0.5589786377054959	4537	3936	4120	4704	5525	4120	3982	4131
ENSMUSG00000003464	Pex19	5850.238795187789	-0.37258137653578793	0.0961227362585607	-3.8761004007790696	0.00010614390031491899	0.00049645292112595	5325	5129	5214	5527	5702	6230	6208	7946
ENSMUSG00000003469	Phyhip	2944.48981751854	1.0136312931268798	0.137903391420789	7.350299964951191	1.97762535793147e-13	2.96590996604062e-12	4145	2966	4118	3512	3847	1922	1534	1903
ENSMUSG00000003476	Crhr2	438.032554654539	-2.88293219792023	0.259267309985614	-11.119536042088	1.0079478331174999e-28	4.596323955105089e-27	140	123	159	124	114	773	624	1494
ENSMUSG00000003477	Inmt	367.67381374771696	-4.19252687452531	0.382049698267792	-10.9737735523262	5.109449995315459e-28	2.2419707733351e-26	43	48	28	29	104	775	1079	802
ENSMUSG00000003484	Cyp4f18	408.63128235181296	-6.3546380638788	0.7729307370760741	-8.221484486330331	2.0099950895058103e-16	3.94955245021902e-15	7	14	8	4	34	1698	970	443
ENSMUSG00000003500	Impdh1	1476.35276580096	0.21377137869357396	0.13691575617381402	1.56133512071607	0.11844470111911601	0.23729147089658897	1625	1476	1900	1326	1634	1378	1177	1446
ENSMUSG00000003505	Psg18	2.4266172568930098	-5.1654051059276105	1.867393629896	-2.76610406249232	0.00567304284418408	0.0180678452704054	0	0	0	0	0	10	5	4
ENSMUSG00000003518	Dusp3	1837.2811109322897	-0.7070796551967611	0.219099757022071	-3.2272041959660203	0.0012500621698226	0.00470049598982947	1534	1177	1602	1601	1683	2142	1604	3588
ENSMUSG00000003526	Prodh	1305.04548609873	-0.0810089760420278	0.185393523380808	-0.436956882661059	0.6621426180263139	0.802443416581032	1170	1086	1543	1238	1497	1070	1605	1332
ENSMUSG00000003527	Ess2	1315.4198219244502	0.6162017085591089	0.11749827592115199	5.2443468104384605	1.5683694959713e-07	1.1615930471370702e-06	1354	1558	1660	1520	1627	931	910	1103
ENSMUSG00000003528	Slc25a1	5937.65365568823	0.146249802280856	0.153943350939198	0.9500235079241529	0.34210030794828306	0.5242582208980979	5609	5389	6993	5578	7957	5398	4862	6369
ENSMUSG00000003531	Dgcr6	2396.44624142742	-0.815894473479812	0.0861535495969471	-9.47023630827539	2.7921132211683395e-21	8.097368626519099e-20	1976	1820	2031	1797	1901	3268	3071	3431
ENSMUSG00000003534	Ddr1	6839.134204954139	0.673573351792506	0.100905647614833	6.67527901276251	2.46762240049234e-11	2.9498548163955703e-10	7765	7411	8893	8428	8107	5050	4720	5050
ENSMUSG00000003541	Ier3	4226.19175832159	-1.79990160210911	0.12130237091333698	-14.838140331115401	8.302582872456589e-50	9.71488681315676e-48	2551	2095	2324	2113	2101	7796	6314	8659
ENSMUSG00000003545	Fosb	1353.9489896484802	2.19257358218559	1.1267862674091398	1.94586466449139	0.0516709984924538	0.12155399498758802	947	85	482	4238	4058	193	706	331
ENSMUSG00000003546	Klc4	1027.79365107349	-0.20090199645510398	0.10750229815277301	-1.8688158291239398	0.0616484418355537	0.140456415483492	919	947	1051	992	1061	1056	1020	1263
ENSMUSG00000003549	Ercc1	2001.2056357436	-0.28269529396603804	0.15678756781714098	-1.8030466184394198	0.0713808935941236	0.158316752219848	1847	1656	1999	1820	2142	2524	1660	2545
ENSMUSG00000003555	Cyp17a1	792.495060792878	-1.02052140960385	0.305072941764125	-3.34517182580188	0.000822316094153368	0.00320768955398476	507	459	449	565	949	1185	1466	748
ENSMUSG00000003559	As3mt	749.354123732111	-1.1967146730015001	0.187957623990555	-6.366938715194861	1.92838179165859e-10	2.05517197966802e-09	418	515	433	588	620	965	1098	1399
ENSMUSG00000003573	Homer3	2012.1708970073998	0.0557745449357635	0.15388885344040398	0.36243394949565394	0.717027773499919	0.83927002182697	1881	2070	2312	2201	1947	2022	1496	2364
ENSMUSG00000003575	Crtc1	1476.9118321443698	1.11678664595823	0.131419372358474	8.49788448929704	1.9307709764512197e-17	4.16549623146156e-16	1641	1851	2009	1873	2074	886	834	812
ENSMUSG00000003581	Rnf215	1335.35543443209	0.189247317772647	0.12517634621159102	1.51184567612122	0.13057312649174002	0.255840937855036	1284	1464	1461	1558	1369	1103	1210	1346
ENSMUSG00000003585	Sec14l2	2178.87740756427	-0.683921872480845	0.138236482952656	-4.94747737986853	7.51814373733745e-07	5.04588579574855e-06	1953	1485	1704	1938	1996	2990	2364	3157
ENSMUSG00000003604	Aven	1460.5645904584399	0.131362005055577	0.157693628211802	0.8330203733986059	0.40483323918028896	0.5869498484333591	1637	1518	1890	1414	1250	1349	1206	1561
ENSMUSG00000003617	Cp	2588.25474330658	-2.1030770648033603	0.200095677626708	-10.5103572938082	7.73997533518844e-26	3.00841325052497e-24	1607	881	952	1078	1415	4593	4979	5225
ENSMUSG00000003623	Crot	7611.699666468209	1.29765424444129	0.0996179077492433	13.026314984528	8.669454073507619e-39	6.30997695082362e-37	9292	9820	10449	10141	10257	4094	3784	3952
ENSMUSG00000003644	Rps6ka1	2329.24531202748	0.47240123815885	0.108649026486363	4.3479564744939605	1.37411864837953e-05	7.560232543957829e-05	2388	2508	2863	2817	2702	1827	1772	1984
ENSMUSG00000003660	Snrnp200	7173.83184024093	0.49247104649832396	0.10673118004004	4.614125378484291	3.9475408621861805e-06	2.36957925747795e-05	7498	7955	7858	8816	8931	5636	5393	5994
ENSMUSG00000003662	Ciao1	2352.19230388454	-0.0488630766304005	0.122013674557123	-0.400472134027277	0.688808803897786	0.821222457956902	2391	2343	2339	2560	2212	2172	2113	2906
ENSMUSG00000003665	Has1	42.363611069307396	-0.466758842094056	0.545888674488274	-0.8550440115497991	0.39252678319372797	0.5752200411743531	33	16	24	56	61	25	42	89
ENSMUSG00000003680	Taf6l	781.184886070449	0.689707660739072	0.168946210661279	4.0824097684077	4.45711192834671e-05	0.00022311380700142002	718	987	994	1008	935	545	479	665
ENSMUSG00000003721	Insig2	5497.03397732155	0.7993746403951091	0.154149935325494	5.1856955937555	2.15210084751929e-07	1.5663854527117202e-06	8339	5048	6633	6430	7045	3805	3281	4123
ENSMUSG00000003731	Kpna6	6206.6822942668505	0.0385438355608788	0.113760958896939	0.338814264002444	0.7347496550732009	0.85007906910824	6493	6101	6609	6531	6269	6092	4955	7216
ENSMUSG00000003746	Man1a	4056.5930465586603	-1.02215690675278	0.20345857757566999	-5.02390667885515	5.06308462405976e-07	3.48561570472298e-06	3290	2310	2769	2567	4060	4898	6981	5729
ENSMUSG00000003752	Itpkc	2939.10728699567	-0.11045336516180301	0.15670298418542097	-0.704858083819948	0.48089855759298294	0.6602216447619139	2893	2452	3470	2730	3053	3586	2559	3010
ENSMUSG00000003762	Coq8b	1790.2675974304602	-0.38275962072103603	0.110057689018283	-3.47780899394908	0.000505530016776147	0.0020649522467078	1536	1477	1735	1641	1823	2124	1857	2265
ENSMUSG00000003778	Brd8	3678.8923254317897	0.62936917087943	0.166083138499686	3.78948264444448	0.000150961357554512	0.000684966579807391	4590	4073	3892	4205	4910	2547	3233	2312
ENSMUSG00000003779	Kif20a	2126.96363854445	1.1349290742624398	0.15402477347292098	7.36848396963858	1.72579279509926e-13	2.5997984533772797e-12	2383	2857	2846	2911	2626	1382	967	1277
ENSMUSG00000003808	Farsa	3181.82492764395	0.666476144014069	0.125683879405286	5.302797360868531	1.14041489448069e-07	8.62451560347953e-07	3200	3703	4289	3855	3803	2325	2151	2454
ENSMUSG00000003809	Gcdh	1713.5206753444502	-0.0502419385566226	0.117675287389143	-0.42695403318180397	0.669412808547673	0.8078260424439759	1605	1601	1839	1891	1694	1558	1726	1936
ENSMUSG00000003810	Mast2	3632.37503533215	-0.14473967069785598	0.154309396140456	-0.937983520887545	0.348252878900132	0.5302989821430301	3371	3270	3998	3654	3551	3705	2914	4986
ENSMUSG00000003812	Dnase2a	5881.4312610917195	0.5107707930104171	0.131179240186661	3.8936861677473997	9.873236603299108e-05	0.00046397740941929504	6741	5956	6596	7164	7372	5019	4554	4188
ENSMUSG00000003813	Rad23a	2827.52229558323	-0.38121539904113705	0.135099647002377	-2.8217349748843596	0.0047764631851294	0.015569939337945001	2194	2651	2920	2457	2738	3366	2812	3695
ENSMUSG00000003814	Calr	47988.3573619957	0.249352543463254	0.137562143465305	1.81265380999348	0.0698852328022823	0.15572720096568898	47790	47953	56252	55403	53091	41682	33894	53135
ENSMUSG00000003824	Syce2	583.683456489943	0.5130533339308	0.16745198777243	3.06388321067915	0.0021848418510186604	0.0077510249013030596	602	788	669	557	737	479	399	495
ENSMUSG00000003847	Nfat5	2148.2894392137196	-0.066073599745947	0.4095330078501961	-0.16133888717003303	0.8718264969010909	0.936105818673566	3001	1142	4089	1057	1582	2995	1556	2006
ENSMUSG00000003848	Nob1	2521.40304662588	0.520633385044088	0.17051601846021697	3.05328138520638	0.00226353581203933	0.00800887521352827	2346	2993	3593	2801	2777	1748	1728	2467
ENSMUSG00000003849	Nqo1	726.107501357742	-1.8885359303358302	0.186230623072922	-10.1408452550596	3.63936754009209e-24	1.28287705788246e-22	443	333	302	330	437	1355	1025	1621
ENSMUSG00000003863	Ppfia3	2506.05474172262	0.464265002519105	0.1445282183156	3.2122792900228703	0.0013168628839779599	0.004925847744163971	2588	2527	3327	2875	2960	2268	1686	2074
ENSMUSG00000003865	Gys1	4779.24740609699	-1.61977201344344	0.21080767695368	-7.68364813298214	1.54620986289325e-14	2.56173678316812e-13	2728	2729	2483	2932	2845	9761	4906	10131
ENSMUSG00000003868	Ruvbl2	3249.88370311269	0.9736627919048059	0.136192527295728	7.1491645778082695	8.730760535440072e-13	1.2259079136824801e-11	3587	4468	4109	4266	3861	1919	1752	2395
ENSMUSG00000003872	Lin7b	138.335670983703	0.079230351327757	0.21469988531946105	0.369028382152449	0.712106569622234	0.836443360990797	175	151	141	114	140	134	139	123
ENSMUSG00000003873	Bax	2063.86679740141	0.5233046232775921	0.143115308544444	3.65652443892878	0.000255658047440892	0.00110966261472316	1979	2482	2200	2507	2711	1504	1494	1841
ENSMUSG00000003882	Il7r	337.47833353617295	-1.57800407166254	0.323921816406768	-4.87155848027522	1.10721379603782e-06	7.2647970624374205e-06	339	152	172	109	222	489	681	540
ENSMUSG00000003923	Tfam	2442.27123525173	0.184393478569672	0.12640506580052302	1.45875070276582	0.144633735366824	0.277105705163829	2667	2707	2738	2519	2417	1968	1997	2777
ENSMUSG00000003929	Zfp81	785.479273980013	0.236338719464672	0.14024005063765801	1.6852441110086798	0.0919414837192455	0.19453356312267603	987	765	889	874	738	645	717	741
ENSMUSG00000003934	Efnb3	215.82844346548802	1.4698602544414299	0.194359709251372	7.562576935842269	3.95161242834818e-14	6.33819072931487e-13	309	295	289	314	240	85	110	110
ENSMUSG00000003948	Mmd	6073.90417438256	-0.0492949090227245	0.13099107408789598	-0.376322656837269	0.7066770374853492	0.832817361059683	7333	5275	6089	5494	6490	5528	6447	6477
ENSMUSG00000003949	Hlf	956.8255072696809	0.265058180179071	0.16869330346109399	1.57124304723928	0.116126204561798	0.23353446127159	860	892	1091	1169	1203	936	719	874
ENSMUSG00000003955	Fam162a	9809.74794945318	-2.4277298882265095	0.187462697248424	-12.9504692072647	2.33522367582147e-38	1.68511140581387e-36	4722	3839	4116	2531	3785	20149	16815	22698
ENSMUSG00000003970	Rpl8	67526.3156240852	0.11085248656925999	0.137363484473396	0.8070011254754481	0.419665834727479	0.6018428718650121	59728	72820	79568	74069	67910	67773	55263	68614
ENSMUSG00000003992	Ssbp2	1644.57812435551	-0.22202206785924397	0.141185522768069	-1.57255548236322	0.11582178263159	0.23303350963651298	1749	1338	1688	1386	1762	1957	1692	1707
ENSMUSG00000004018	Fancl	727.1018561972861	0.659486050285673	0.13050347173624002	5.05339851508747	4.34016978711774e-07	3.0150356968889e-06	970	860	909	723	846	512	522	554
ENSMUSG00000004031	Brinp2	79.5433302436239	3.5864660387355696	0.383944266816663	9.34111106403925	9.53284429400891e-21	2.67483197222153e-19	130	125	84	120	160	8	12	10
ENSMUSG00000004032	Gstm5	2427.7927240939803	0.285516471157633	0.11782631869843302	2.42319775676255	0.0153845492407805	0.0433807986666439	2722	2836	2437	2616	2666	2016	1853	2518
ENSMUSG00000004035	Gstm7	161.495198573675	-0.42577480322714395	0.22977496834548303	-1.85300777666504	0.0638812440223043	0.14458553578532002	125	147	121	132	206	194	178	200
ENSMUSG00000004038	Gstm3	3.3533636476531696	0.0440748651495158	1.66100366150902	0.026535080066876	0.978830553595611	0.9907706556325551	4	8	0	5	0	0	4	6
ENSMUSG00000004040	Stat3	9703.39373151092	-1.39608477550773	0.134073579082229	-10.412825443046401	2.1669304340579e-25	8.18647855351091e-24	7028	4876	6422	5521	6982	15512	14320	17416
ENSMUSG00000004043	Stat5a	1312.41289234954	-0.9337056524339721	0.199923659848445	-4.67031092338837	3.00744185865455e-06	1.84067895377406e-05	968	765	907	929	1444	1633	1976	1949
ENSMUSG00000004044	Cavin1	14174.474805336598	-0.533567172627913	0.15151960303308898	-3.5214398793758304	0.00042920998144874704	0.0017797400227441	14315	9966	12193	11495	14175	14539	16462	21616
ENSMUSG00000004054	Map3k11	2906.48815725297	0.0942992131090496	0.12089501430949198	0.7800091149138921	0.43538551006052895	0.616783937427685	2700	3178	3352	3069	2881	2820	2570	2910
ENSMUSG00000004056	Akt2	9855.28440180647	-0.39220352086884797	0.10211315701544099	-3.84087156182569	0.000122598251315627	0.000567037945523651	8781	8476	9693	8766	9345	11138	9897	13590
ENSMUSG00000004069	Dnaja3	4440.92521501077	-0.20382136925794603	0.17051503077377497	-1.1953278742233502	0.23195895328828497	0.39691199181791	4300	3218	5089	4293	4607	4661	3781	6078
ENSMUSG00000004070	Hmox2	2820.5053786164003	-0.131056610378815	0.21346017926094202	-0.613962804831182	0.5392399064147411	0.708785615347155	2178	2728	3854	2452	2695	2412	3522	2907
ENSMUSG00000004071	Cdip1	4538.278753998739	0.31214488075962604	0.106946451356111	2.91870255442366	0.0035149143592437104	0.0118686471936026	5435	4763	5214	4997	4587	3676	3519	4590
ENSMUSG00000004085	Map3k20	10109.2258579358	-0.359107931739534	0.16240052186500598	-2.21124863156561	0.0270186243944038	0.0703632630190892	9480	9310	10728	9426	7685	10555	9500	15158
ENSMUSG00000004096	Cwc15	4715.8510456539	-0.0835303494710703	0.0919155485388615	-0.9087727897936009	0.363470072453432	0.545934122464262	4987	4663	4764	4679	4451	4647	4419	5525
ENSMUSG00000004098	Col5a3	4386.8433454394	1.0765238454141401	0.237504619915315	4.5326438104571904	5.82499924092603e-06	3.40911166064547e-05	4755	4026	4860	5470	8894	2182	2543	3015
ENSMUSG00000004099	Dnmt1	6811.2495470103695	0.945400349836258	0.14432061999981302	6.55069490303939	5.7269957117707595e-11	6.544388894234069e-10	7017	8528	8347	9413	9057	4687	3848	4288
ENSMUSG00000004100	Ppan	3588.87395610829	0.9900832217884991	0.157662627180012	6.27975849126292	3.39099364635428e-10	3.47440239855558e-09	4301	4589	5341	4528	3732	2183	1802	2662
ENSMUSG00000004105	Angptl2	4105.2128317427705	-0.6643914905375761	0.136086366764861	-4.88213115194381	1.04945416158918e-06	6.90598629005931e-06	3325	3086	3120	3378	4302	5445	5076	5334
ENSMUSG00000004110	Cacna1e	186.910624475364	-0.0968921744079049	0.30490756091745896	-0.31777557144322305	0.750655182108721	0.859738965761369	267	116	166	163	223	197	234	142
ENSMUSG00000004113	Cacna1b	18.0135436870587	2.22974744137658	0.7364996413250271	3.02749290870674	0.0024659149973737396	0.00865162618391437	20	28	27	30	25	0	12	4
ENSMUSG00000004127	Trmt10a	985.129678985927	0.621425821844265	0.116325164742625	5.34214435216316	9.185346153262288e-08	7.02694619792931e-07	1225	1134	1183	1166	1080	759	626	814
ENSMUSG00000004151	Etv1	236.561693478232	-0.332882421032844	0.423362569636317	-0.7862821253158979	0.431702221994241	0.613112490685432	199	306	103	175	315	126	247	452
ENSMUSG00000004187	Kifc2	664.615122875932	-0.0022392724751562	0.141252560483039	-0.0158529690895414	0.987351690511206	0.9946249368894281	609	652	688	702	739	607	724	642
ENSMUSG00000004207	Psap	57898.786568285	-0.592447642695925	0.12322635841889501	-4.807799648529411	1.52600585259261e-06	9.7609337391459e-06	47328	43611	47580	49938	60171	66061	72219	80275
ENSMUSG00000004221	Ikbkg	1372.39640001948	0.0896953712417561	0.16180784973002899	0.5543326321399721	0.579351221611465	0.7413539706506459	1699	1031	1492	1550	1414	1305	1198	1430
ENSMUSG00000004233	Wars2	787.9864982804469	0.279942491191216	0.133115538216058	2.10300386373261	0.0354654317464452	0.0887663090035248	792	827	893	925	869	679	576	824
ENSMUSG00000004263	Atn1	3906.63168739016	0.9073417504353639	0.111193876653992	8.159997454345321	3.3503165281340703e-16	6.42220231408363e-15	4321	4644	5447	4925	4834	2365	2415	2744
ENSMUSG00000004264	Phb2	9498.950976705	0.158653797343686	0.168619803379	0.9408965860735041	0.346757857301305	0.528848608732538	9403	10027	11983	10297	8713	9129	6563	10858
ENSMUSG00000004266	Ptpn6	2107.89282323626	-1.0332703154165899	0.167357773959094	-6.17402042924605	6.65749328973383e-10	6.59467567227338e-09	1458	1379	1309	1520	2074	2734	3093	3407
ENSMUSG00000004267	Eno2	306.756349743219	-0.671587107712304	0.21594909633021	-3.1099324754078705	0.0018713011769977898	0.00674737624263305	289	245	226	181	344	361	412	416
ENSMUSG00000004268	Emg1	5082.877548943839	0.20481149831260503	0.119570361225111	1.7128952042472698	0.086731820727397	0.185372970551947	5240	5602	6175	5326	4941	4682	4053	5107
ENSMUSG00000004270	Lpcat3	5372.57770299207	0.6178395740261761	0.11605348426233598	5.3237485970655	1.0165037092478e-07	7.72045240288854e-07	5955	5744	6596	6397	6877	4385	3516	4076
ENSMUSG00000004285	Atp6v1f	4692.81929462271	-0.0989445223426468	0.10425863486541999	-0.9490295213472429	0.34260559770719795	0.5246508241904421	4306	4715	4985	4722	4592	4814	4313	5485
ENSMUSG00000004317	Clcn5	1540.41499003668	-0.7890984784573359	0.290831662300887	-2.71324818011374	0.00666271862916283	0.0207953093529831	565	1331	1442	1135	1700	2174	1857	2195
ENSMUSG00000004319	Clcn3	4519.51995209674	-0.799282131746475	0.252005377482171	-3.17168680975081	0.00151556356886285	0.005582966408735171	2732	4124	4231	2152	4843	6518	5101	6747
ENSMUSG00000004328	Hif3a	127.39716214641001	-3.39262141292559	0.35821073774683504	-9.47102098129545	2.7712162081920197e-21	8.0436877691527e-20	31	20	23	26	43	235	418	207
ENSMUSG00000004347	Pde1c	40.61869121825521	-0.26488220082282504	0.48082654940458797	-0.5508892991679261	0.581709563432915	0.7428565221666141	40	17	51	62	23	32	46	58
ENSMUSG00000004356	Utp20	3021.10458953867	0.7252459702885841	0.11860142039965	6.11498553596349	9.65657217632795e-10	9.43510657495145e-09	3812	3226	3849	3610	3627	2189	1739	2486
ENSMUSG00000004359	Spic	96.9131136402169	-2.04318448324138	0.42056604475331894	-4.8581774699377	1.18471199210202e-06	7.741634559210029e-06	85	40	24	28	52	157	238	147
ENSMUSG00000004360	9330159F19Rik	383.936922033763	-2.01269502574818	0.25507287398837897	-7.8906666721443495	3.0057648808073503e-15	5.3055658144489993e-14	143	198	215	236	121	746	568	854
ENSMUSG00000004364	Cul3	10085.1771074392	-0.252978296151596	0.15760662612403	-1.60512474870513	0.10846635381474999	0.221406969362364	11467	9061	9188	9008	9356	13314	9887	10008
ENSMUSG00000004371	Il11	48.915841168629	1.3561789939596	0.40670143159720795	3.33458131345537	0.000854279196002729	0.00332237214380796	55	69	49	93	56	35	21	17
ENSMUSG00000004383	Large1	913.862133557731	-0.20129990813739498	0.167946160012068	-1.19859786090334	0.23068435036359802	0.395242094886415	923	739	948	912	902	876	781	1336
ENSMUSG00000004393	Ddx56	3121.18116291977	0.174085506664501	0.16228229063215902	1.07273261910688	0.283391100538291	0.45801144775022107	2909	3425	3667	3456	3166	3079	2131	3443
ENSMUSG00000004394	Tmed4	2806.86016545037	-0.233614469466567	0.0990538304673921	-2.3584597219940098	0.018350951113463004	0.0504721841895755	2839	2538	2800	2718	2551	2760	2967	3514
ENSMUSG00000004415	Col26a1	33.7319264168582	1.71218753239539	0.486413463473465	3.5200249601824396	0.000431506189096745	0.0017888211423756	35	56	71	28	43	13	8	21
ENSMUSG00000004446	Bid	361.395821257641	0.157404785585829	0.179295478204102	0.877907168448752	0.37999409870313705	0.5627025149271441	468	357	388	333	377	272	308	431
ENSMUSG00000004451	Ralb	3831.42749752609	-0.288915391302761	0.135900952774697	-2.12592616463653	0.0335094079041377	0.0845867817948715	3363	3322	4172	3582	3629	4275	3462	5205
ENSMUSG00000004455	Ppp1cc	5576.904682549979	0.16610465300547	0.175064279899235	0.948820930809402	0.34271169454975603	0.524765603173039	6393	4726	6663	6835	5084	4572	5850	4932
ENSMUSG00000004460	Dnajb11	6519.3778252291695	0.0676984054912912	0.11673796543876	0.579917640647982	0.561970158966986	0.7275470033605759	6729	6648	7442	6349	6706	6113	5236	7600
ENSMUSG00000004462	Tbccd1	927.1260274514301	0.20105459183803198	0.15178013897504902	1.32464361408368	0.18528938303261702	0.33465679186516	941	778	1185	1071	1008	838	811	873
ENSMUSG00000004473	Clec11a	491.41401838344706	1.2574442957588101	0.206142521446743	6.099878312023409	1.06149244560204e-09	1.03295506567552e-08	542	531	558	752	828	221	268	295
ENSMUSG00000004500	Zfp324	664.962319539207	0.438685712505671	0.145733342787105	3.01019453829811	0.00261080410413778	0.0091002779794517	644	673	799	828	821	502	554	562
ENSMUSG00000004508	Gab2	741.78097017149	-1.3152527416152702	0.15154580991909197	-8.67891195617659	3.99572858121846e-18	9.1475582512555e-17	553	415	456	439	573	1109	1252	1154
ENSMUSG00000004530	Coro1c	11263.173989696	-0.105865327783214	0.116140789957125	-0.911525811235622	0.36201839212414005	0.544827411829558	10744	10074	12036	11333	11756	12408	9676	13092
ENSMUSG00000004535	Tax1bp1	12090.2607716515	-0.231148392049742	0.115637661178519	-1.9989023445649	0.0456189210252116	0.10956539231905099	13413	9971	11405	10664	12621	13545	12385	13701
ENSMUSG00000004552	Ctse	2889.19475959749	4.02689076065653	0.189550207625546	21.2444544962546	3.7098634892126196e-100	1.2888524713708897e-97	3377	4288	4716	4553	5838	301	241	271
ENSMUSG00000004558	Ndrg2	18705.7428707852	-1.53858211201516	0.181574588354339	-8.4735541793582	2.38017061628481e-17	5.08619972087393e-16	10857	10725	12712	10555	10872	28592	22481	44554
ENSMUSG00000004561	Mettl17	1747.31166310461	0.695089365073633	0.11363512244252098	6.11685322401286	9.54411963633034e-10	9.333351353009171e-09	2003	2105	2201	1998	2103	1206	1320	1211
ENSMUSG00000004562	Arhgef40	1304.0803324682902	0.38920308503358403	0.18320948165090697	2.12436104030458	0.0336399651617045	0.0848654877963976	1339	1252	1402	1727	1585	831	1275	1141
ENSMUSG00000004565	Pnpla6	3228.7774775497996	0.827771504045649	0.11754344040708302	7.042260301203211	1.8914604437028896e-12	2.5608808956345398e-11	3762	3818	3838	4473	3797	2121	2156	2186
ENSMUSG00000004567	Mcoln1	2932.2722951200603	-0.0401711343757788	0.11637656210213801	-0.345182342992075	0.7299572921742049	0.84718386792184	2800	2864	2931	2833	3392	2920	3058	2872
ENSMUSG00000004568	Arhgef18	2019.04371439285	0.550827482950582	0.315288996599365	1.74705584048819	0.0806276523711995	0.17475374692931903	1534	2308	2855	2640	2343	1065	2442	1074
ENSMUSG00000004591	Pkn2	3860.1402188694105	-0.13794331713922697	0.11705669033247199	-1.17843172182154	0.23862453753351104	0.404986315992234	4536	3340	3846	3699	3597	4037	3771	4387
ENSMUSG00000004609	Cd33	893.266893039355	-2.8628979964818595	0.264983401861104	-10.804065373055	3.29293284156143e-27	1.3802057690022197e-25	305	255	233	179	393	2353	1908	1447
ENSMUSG00000004610	Etfb	6114.7571789411595	-0.333617071639837	0.10415757327677	-3.20300349887513	0.0013600232867807401	0.00506480547477338	5401	5537	6174	5617	5712	6994	5981	7997
ENSMUSG00000004612	Nkg7	39.9990846334287	-2.09962787868647	0.437232486197887	-4.802085720904559	1.5702144281785101e-06	1.00179204875402e-05	33	8	16	19	16	62	74	94
ENSMUSG00000004626	Stxbp2	5038.15279986931	0.57604926302239	0.0939170737183891	6.1335946725690995	8.591525066289891e-10	8.43852530483542e-09	5551	5635	6131	5847	6182	3764	3838	3851
ENSMUSG00000004630	Pcp2	5.415291783664871	5.5444049141063605	1.58562668783607	3.4966647298759197	0.000471113521931279	0.0019358681350520898	12	6	2	19	5	0	0	0
ENSMUSG00000004631	Sgce	653.235156557546	-0.437651743548171	0.22176910094304	-1.9734568147100902	0.0484435400959442	0.115151220829035	653	465	583	510	743	595	994	721
ENSMUSG00000004633	Chn2	802.72116633086	2.23125852514795	0.23573485087025103	9.465119463290721	2.93225688333728e-21	8.48189911687408e-20	1184	1031	1190	1152	1263	189	343	181
ENSMUSG00000004637	Wwox	604.579195460005	0.25384229050224105	0.12519036445648898	2.02765038351228	0.0425959429095972	0.103686844850514	666	668	655	602	695	569	456	584
ENSMUSG00000004642	Slbp	1967.8005128586103	0.29627760617633503	0.161319047465234	1.8365940713863103	0.066269843194295	0.149160262209761	2560	2109	2160	2125	1844	1864	1312	1973
ENSMUSG00000004651	Tyr	3731.7670195608794	5.64097943446563	0.20844407565476503	27.0623159557122	2.735825364285949e-161	3.073152631702409e-158	4136	5762	6149	6639	7415	103	113	137
ENSMUSG00000004654	Ghrhr	2.04049130454007	4.13831722701352	2.98684414933298	1.3855149516045902	0.16589506388493802	0.307948537945274	0	0	8	0	9	0	0	0
ENSMUSG00000004655	Aqp1	6223.177557684449	-1.38202472454267	0.18717192747146102	-7.38371797102636	1.53929333755056e-13	2.3334523698657797e-12	4969	2794	3660	3990	4485	8812	8787	12760
ENSMUSG00000004661	Arid3b	398.025995799032	0.3864583816926239	0.157381155566934	2.45555689498202	0.0140666483861907	0.0401245965774708	410	382	463	467	509	281	322	395
ENSMUSG00000004665	Cnn2	4466.53356251839	-0.13594038502005	0.110016706682186	-1.23563401522964	0.216594634901142	0.376820991302715	4433	3837	4266	4454	5026	4626	4174	5328
ENSMUSG00000004667	Polr2e	3669.59571210344	0.46142710272204795	0.172059876352292	2.68178213598897	0.007323113419772141	0.0226156157563143	3150	4131	4342	4590	4641	2912	2379	3606
ENSMUSG00000004668	Abca13	2.6432788350644403	-2.49863272479458	1.8586451626760603	-1.34433014701799	0.178841651079326	0.325684128598877	5	0	0	0	0	4	8	4
ENSMUSG00000004677	Myo9b	4045.9235250692	0.38098153216124897	0.109716105065642	3.4724303413187303	0.0005157688413790241	0.00210218845980065	4114	4083	4717	4761	4958	3286	3341	3492
ENSMUSG00000004698	Hdac9	180.060162445126	-2.2869950215434702	0.3869876018688879	-5.90973718666654	3.4265397202866694e-09	3.14463404231864e-08	103	62	63	82	65	165	272	658
ENSMUSG00000004707	Ly9	262.40617319439997	-1.9326309421871102	0.298992003125177	-6.46382151357402	1.02091283337619e-10	1.12651413136687e-09	147	99	96	93	220	439	539	466
ENSMUSG00000004709	Cd244a	181.465526439136	-2.29872313742643	0.21070741547219396	-10.909550251352101	1.03768445909173e-27	4.46032252384341e-26	86	59	70	67	94	355	381	335
ENSMUSG00000004730	Adgre1	4392.39745968919	-3.14104755005084	0.27408068450135603	-11.460302486347999	2.0878433491646703e-30	1.03926488956426e-28	1204	765	796	1282	1674	7775	12517	8816
ENSMUSG00000004748	Mtfp1	453.08989491459295	-1.35768843582243	0.17706980904340497	-7.667532049405559	1.7533722044909997e-14	2.89357933002656e-13	296	288	309	255	312	694	546	961
ENSMUSG00000004768	Rab23	753.149379279639	0.7722312183030501	0.148870407127518	5.187271488023669	2.13397526899473e-07	1.55386414411956e-06	1023	865	870	898	898	461	595	491
ENSMUSG00000004771	Rab11a	10477.3518753756	-0.7465694410531558	0.14788821513738198	-5.0482010372471	4.4598970293631897e-07	3.09056282114971e-06	10754	7601	8919	7228	8244	14550	11841	15427
ENSMUSG00000004788	Eif2b2	3381.0058004757298	1.08098132002372	0.155431608551729	6.954707154458599	3.5329514707469704e-12	4.64884543587279e-11	3417	4314	5118	4599	4038	1986	1800	2151
ENSMUSG00000004789	Dlst	3824.9538858695	0.15794608454657097	0.13553488154888	1.1653537653302	0.243875824110475	0.411313845437169	4082	3653	4156	4106	4338	3014	3086	4609
ENSMUSG00000004791	Pgf	104.95391580561702	-0.4047672740393449	0.23382867419683398	-1.7310420778360802	0.0834442598910273	0.179817631031317	89	118	89	85	96	106	111	154
ENSMUSG00000004798	Ulk2	3026.52561437725	-0.8215069079081659	0.12484302589353699	-6.580318780551879	4.69440681624757e-11	5.41769915413448e-10	2645	2129	2390	2318	2534	3461	3924	5047
ENSMUSG00000004814	Ccl24	265.53448391345404	-0.139995628636551	0.19696403040125798	-0.710767485572619	0.47722833228424294	0.65660056218702	242	287	291	235	249	287	312	233
ENSMUSG00000004815	Dgkq	1289.83280068037	0.270228623948222	0.169532076303026	1.5939675242648998	0.11094330893006	0.225180905115587	1271	1776	1301	1341	1324	1009	1060	1347
ENSMUSG00000004837	Grap	505.47840624861396	-0.8887631231131808	0.24744073699822303	-3.59182216273291	0.000328373911345384	0.00139280962094753	431	298	302	326	608	738	694	672
ENSMUSG00000004842	Pou1f1	4.53310192767086	-0.5396038959251219	1.2850992268086598	-0.41989278700691796	0.6745637772685561	0.8117456338442031	0	0	8	4	8	5	4	8
ENSMUSG00000004843	Chmp2b	6615.50076114265	-0.293620614354227	0.1390274301533	-2.11196174762393	0.0346897304095624	0.0871549411072722	7282	5285	6706	5880	6045	8125	6104	8063
ENSMUSG00000004846	Plod3	2949.30207963016	-0.0718472118121251	0.14327666621468202	-0.5014578696608621	0.616048921144448	0.7697787699984879	2449	2671	3013	3260	3381	2720	2889	3472
ENSMUSG00000004849	Ap1s1	5088.80895880673	-0.50062229297224	0.128332478386406	-3.90097892027674	9.58044938524679e-05	0.000451414378961733	4260	4159	4968	4522	4582	6628	4939	7047
ENSMUSG00000004864	Mapk13	11152.1187304699	-0.703216527800411	0.138778060720162	-5.06720243928474	4.03704877439671e-07	2.81723973179529e-06	8634	8072	10062	8794	10589	16553	12438	14705
ENSMUSG00000004865	Srpk1	8797.90351249002	-0.5016681237277021	0.141364167598073	-3.5487643881160005	0.00038704322878446	0.00161863610906025	9247	7008	7624	7271	7763	12290	9501	10183
ENSMUSG00000004872	Pax3	338.49978358638197	3.2428343585663395	0.27940567798981497	11.6061863234023	3.8333421960154997e-31	1.9722106666187197e-29	317	501	592	695	487	52	53	55
ENSMUSG00000004880	Lbr	6926.32504628054	1.0500224474542699	0.11736433307122901	8.94669121339452	3.66297133193337e-19	9.0897253987351e-18	8302	8921	9199	8881	8528	4213	3398	4794
ENSMUSG00000004885	Crabp2	5801.375939545171	-1.57562693217764	0.18891947068396103	-8.34020403758947	7.416245664841491e-17	1.5276287448624301e-15	4231	2435	3382	3249	3761	10181	7414	12151
ENSMUSG00000004891	Nes	1289.2171850964698	1.08159653462564	0.164510713696952	6.57462672381369	4.8775373997304e-11	5.61174915785301e-10	1959	1292	1685	1792	1489	636	750	882
ENSMUSG00000004892	Bcan	6.266570587477269	2.72202924387593	1.57750188991629	1.72553152631746	0.0844317273245597	0.18145557819586802	3	14	8	0	22	0	4	0
ENSMUSG00000004894	Hapln2	9.050630232530349	3.75310641875129	1.18525001514502	3.16651033182402	0.00154279865396057	0.00566780462660168	9	6	9	20	27	0	3	0
ENSMUSG00000004895	Prcc	3183.429669235	-0.0450454615407245	0.10707576700915301	-0.42068773167764595	0.6739831208670871	0.811336614635278	3104	3222	3369	3267	3089	3240	2762	3693
ENSMUSG00000004896	Mettl25b	1101.42647979733	0.0838028129510092	0.11628070764648199	0.720694039855585	0.471097780254579	0.6503963331885401	1193	1115	1222	1152	1062	919	1046	1203
ENSMUSG00000004897	Hdgf	23311.3184883895	-0.423296307042782	0.135645215518321	-3.12061362006248	0.00180474660585279	0.0065304580554744205	21446	20368	24998	19696	19042	28733	22618	31451
ENSMUSG00000004902	Slc25a18	22.0496714919167	-0.12516043993297	0.4427257084552129	-0.282704251283911	0.777403557086258	0.877381106877317	19	23	26	14	27	29	19	21
ENSMUSG00000004929	Thop1	6187.32160763273	0.3640593850201671	0.149144020589356	2.44099216033973	0.0146469727277783	0.0415688339189321	5838	6716	7964	7081	6853	5824	4278	5528
ENSMUSG00000004931	Apba3	1555.0258718274401	0.0223539986400966	0.138937995368788	0.160891904196269	0.8721785387500991	0.936328239184437	1613	1544	1731	1730	1360	1596	1290	1710
ENSMUSG00000004933	Matk	140.506889618677	-0.950248531247236	0.266086923808069	-3.57119589962511	0.000355354974975875	0.00149670132504837	117	120	94	89	111	217	234	140
ENSMUSG00000004934	Pias4	2219.45462315833	0.513369927553812	0.124482548129995	4.124031322187509	3.72298233176053e-05	0.000189431951680504	2447	2411	2978	2525	2405	1792	1491	1944
ENSMUSG00000004936	Map2k1	4258.1590937722995	-0.45774415386347794	0.115203412563446	-3.97335585533445	7.086705153411301e-05	0.00034248512399943703	4085	3377	3869	3687	4078	4853	4322	6184
ENSMUSG00000004937	Sgta	6624.24522268833	0.0135479189307664	0.10993372104656099	0.12323715418518699	0.9019193050120721	0.951887837757651	6293	6529	7506	6671	6942	6686	5594	7380
ENSMUSG00000004939	Nmrk2	224.062938226064	-0.975071591856068	0.43492520211546004	-2.2419293871989	0.0249659363870561	0.0658212400490848	308	114	124	151	147	115	389	470
ENSMUSG00000004945	Tmem242	2910.7596091320897	-0.231083070235095	0.11198713774861199	-2.06347867157591	0.0390671721657531	0.0962934928915823	2773	2612	2853	2899	2816	2796	2916	3889
ENSMUSG00000004947	Dtx2	2952.61585404067	0.12246719727565301	0.109668125625156	1.11670730741077	0.264119492392845	0.436002879109753	2887	2924	3485	3069	3188	2915	2551	2855
ENSMUSG00000004951	Hspb1	27294.900032563102	1.4848275160536701	0.18541610309180398	8.00808285415478	1.1651040344093301e-15	2.14199895556793e-14	29902	33735	47357	40740	31711	12622	10431	15419
ENSMUSG00000004952	Rasa4	1515.4818154727302	-0.82680528786986	0.1552559529401	-5.32543372548717	1.00712432802934e-07	7.657735273073291e-07	1216	1004	1098	1371	1312	1708	1985	2544
ENSMUSG00000004961	Syt5	9.07755864037368	1.4438433523067702	0.99618667647699	1.4493702700511102	0.147234206613263	0.280795196546016	14	14	4	5	24	0	8	5
ENSMUSG00000004980	Hnrnpa2b1	39410.3970062337	0.32634958316431	0.104990846639825	3.10836223927085	0.0018812732868901101	0.006779705752851029	48128	42428	43814	40861	42600	29991	31445	40280
ENSMUSG00000004988	Fxyd4	322.702584663591	1.119516047276	0.258259607079258	4.33484763620982	1.45861114026452e-05	7.97044540550903e-05	397	277	393	402	606	168	143	249
ENSMUSG00000004994	Yju2b	581.609106342139	0.0626051833607589	0.18043690801618104	0.346964399074855	0.728618064691624	0.846329110783229	587	501	680	721	528	460	572	658
ENSMUSG00000004996	Mri1	734.899316658598	-0.24248091621273998	0.150916242563047	-1.60672510854119	0.108114683138741	0.22083626543171397	700	610	805	744	654	843	651	938
ENSMUSG00000005034	Prkacb	3080.28208163412	-0.00564319525777983	0.123268590437169	-0.0457796689145742	0.9634858636741079	0.9831107904022158	3588	2846	2987	2944	3361	2607	3062	3550
ENSMUSG00000005043	Sgsh	1824.5539073567102	-0.704407600234338	0.162653908944698	-4.33071424354048	1.4862645756936701e-05	8.1149756863741e-05	1560	1433	1353	1274	1930	2051	2575	2528
ENSMUSG00000005045	Chd5	71.3458420934425	0.915095329830919	0.299280466564315	3.0576513740975	0.0022307893925474303	0.00790321401802522	109	59	83	103	89	48	48	40
ENSMUSG00000005054	Cstb	11974.517579476002	-0.8052514272882471	0.157845094579078	-5.10152963217258	3.36919256281019e-07	2.3777679617621103e-06	12390	7911	8988	8533	10065	16012	13764	19099
ENSMUSG00000005057	Sh2b2	610.717619211831	-0.14396491326844	0.145281580984975	-0.990937132514606	0.32171627921635104	0.5022708776146311	542	545	589	628	697	580	690	659
ENSMUSG00000005069	Pex5	3061.9563947136303	-0.11293875978991401	0.162575206987676	-0.6946862432626371	0.48725195109330793	0.6659343541513559	3164	2504	3393	3005	3129	3305	3529	2648
ENSMUSG00000005078	Jkamp	1327.0826437549001	-0.25969306897442396	0.10666576358282401	-2.43464313432469	0.0149064829789293	0.0421967788069825	1314	1209	1329	1116	1347	1392	1493	1513
ENSMUSG00000005087	Cd44	7303.86243556273	-0.593372405584187	0.197801885038177	-2.9998319048863595	0.00270128638311973	0.00937976814268435	6205	5307	5425	8859	5458	9685	8194	9672
ENSMUSG00000005089	Slc1a2	13.980719631960099	-0.37940999452139795	0.6743002261686469	-0.562672204156291	0.5736581150034941	0.7371840146144709	20	20	11	6	7	7	20	22
ENSMUSG00000005102	Eif2ak4	1121.10869614879	0.6823484977528621	0.11594643319306401	5.88503224257595	3.97976399924342e-09	3.6237251286275e-08	1291	1265	1433	1308	1370	752	863	800
ENSMUSG00000005103	Wdr1	11155.0171842209	0.221609501860259	0.10960504755715199	2.02189138912333	0.0431875735447327	0.10482411703283999	11449	11524	12203	12522	12452	9469	8635	12149
ENSMUSG00000005107	Slc2a9	345.16302437580805	-1.6963321414416799	0.17516702138756599	-9.684083956011712	3.5235295697612602e-22	1.07846887349123e-20	214	158	172	196	219	539	672	592
ENSMUSG00000005124	Ccn4	264.463388016454	1.9000269428875198	0.74166724658518	2.56183207716899	0.0104121647994332	0.0308927224490314	435	302	337	395	395	96	174	10
ENSMUSG00000005125	Ndrg1	7400.870171823871	-0.0912451293135294	0.12222723867999999	-0.746520418025769	0.45535310217226094	0.63617698694936	7262	6787	7109	7204	8555	6535	7286	9197
ENSMUSG00000005131	4930550C14Rik	40.926325405125205	-0.731199818648548	0.41327198831443496	-1.76929440979247	0.076844755858025	0.168231756490586	44	24	40	28	32	39	81	40
ENSMUSG00000005142	Man2b1	5609.18309636651	-0.410829552399116	0.145554507920949	-2.82251342309672	0.004764882729788871	0.0155397060980504	4828	4470	5026	4936	6268	5991	7295	6392
ENSMUSG00000005148	Klf5	9271.64054292894	-1.45844427234671	0.160971095765813	-9.06028666456066	1.30108164654375e-19	3.3393107697546006e-18	7698	5322	5358	5018	5242	16090	13841	15862
ENSMUSG00000005150	Wdr83	1357.6723426802198	0.442317601295156	0.114542085158417	3.8616164589932995	0.00011263929759072099	0.000524431015406151	1374	1563	1524	1555	1672	1048	1097	1154
ENSMUSG00000005161	Prdx2	19800.3822369999	0.693268327847565	0.109610289109843	6.32484717883396	2.53483322088263e-10	2.65861639310687e-09	20835	23534	25858	24045	23612	14362	12963	15244
ENSMUSG00000005198	Polr2a	5834.609191603349	0.49090482952768294	0.0831890761154278	5.901073223202231	3.6114456862040793e-09	3.30532613197695e-08	6345	6434	6846	6681	7096	4567	4344	4953
ENSMUSG00000005204	Senp3	4611.84195028946	0.0201534325959521	0.138516477936392	0.145494838565031	0.8843201906186929	0.943239415827668	4265	5261	4292	5291	4494	4500	4235	4882
ENSMUSG00000005220	Corin	936.4563998316879	3.7771372418189504	0.23627188427050602	15.9864016553681	1.5895106475622798e-57	2.4020143189327893e-55	2018	1069	1581	1520	1159	101	116	93
ENSMUSG00000005225	Plekha8	2629.70636647237	0.7972901457709971	0.118982269951644	6.70091557418618	2.07117685049478e-11	2.4963014551081403e-10	3064	3357	3620	2882	3038	1734	1635	2000
ENSMUSG00000005233	Spc25	1165.71630040715	0.7696360605239759	0.15138961581178	5.083810117338889	3.69937780189678e-07	2.59179485542868e-06	1639	1476	1512	1162	1257	814	699	902
ENSMUSG00000005237	Dnah2	79.1952152652833	-1.00867416481171	0.295943739113205	-3.40833081258687	0.000653616028628	0.0026125259813468103	61	71	73	37	51	95	123	126
ENSMUSG00000005251	Ripk4	4814.21215372651	0.26236044435873	0.129509890201407	2.02579466286877	0.0427858310923177	0.10401383075891	5103	4938	5371	5562	5233	4597	3344	4849
ENSMUSG00000005262	Ufd1	2803.83419603135	0.22156535770690602	0.16057566800138598	1.3798190003792599	0.16764238095333803	0.310252105867788	2746	2879	3037	3561	2878	2942	2054	2561
ENSMUSG00000005267	Zfp287	113.728801526959	-0.248892752601209	0.251813050347106	-0.9884029134237801	0.32295536124167795	0.50357545430702	143	101	91	95	113	142	127	104
ENSMUSG00000005268	Prlr	826.97943690011	0.413397154958811	0.8244925760486321	0.501395848753436	0.616092560777151	0.7697787699984879	1170	182	944	971	1436	972	888	113
ENSMUSG00000005299	Letm1	5348.72973038882	-0.128776347352874	0.103658296603074	-1.24231587410684	0.214120040733683	0.37357613696360403	4992	4998	5885	5449	5054	5326	5229	6302
ENSMUSG00000005312	Ubqln1	12645.538010665301	0.13871257063807998	0.11975705457436599	1.1582830851266799	0.246748531810766	0.4150326315693039	14744	12218	14433	12230	13322	12876	9925	12646
ENSMUSG00000005320	Fgfr4	160.63783294573201	-0.314944329711143	0.26296938369625	-1.19764637724872	0.23105471308951103	0.39564838689665704	189	124	133	105	204	149	176	223
ENSMUSG00000005338	Cadm3	1269.5449467968199	-1.19758829401248	0.272337037380727	-4.39744922516087	1.09530496743554e-05	6.13439955087424e-05	1228	609	615	983	942	1273	2213	2375
ENSMUSG00000005339	Fcer1a	77.0576485259445	-0.9889884418123249	0.48159487711327703	-2.0535692732871498	0.0400173986198731	0.0982619000357842	83	32	49	51	74	58	199	69
ENSMUSG00000005354	Txn2	3683.2987615450397	-0.195522493579153	0.111587145141481	-1.75219550003947	0.0797401971686149	0.173209030835707	3287	3400	4091	3446	3615	3770	3612	4564
ENSMUSG00000005355	Casp14	33775.9091566024	-2.53416806503374	0.257462596409002	-9.842859119652429	7.358922981908659e-23	2.35954658008887e-21	19514	9615	10887	8205	13773	81610	61621	64099
ENSMUSG00000005357	Slc1a6	6.946766278230929	1.77430002715598	1.90798596545192	0.929933479220181	0.35240552742757103	0.534657897571485	0	22	5	20	0	8	0	0
ENSMUSG00000005360	Slc1a3	2643.17132026683	-0.0182333597793553	0.170594470830057	-0.10688130565215699	0.9148831441545681	0.958992412668039	2764	2087	2463	3023	3114	2374	3005	2513
ENSMUSG00000005362	Crbn	1689.5328319284101	-0.42333508057691904	0.10132359660128501	-4.17805027433806	2.9401867417767302e-05	0.000152198698941834	1627	1379	1606	1399	1648	1995	1930	2048
ENSMUSG00000005364	Il5ra	5.25595250577034	-0.5855676696839379	1.6028357916957099	-0.36533228963176506	0.7148633780433861	0.8378901943126871	8	0	12	0	3	12	0	8
ENSMUSG00000005370	Msh6	2746.99079316012	0.48952600991637496	0.101075209623541	4.84318570042681	1.27773767391188e-06	8.29963027624449e-06	3160	3010	3267	3152	3133	2260	1852	2433
ENSMUSG00000005371	Fbxo11	5368.6863940247495	-0.205658775180866	0.116205771146204	-1.76978108016785	0.0767636168526492	0.168086882671698	6103	4777	5020	4944	5103	6141	5134	6161
ENSMUSG00000005373	Mlxipl	1500.59633775366	-1.21942959790873	0.25356886518710103	-4.80906674803687	1.5163657070133001e-06	9.71113796287366e-06	802	747	916	1080	1584	2021	1867	3129
ENSMUSG00000005374	Tbl2	2397.84472017774	0.283149942800003	0.134874505364286	2.09935852617392	0.0357853077974062	0.0894208132481679	2309	2525	2778	2634	2873	2131	1697	2490
ENSMUSG00000005378	Bud23	1909.6621367507198	0.639359316752126	0.123426455019594	5.1800832864447495	2.2178685376546002e-07	1.61077482436255e-06	2097	2275	2499	2304	2076	1430	1219	1577
ENSMUSG00000005397	Nid1	7809.42272458854	-0.25646674948381	0.20517664513471498	-1.24998022711317	0.211306770422362	0.370125974433258	6915	6275	6587	6403	11099	7314	9391	9154
ENSMUSG00000005410	Mcm5	4349.36481009267	0.856943980498604	0.14060864526770198	6.09453265741297	1.09757625257679e-09	1.0662214510114e-08	4520	5757	5230	5652	5478	2923	2396	3305
ENSMUSG00000005413	Hmox1	4532.13679042795	-0.402728425377257	0.20981924933916798	-1.9194064731699398	0.0549329123638793	0.127914884863901	3418	3445	3725	3793	6323	5455	5030	5407
ENSMUSG00000005417	Mprip	21063.1994294156	0.840792975976907	0.0952439872766822	8.827780104736869	1.0677371703568199e-18	2.5410787361479097e-17	24226	23712	26598	26756	27624	14233	12736	15017
ENSMUSG00000005442	Cic	4554.503648553579	0.65119744460006	0.194513936611832	3.34781895808102	0.0008145020074283469	0.00318089038687309	5348	5513	4713	6479	4802	2974	4085	2849
ENSMUSG00000005447	Pafah1b3	1240.84089133008	0.30994117005175603	0.15830747196464	1.9578429634766998	0.0502484423071838	0.118796285766086	1131	1386	1461	1421	1424	1225	874	1114
ENSMUSG00000005465	Il27ra	154.00086658617099	-0.510649318831172	0.319497603006516	-1.5982884191489801	0.109978803551236	0.223721821856399	203	77	136	105	162	134	211	220
ENSMUSG00000005469	Prkaca	5870.83985717507	-0.248108128239922	0.121905261246731	-2.03525365273416	0.041825357018886004	0.10203957910514999	5533	5270	6150	5324	5744	5717	5679	8132
ENSMUSG00000005470	Asf1b	1107.69420244406	0.59790669873456	0.16188218237434196	3.69346823699189	0.000221216152690146	0.0009723181334948789	1046	1375	1361	1356	1331	911	671	920
ENSMUSG00000005474	Myl10	4.80491625971976	0.84459027065495	1.39083149450947	0.60725564095227	0.5436812718120789	0.7124835768537909	6	14	0	6	3	2	0	8
ENSMUSG00000005481	Ddx39a	6387.3962351037	0.6999521473855121	0.13461103137169	5.19981267696249	1.9948947327577399e-07	1.45763134430189e-06	7405	7605	8306	7813	6944	4617	3638	5501
ENSMUSG00000005483	Dnajb1	6569.864295900689	-0.12443685687569501	0.112596674387704	-1.1051557033311799	0.269092127255923	0.44168017127258	6820	6016	7267	6408	5948	7046	5979	7643
ENSMUSG00000005493	Msh4	7.649229593604339	0.507237447755845	1.02493588119833	0.494896760920103	0.6206729972226679	0.7732941190996271	4	10	15	4	11	13	0	5
ENSMUSG00000005501	Usp40	2586.6896868624103	-0.10992003224464598	0.111171115983625	-0.988746323827829	0.32278727200583396	0.5034531278036011	2619	2318	2503	2505	2894	2716	2718	2609
ENSMUSG00000005505	Kbtbd4	613.189727428556	0.534543680538844	0.20468848304069198	2.61149856893794	0.009014636517371371	0.027208619435637998	512	752	769	634	874	395	450	589
ENSMUSG00000005506	Celf1	8581.26193182141	0.161970744156683	0.11879003722100699	1.3635044482336398	0.172723583517909	0.31728602022186103	9917	8570	9863	8635	8675	7449	6759	9717
ENSMUSG00000005510	Ndufs3	5251.16935953089	-0.484857918287142	0.126709283780502	-3.82653822846209	0.00012995797501594698	0.00059828603825989	4662	4388	5355	4443	4481	6017	5328	7802
ENSMUSG00000005514	Por	5267.706530960279	-0.5225659470681839	0.113973525985835	-4.58497657721961	4.54037331914865e-06	2.7013778333684698e-05	4191	4074	5115	4653	5099	6230	6366	6747
ENSMUSG00000005533	Igf1r	3611.59516821965	0.5154096133896261	0.11784753813731698	4.37352889620033	1.2225405402846302e-05	6.79505090995412e-05	4575	4300	4293	3846	3759	2967	2518	2994
ENSMUSG00000005534	Insr	2880.67338430129	-1.5997430648684698	0.629158411070928	-2.54267134749967	0.0110008648048296	0.0324309459415584	3261	464	1890	2105	680	4587	4876	5295
ENSMUSG00000005540	Fcer2a	20.9935454525885	2.94214377778993	0.744300959956687	3.95289531530518	7.72112221868908e-05	0.00037055902937405	31	55	27	20	25	0	8	4
ENSMUSG00000005547	Cyp2a5	4.32993135164087	-3.7333882628373303	1.69105753187395	-2.2077239789116803	0.0272635202308297	0.070907877460734	0	0	0	0	4	22	4	4
ENSMUSG00000005553	Atp4a	31.044597327951198	-0.360374832196217	0.440317645050935	-0.8184428588014669	0.41310435748964897	0.595075820425907	27	16	23	31	47	26	36	46
ENSMUSG00000005566	Trim28	12252.1007405337	0.9699021197558799	0.128519377527172	7.546738386208099	4.46293804656095e-14	7.12442203842053e-13	14176	15473	17664	15416	13817	7887	6578	8386
ENSMUSG00000005575	Ube2m	3885.29020693567	0.00919553747060242	0.14452204915387099	0.0636272286785251	0.949267050315126	0.976322765671021	4331	3542	4750	3741	3542	4237	3376	3894
ENSMUSG00000005580	Adcy9	569.403156100343	-0.48007763941923404	0.17031226835723903	-2.8188083222064	0.0048202292902251205	0.0156913549894993	442	491	543	539	516	564	604	910
ENSMUSG00000005583	Mef2c	3982.99181701745	-2.11862320815819	0.600146784037273	-3.53017505801816	0.00041528479032238103	0.00172709887067431	2076	1749	2487	2293	388	4758	6407	12106
ENSMUSG00000005609	Ctr9	3976.2440645368297	0.507668926852698	0.0894648696859069	5.67450585503585	1.3908956016581201e-08	1.17886797988624e-07	4582	4172	4812	4672	4613	3156	2813	3411
ENSMUSG00000005610	Eif4g2	57126.7838620667	-0.15781471305802802	0.107549930678411	-1.46736229454127	0.14227752585446	0.273524464816557	59429	55145	59889	52367	52755	65365	54569	61691
ENSMUSG00000005611	Irag1	231.744917345382	-0.961884225820943	0.229704184735108	-4.1874910852415494	2.8205509608529602e-05	0.000146568615003522	225	132	160	136	224	285	331	378
ENSMUSG00000005615	Pcyt1a	2060.3324831076	-2.37062014471708	0.5939085129492421	-3.99155777873095	6.56406909131989e-05	0.000318643855241125	917	758	785	811	834	5360	722	6570
ENSMUSG00000005621	Zfp592	2199.46636608095	0.0956572587824548	0.100599301510446	0.950873985666016	0.34166834903518795	0.5237391600316961	2395	2155	2448	2391	2116	2045	1997	2238
ENSMUSG00000005625	Psmd4	9697.81246716381	0.122254542612146	0.121081569758923	1.00968745991283	0.312645052318149	0.49258149600585793	9406	10095	11088	10400	10049	9786	7570	10060
ENSMUSG00000005628	Tmod4	2995.91919718614	-2.58484863790215	0.217275021669688	-11.8966672654704	1.2316840376373098e-32	6.894770827963429e-31	1095	1099	1317	966	841	4827	4969	9086
ENSMUSG00000005640	Insrr	4.30915162399869	-2.3010458200568102	1.80459555735852	-1.27510333862562	0.202272667849059	0.358110677091097	0	0	9	0	0	9	12	4
ENSMUSG00000005656	Snx6	4536.68447065339	-0.203648594956181	0.104071503575718	-1.95681418985183	0.0503693181480278	0.11901526099217402	4701	3828	4329	4107	4991	4801	4650	5272
ENSMUSG00000005667	Mthfd2	1562.53889910871	1.2041309515138998	0.192759299107049	6.24681121529286	4.18916873648142e-10	4.24191097508075e-09	1701	2210	2305	2209	1675	762	694	1131
ENSMUSG00000005672	Kit	2191.3660873233302	2.35031866034481	0.19910043682940196	11.804688617326699	3.6915499778905294e-32	2.01623245875094e-30	2549	3564	3390	3306	3170	567	746	501
ENSMUSG00000005674	Tomm40l	2084.5171492038603	-0.169451068876064	0.11619698430216599	-1.4583086634624898	0.144755483330692	0.277307431798135	1924	2023	2220	2026	1970	2065	1962	2674
ENSMUSG00000005677	Nr1i3	20.766746966586897	-0.838644045583971	0.587703374968369	-1.42698524681623	0.15358414715628602	0.289886421811341	8	15	20	17	22	16	16	56
ENSMUSG00000005681	Apoa2	2.22877781232146	-1.80236991900379	2.01620444448498	-0.893942042402446	0.371352901730971	0.554045310817373	6	0	0	0	0	6	2	4
ENSMUSG00000005682	Pan2	3809.5706501547497	0.45144594243733704	0.0962329393273788	4.69117898292127	2.71635210691528e-06	1.67315572383363e-05	4456	4061	4525	4216	4381	3121	3082	2990
ENSMUSG00000005683	Cs	28555.9138897115	-0.119966834536003	0.0977973659685564	-1.22668778803894	0.219939959352844	0.38140053981534006	28912	27214	28780	27684	28637	28048	25971	35925
ENSMUSG00000005686	Ampd3	2782.29348628502	-0.710907275257602	0.13133616797405	-5.41288272852657	6.20181096606543e-08	4.851319121296171e-07	2309	1922	2435	2180	2644	3967	3124	3858
ENSMUSG00000005687	Bcas2	3079.24415977753	0.19004314997551003	0.0889945227700425	2.13544771138974	0.0327244569840238	0.0828909708286694	3284	3315	3488	3245	3144	2751	2674	3002
ENSMUSG00000005696	Sh2d1a	4.72610084655146	-1.1513956241611598	1.5899295133712	-0.7241802950873001	0.468955054286229	0.6486871510709971	0	12	0	4	0	8	9	4
ENSMUSG00000005698	Ctcf	4993.58494353155	0.44272450263918295	0.10536758005575302	4.20171462991675	2.64900931096751e-05	0.000138401495767898	6149	5455	6175	5271	5262	3685	3981	4491
ENSMUSG00000005699	Pard6a	248.57330176048802	0.312450948007144	0.15713806445849499	1.98838485814283	0.0467691421407846	0.11180506085919699	277	290	287	266	248	194	199	252
ENSMUSG00000005705	Agrp	30.648480734308	0.0659666310338749	0.501243042842301	0.131606078081026	0.8952958777336422	0.948611092084452	17	30	36	32	44	42	31	14
ENSMUSG00000005716	Pvalb	21415.3612077723	-2.25943356685685	0.5224543732149579	-4.32465241501046	1.52772549372073e-05	8.32381914517295e-05	12481	14029	9250	5675	3525	21734	39095	67614
ENSMUSG00000005718	Tfap4	951.565532194782	0.39793777204971603	0.140517566810259	2.8319432301802703	0.0046266062068648795	0.0151253397909526	1113	1087	1258	942	941	771	775	815
ENSMUSG00000005732	Ranbp1	6381.2338886413	0.30424837750543104	0.143940935028465	2.11370293964857	0.0345406472813157	0.0868516096652035	6396	7313	7546	7082	6702	5146	4478	7078
ENSMUSG00000005763	Cd247	159.311706780729	-0.8154359340823929	0.316803389060216	-2.57394952907969	0.0100544939021686	0.0299448864347484	192	101	135	133	73	164	206	285
ENSMUSG00000005774	Rfx5	1229.1601535502803	0.414896097885817	0.13835625666082502	2.99875197478723	0.00271087891206578	0.009405383859080121	1233	1489	1281	1540	1366	925	975	1134
ENSMUSG00000005779	Psmb4	13005.6750813749	0.331782410924427	0.121907590852978	2.7215894318226703	0.00649688032518797	0.0203474321634302	12972	14334	15202	15322	14037	11404	9326	12716
ENSMUSG00000005800	Mmp8	339.477884670363	-6.083772259577381	0.742741001402875	-8.190974038172751	2.59120485874392e-16	5.02711643838868e-15	21	12	4	4	26	1508	476	622
ENSMUSG00000005802	Slc30a4	4338.77066597019	0.162619514485203	0.14340231415403099	1.13400899730621	0.256790773949797	0.427000507812801	5510	3869	4595	4164	4995	4271	3295	4487
ENSMUSG00000005803	Sqor	2401.44154040908	-1.33585252281692	0.12759156501945199	-10.469755760212301	1.1894950926699197e-25	4.57068816717093e-24	1470	1448	1441	1560	1888	3813	3387	4312
ENSMUSG00000005804	Bloc1s6	2498.24148507328	0.18320321251994698	0.0815088001661629	2.24764948258925	0.0245985496358309	0.0649950230655375	2689	2534	2803	2587	2745	2168	2145	2557
ENSMUSG00000005813	Metap1	4901.213221804989	-0.11879184481936998	0.119364178675433	-0.9952051456105641	0.319636499681792	0.500043192181269	5153	4644	4911	4708	4836	4845	4227	6384
ENSMUSG00000005823	Gpr108	2631.48323714103	0.0211507651024376	0.134077026606449	0.157750851415586	0.874653128488908	0.937617247008135	2425	2417	2664	2660	3359	2491	2393	2894
ENSMUSG00000005824	Tnfsf14	71.04351904434759	-2.0201850464302398	0.284381832253167	-7.10377674419019	1.21392901384424e-12	1.6779406824256402e-11	36	38	36	23	36	134	146	117
ENSMUSG00000005836	Gata6	144.29929373243	0.33761304942578496	0.313279421822033	1.07767387804225	0.281179319839394	0.455735827626834	201	93	166	135	209	111	157	97
ENSMUSG00000005846	Rsl1d1	6917.278177613411	0.410556148707161	0.11844114659754303	3.4663304138907796	0.000527614456995701	0.0021468340480920198	8060	7569	8519	7716	7061	5747	4771	6631
ENSMUSG00000005864	Cnga2	1.88512977597543	4.0211307751119	3.05975083358868	1.3142020359859299	0.188778223536487	0.339504608547128	0	11	4	0	0	0	0	0
ENSMUSG00000005871	Apc	3793.15827854075	0.40604138448627397	0.237435633152219	1.71011140617618	0.087245273973268	0.18629710149871598	2337	4479	4859	4859	4741	3255	2828	3303
ENSMUSG00000005873	Reep5	9289.47104936374	-0.11486962020308301	0.126384402006918	-0.908890799647849	0.36340777072536296	0.5459202278770361	10592	8030	8440	8699	10323	8531	9581	10996
ENSMUSG00000005881	Ergic3	4212.84191881109	0.14470423734918303	0.0815723595209688	1.77393713016215	0.0760735501769072	0.16687947971693803	4715	4072	4657	4345	4537	3692	3801	4283
ENSMUSG00000005882	Uqcc1	1271.48895044557	-0.20011131395819298	0.157007528257559	-1.27453324167951	0.20247449956214103	0.35834190225012397	1140	1223	1335	1213	1236	1222	1100	1838
ENSMUSG00000005883	Spo11	242.30216283299598	3.25577009925451	0.25037472703429503	13.003589211336601	1.1673330156708598e-38	8.47800760670096e-37	345	370	332	474	336	38	44	31
ENSMUSG00000005886	Ncoa2	4088.57850726166	0.30846673841790506	0.10592653714050801	2.91208177615336	0.00359028628072695	0.0120892343499418	4699	4232	4370	4297	4918	3801	3277	3491
ENSMUSG00000005893	Nr2c2	1423.32998169888	0.171623216482925	0.19727986052078	0.869947981663577	0.384328832292106	0.566954006277871	1444	1434	1337	1988	1365	1153	1536	1215
ENSMUSG00000005897	Nr2c1	614.666951747754	0.0729518717596955	0.19314974650142103	0.377695922884158	0.705656496916742	0.8324490274175441	607	488	752	708	647	654	436	691
ENSMUSG00000005899	Smpd4	2440.70774202936	0.7520687573779559	0.135951246299825	5.531900426417231	3.16779726099318e-08	2.57978733441782e-07	2784	3201	2972	3110	2602	1777	1452	1870
ENSMUSG00000005907	Pex1	915.121469799666	0.36932506339377097	0.15615013173252698	2.36519213462079	0.0180207191647276	0.0496468455798033	1100	964	1027	890	1130	808	823	656
ENSMUSG00000005917	Otx1	11.1651099137451	1.5040290511625298	0.9542162615337271	1.5761930620895999	0.11498131695324801	0.231771467879381	35	8	12	6	15	8	7	0
ENSMUSG00000005936	Kctd20	5714.665602861291	-0.0763446551158106	0.13246168241855	-0.576352751390988	0.5643767738128421	0.7297292292030451	6753	5751	5802	4937	5369	5121	5634	6889
ENSMUSG00000005947	Itgae	441.251910170014	-1.0506345696316801	0.26892831648098203	-3.9067457952349196	9.35474784169523e-05	0.000441891852421205	471	198	335	232	382	557	717	663
ENSMUSG00000005949	Ctns	3185.33449448621	1.472633691331	0.121269027122921	12.1435268862041	6.209081413453369e-34	3.7633063768339104e-32	4208	3673	4414	4052	5088	1503	1461	1524
ENSMUSG00000005950	P2rx5	524.006906748866	0.18129177491716697	0.149835836985567	1.20993601106677	0.226303447691783	0.38968829247651504	518	550	537	639	552	427	434	586
ENSMUSG00000005951	Shpk	556.290701932336	0.5689392993052149	0.158967902557629	3.57895707341905	0.000344968119217769	0.00145622956902412	671	496	658	660	758	414	439	415
ENSMUSG00000005952	Trpv1	69.2720484020447	1.59312902796447	0.34343304187095597	4.6388344560133605	3.5037955938537e-06	2.1209701404217e-05	93	54	97	109	121	26	25	41
ENSMUSG00000005958	Ephb3	4984.527391870421	2.05473136361397	0.124237031455807	16.5387995796155	1.9282664520954393e-61	3.265359355234389e-59	6471	6271	7544	7612	7697	1691	1421	1897
ENSMUSG00000005968	Tuft1	5809.69825428418	0.12320941296934401	0.13544088007503	0.9096914676063101	0.362985245230752	0.545703766639489	6354	5795	6552	5449	6485	6320	4488	5564
ENSMUSG00000005973	Rcn1	11548.280340565701	-0.833501742358311	0.118363360486356	-7.041889812298741	1.89649783176744e-12	2.56666989689682e-11	9776	7806	9657	8518	9922	16654	13321	17502
ENSMUSG00000005980	Dnase1	191.26484076151903	0.7940299674316421	0.22209906292745496	3.5751162430208	0.000350072321319851	0.00147555811834367	247	246	186	241	239	109	160	119
ENSMUSG00000005981	Trap1	6779.708700523679	-0.0115958414993112	0.1098174901619	-0.10559193696938401	0.915906122352038	0.959627753402818	6189	6528	6935	7289	7562	6647	6067	7621
ENSMUSG00000005982	Naa60	1348.34770927652	-0.412478173538822	0.17914213924775602	-2.3025189677363302	0.0213059230116852	0.0574298751856328	1241	1123	1264	1167	1336	1296	1251	2269
ENSMUSG00000005983	1700037C18Rik	164.945723273686	0.27572603104791904	0.23823710226361602	1.15735974131696	0.24712541492732	0.415433533730575	154	180	214	141	213	174	111	149
ENSMUSG00000005986	Ankrd13d	749.657184148653	0.22143931641644898	0.16795091048046698	1.31847642732608	0.18734421107170998	0.33752005179928196	652	933	903	753	794	715	606	700
ENSMUSG00000005994	Tyrp1	8551.80321821331	4.337994924790539	0.295219870247721	14.6941156811379	7.03103758585048e-49	7.819766851669149e-47	8198	13410	13669	17651	14719	732	798	393
ENSMUSG00000006005	Tpr	7889.42202028596	0.19967297216560398	0.0905346758993818	2.20548613204863	0.0274199998824592	0.0712488685356613	8626	7977	8035	8378	9338	6924	6552	8067
ENSMUSG00000006010	Odr4	1893.56841701219	-0.5222260886166951	0.114448959186806	-4.5629605749783	5.04372887333707e-06	2.9792921876001e-05	1874	1642	1497	1655	1640	2097	2280	2592
ENSMUSG00000006014	Prg4	493.978417081206	-4.32615308491616	0.344333967676695	-12.5638289887744	3.3378029537731e-36	2.22733904434059e-34	108	36	47	38	83	1023	959	1683
ENSMUSG00000006019	Dhx34	1951.50380468087	-1.1833012840272101	0.150802315469279	-7.84670500810895	4.27110301894505e-15	7.415347791624381e-14	1243	1158	1459	1495	1395	3145	2333	3500
ENSMUSG00000006021	Kptn	993.091577397613	-0.20996707130803	0.128674701859334	-1.6317665265513	0.10272867939542697	0.21224043694111303	868	964	970	984	1000	977	953	1318
ENSMUSG00000006024	Napa	8290.55316399767	-0.202928284437662	0.124643283176331	-1.6280723619144601	0.103509543099898	0.21354152914819	7620	7265	9424	7598	8190	8936	7582	10482
ENSMUSG00000006050	Sra1	2052.66384745371	-0.10975768526228301	0.127847931500401	-0.85850184648423	0.39061541132400396	0.573166800757974	1997	2102	1883	2253	1926	2269	1875	2262
ENSMUSG00000006057	Atp5mc1	4104.909922308339	-0.602253997995096	0.17977716047906303	-3.350002839016	0.000808107321047242	0.00315957867640921	3354	3567	3365	3689	3556	4453	3884	7408
ENSMUSG00000006058	Snf8	3447.0500439283196	-0.156429332838284	0.11342649604548401	-1.37912514528841	0.16785617223109803	0.310579539231086	3219	3277	3883	3136	3365	3520	3245	4241
ENSMUSG00000006095	Tbcb	2433.55580822155	0.284477395227322	0.13154784408352	2.16253939552751	0.0305766239000855	0.0782326056342708	2349	2661	2806	2991	2490	2157	1885	2345
ENSMUSG00000006127	Inpp5k	1576.68295871794	-0.27304252584175104	0.10467816655229802	-2.6083999637626203	0.00909665960234618	0.027409543270696002	1493	1453	1419	1473	1629	1672	1807	1770
ENSMUSG00000006134	Crkl	3867.07170554549	0.15255172826745902	0.111239865732479	1.3713764149475902	0.170257645776186	0.31393426193778495	4535	3851	4199	3865	4083	3365	3109	4347
ENSMUSG00000006143	Upk3bl	8.95018168092388	6.269894344082051	1.4616474978421203	4.28960768813171	1.78989009417371e-05	9.633845437399741e-05	16	6	18	28	5	0	0	0
ENSMUSG00000006154	Eps8l1	6926.510856490911	-0.7547663044740771	0.21598597216425003	-3.49451539334279	0.00047492322157256794	0.00195057131551176	6785	4310	5532	4612	6998	11645	6680	9331
ENSMUSG00000006169	Clint1	6359.926647752579	-0.309473212709808	0.10753646752634101	-2.87784432414988	0.00400402678321484	0.0133160661766068	6724	5153	5770	5768	6432	7317	6548	7677
ENSMUSG00000006179	Prss16	121.61421923460699	-0.6033736767451761	0.22241472892473999	-2.71283147326697	0.00667110241105103	0.0208157935280662	90	86	110	116	118	127	170	163
ENSMUSG00000006191	Cdkal1	756.232451083647	0.0940902490175975	0.107010914194449	0.8792584357014929	0.379261166726103	0.561888774180205	770	766	819	808	791	703	644	819
ENSMUSG00000006204	Cdcp3	138.09443993944902	-1.18166382130193	0.308856956582015	-3.8259258731902497	0.000130281491772304	0.000599522264077029	95	72	88	94	130	164	299	161
ENSMUSG00000006205	Htra1	4188.60605191356	0.128406889784449	0.144408989626617	0.8891890325973271	0.37390149605326295	0.556717843962299	4977	3964	3953	4013	5226	3492	4268	3996
ENSMUSG00000006215	Zbtb17	2210.79631634317	0.4740866234219821	0.153015056801935	3.0983004766363997	0.0019463397941515699	0.00698208481191332	1980	2566	2826	2688	2534	1554	1752	1999
ENSMUSG00000006216	Clcnkb	3.52763884461903	0.8929430252278492	1.1668737571741101	0.7652439004115981	0.44412632273593	0.62538078513614	3	2	8	3	6	3	0	4
ENSMUSG00000006218	Fam131c	176.294607755108	0.38214210059804105	0.276372513558328	1.38270660738985	0.166754845107537	0.309043163860018	143	231	202	258	147	124	134	186
ENSMUSG00000006219	Fblim1	1561.14035477716	0.450819285785054	0.14713156881093803	3.06405545341769	0.0021835843085731303	0.007747379197157929	1812	1366	1866	1962	1870	1310	1064	1417
ENSMUSG00000006221	Hspb7	5429.82770159683	-1.93596076759649	0.6461431451518029	-2.9961793793257003	0.00273385562408693	0.009474311052664079	1233	2257	4297	4590	1003	10174	3871	16702
ENSMUSG00000006235	Epor	125.82359972894699	-0.0996564967215234	0.214602677732667	-0.464376762556834	0.642377835682057	0.788184623508088	114	124	117	111	160	120	139	131
ENSMUSG00000006241	Ccdc159	106.982388116506	0.34993858760818	0.245446283678424	1.42572371585246	0.15394810806772902	0.29039982832442895	101	142	117	124	108	97	95	78
ENSMUSG00000006262	Mob1b	4964.3877955813105	-0.204511783442937	0.149218202314652	-1.37055520218431	0.170513655973053	0.31424253513901695	6182	4268	4454	4290	4831	5493	4586	6078
ENSMUSG00000006269	Atp6v1b1	104.59348954216699	-0.9149036179978008	0.5502682112042261	-1.66265032100545	0.0963824519618441	0.202064965077901	34	70	79	26	195	117	139	188
ENSMUSG00000006273	Atp6v1b2	13071.2400902107	-0.583433210134424	0.10302331023117	-5.66311846149461	1.48646463811694e-08	1.25293576387951e-07	11301	10121	12031	11241	11575	17292	14025	17887
ENSMUSG00000006276	Eps15l1	3888.0910814328204	0.216068066708188	0.116947804262996	1.84755984150235	0.0646660437050718	0.146077289637834	3620	4261	4177	4343	4522	3464	3433	3602
ENSMUSG00000006281	Tep1	2658.5433533019395	-0.482963647265068	0.12349695415734599	-3.91073326917625	9.20163439331652e-05	0.000435513872781423	2297	2128	2220	2360	2819	2909	3298	3415
ENSMUSG00000006288	Ttc5	1983.04773524776	0.6069084466887329	0.123520891371923	4.91340727829858	8.950707234943631e-07	5.943445972618039e-06	2384	2189	2310	2278	2465	1433	1624	1368
ENSMUSG00000006289	Osgep	1689.89861087737	-0.145441782385034	0.12315958952800199	-1.18092129847483	0.237633989488835	0.40387471312206297	1505	1795	1614	1704	1666	1594	1807	1954
ENSMUSG00000006299	Aamp	10445.509389602701	0.0386281205840944	0.107386533107859	0.359711031413	0.7190632416401329	0.840299343899533	10163	10696	11882	10357	10756	10640	8803	11187
ENSMUSG00000006301	Tmbim1	7411.05055016822	-0.10328645858528698	0.199778226782978	-0.517005582883106	0.605152261586019	0.7610473974916869	6935	6525	8005	5168	10316	7222	6946	8979
ENSMUSG00000006304	Arpc2	16462.3114249912	-0.254237366423817	0.0981359504608977	-2.59066494215205	0.00957907048243989	0.0286683033914513	15310	14940	16244	14493	17462	18374	16027	20228
ENSMUSG00000006307	Kmt2b	5061.04110526641	0.625990054960573	0.120748245334822	5.18425798424457	2.16876560315516e-07	1.57817387304525e-06	6364	5362	6024	5973	6071	3406	3208	4713
ENSMUSG00000006310	Zbtb32	171.80023061381402	1.4893805229455301	0.22507504887162	6.617261799618911	3.65913147369128e-11	4.28007884525938e-10	269	201	286	217	185	77	70	94
ENSMUSG00000006311	Etv2	4.257161829966799	5.19850054762697	2.18538471593162	2.37875762090286	0.0173710938346268	0.0481167590936287	0	0	8	12	15	0	0	0
ENSMUSG00000006313	Upk1a	153.396991358176	2.29829127914887	0.253211176461205	9.076579127623921	1.12040865013081e-19	2.8932299694067597e-18	188	209	226	292	199	45	45	42
ENSMUSG00000006315	Tmem147	3432.21655261545	-0.10368992656450901	0.13733694647848302	-0.755003873489746	0.45024665807880604	0.631351757066629	3184	3358	3497	3801	3185	3279	3032	4442
ENSMUSG00000006333	Rps9	59162.4212389267	-0.13051647235800098	0.10988330629380001	-1.18777343674965	0.234922682365316	0.400660937953783	53580	58995	64915	58362	55613	63596	55722	67045
ENSMUSG00000006335	Tfpt	959.102548050355	-0.0671693711534322	0.200881138558455	-0.334373707932197	0.738097576798414	0.852287220412889	1113	777	909	1252	757	907	888	1156
ENSMUSG00000006342	Susd2	3890.98359528199	-0.483003852167541	0.264469007991619	-1.82631551362286	0.0678027497409623	0.15204184612195198	3239	2296	4226	3504	4083	6575	4068	3281
ENSMUSG00000006344	Ggt5	850.723374993308	-1.3222005778781498	0.360169931723954	-3.67104652947968	0.00024155935543767901	0.00105348889852392	413	360	408	428	1190	1263	1445	1331
ENSMUSG00000006345	Ggt1	2233.11111738602	7.809670901851879	0.270272126428111	28.895583888223	1.3566435389013093e-183	2.4061858219702787e-180	3105	3349	4086	4036	3606	19	20	8
ENSMUSG00000006356	Crip2	2507.8237798004698	0.60658166178013	0.160432571594736	3.78091341272267	0.000156254016350233	0.0007073621839046871	2846	2767	3332	3160	2582	1778	1475	2423
ENSMUSG00000006360	Crip1	2850.3525568487203	-0.6452801890141321	0.219262117394041	-2.94296249932898	0.00325087794729082	0.0110680274748185	2452	1975	1830	2341	3446	2820	3571	4638
ENSMUSG00000006362	Cbfa2t3	522.191093727168	-1.20553268290678	0.20820230533062198	-5.790198533068169	7.030327521277641e-09	6.21987417011119e-08	351	291	391	290	473	619	776	1029
ENSMUSG00000006369	Fbln1	2678.03680387368	-0.592709273949428	0.131383423557745	-4.511294179276151	6.44332856232065e-06	3.74174959885651e-05	2416	2214	2613	2168	2076	3181	3628	3249
ENSMUSG00000006373	Pgrmc1	6029.7159094905	-0.6414502882499129	0.123829663178253	-5.18010201906587	2.2176458231279102e-07	1.61077482436255e-06	5871	4210	5219	4656	5551	7981	7054	8103
ENSMUSG00000006378	Gcat	7585.19370675629	1.07374570736369	0.169338472780837	6.34082550604646	2.28537268974884e-10	2.4134996637996303e-09	7793	9866	10790	10197	9502	5176	3477	4717
ENSMUSG00000006386	Tek	1177.3908698696	-0.861425855030287	0.16135966361002899	-5.3385451838333395	9.3695358014609e-08	7.15648202568973e-07	1145	745	852	819	1055	1435	1635	1812
ENSMUSG00000006389	Mpl	4.21211578324551	0.108166528915888	1.67616105631116	0.0645323004663629	0.948546388649976	0.976181546835106	4	0	0	14	4	8	0	4
ENSMUSG00000006390	Elovl1	6892.577123866779	-0.526982964974887	0.192710256002841	-2.7345870214978	0.00624585834172088	0.0196445307095696	7935	5260	6532	4871	5683	9452	6212	9827
ENSMUSG00000006392	Med8	2916.9833498668604	-0.147302336106725	0.0959597872865012	-1.5350423367126997	0.12477342894852002	0.246945684796488	2942	2816	3061	2709	2790	2955	2761	3560
ENSMUSG00000006395	Hyi	383.77874159714895	-0.349867428930776	0.215938393236705	-1.6202187285299599	0.10518529968649401	0.21636082610847598	375	260	321	343	484	347	456	522
ENSMUSG00000006398	Cdc20	3367.48813577739	0.371062175948878	0.171473315642302	2.16396454783043	0.0304670703601985	0.0779996812328747	3175	3992	4017	4169	3394	2820	2171	3545
ENSMUSG00000006403	Adamts4	263.647425302244	0.7854875907718779	0.335595041159062	2.34058163690083	0.0192537285743036	0.0526008430665147	280	218	338	277	493	151	104	297
ENSMUSG00000006411	Nectin4	14879.2977862772	0.794307634656077	0.12405850378322099	6.40268591376894	1.5266705181036802e-10	1.64001497575951e-09	16650	17545	19264	17747	19098	10966	8181	11297
ENSMUSG00000006412	Pfdn2	3287.33892618745	0.47819551445975805	0.13076910339852	3.6567927899792405	0.000255390663965548	0.00110878768165099	3685	3764	4173	3857	3273	2409	2328	3160
ENSMUSG00000006418	Rnf114	4372.78221284145	0.19611787084364998	0.10910285962359699	1.79755023397419	0.0722483107777665	0.15992484398975	4248	4389	5272	4823	4709	3776	3927	4226
ENSMUSG00000006423	Steep1	2318.12944962433	-0.302005757384588	0.103683808322858	-2.9127571823382596	0.0035825305699743	0.0120655304494867	2347	1918	2175	2059	2403	2420	2617	2787
ENSMUSG00000006435	Neurl1a	996.7828189855029	-2.16645188050645	0.31732427559296994	-6.82724911750954	8.65583150175635e-12	1.08840621558839e-10	395	488	672	384	262	1646	1235	2997
ENSMUSG00000006442	Srm	2990.20762446521	0.377053954617722	0.13965433148990303	2.6999087718592	0.00693584920528328	0.0215658961403249	3017	3070	3503	3711	3400	2456	2032	3060
ENSMUSG00000006445	Epha2	5600.24307897501	1.0420856837280799	0.156378902879343	6.663850842668491	2.66744190654349e-11	3.17632949853742e-10	6472	7746	7227	7194	6722	2985	2717	4425
ENSMUSG00000006456	Rbm14	2466.07556700833	1.12545758744727	0.242452500000723	4.641971468406849	3.45100522960348e-06	2.0908922192090602e-05	2934	3500	4366	2958	2009	1252	1617	1332
ENSMUSG00000006457	Actn3	34870.2490127756	-3.49180372364573	0.288267385137218	-12.1130724586953	9.00564294890618e-34	5.40002067144465e-32	9507	9376	7789	5405	4607	56595	67570	120665
ENSMUSG00000006462		523.35976472991	1.1185111848720601	0.15303634653036802	7.308794350040951	2.69549931988342e-13	3.98926796577739e-12	660	688	793	570	639	311	286	301
ENSMUSG00000006463	Zdhhc24	672.004641286244	0.79592091333893	0.161091880293633	4.940788523221349	7.78072632086835e-07	5.208635206335769e-06	793	785	922	864	712	487	469	406
ENSMUSG00000006464	Bbs1	599.258132302426	0.9681925912674799	0.14754264300485	6.56212042531765	5.3047945216696805e-11	6.0866963086737e-10	792	748	657	799	748	348	316	459
ENSMUSG00000006469	Slc34a3	3.62186655636805	-1.29839479159673	1.26229294770133	-1.02860021040373	0.303667579056946	0.48224758466729706	0	0	4	4	4	4	8	5
ENSMUSG00000006471	Ndor1	1416.47598035434	0.5072340008380539	0.15710202625048902	3.22869165308729	0.00124357900412285	0.004677683766038171	1531	1798	1423	1605	1767	1072	1232	1014
ENSMUSG00000006476	Nsmf	1125.96485722784	0.825791965680306	0.19118143630746598	4.31941501031634	1.56443341978553e-05	8.50731673605817e-05	990	1481	1616	1359	1415	629	716	928
ENSMUSG00000006490	Prl8a9	1.91577146257512	-2.31642815596934	2.4534629479197796	-0.9441463780544821	0.34509485228839004	0.527193047158369	0	0	0	0	4	7	4	0
ENSMUSG00000006494	Pdk1	2620.56183980147	-0.5029320497472609	0.125049166531939	-4.02187446502339	5.77368284983766e-05	0.000283419283840757	2523	2255	2499	2026	2277	3028	2711	3876
ENSMUSG00000006498	Ptbp1	9546.237576477859	0.55224435697778	0.287046128678229	1.9238871449711499	0.0543687309022354	0.126837789039421	9151	11133	11415	12159	11401	5114	11566	4950
ENSMUSG00000006517	Mvd	3809.6428650334797	-0.616055781914246	0.190667357174133	-3.23105009187081	0.00123336322953787	0.0046423665220816	2497	3260	3779	3476	3177	5531	3521	5493
ENSMUSG00000006519	Cyba	1555.89155922275	-1.44717732717603	0.269252079559776	-5.374804642334241	7.666575878535741e-08	5.9255949663022e-07	861	736	694	893	1657	2146	2543	3004
ENSMUSG00000006522	Itih3	22.072411625724698	-1.98043172858487	0.609664608147798	-3.24839543269791	0.00116057857805913	0.00439540767610865	8	14	8	19	4	56	42	23
ENSMUSG00000006526	Stimate	1101.55716483279	-0.27823701316365695	0.139534647412028	-1.99403530466564	0.0461481964342147	0.11060010466087801	1074	932	1186	1075	944	1175	1037	1492
ENSMUSG00000006527	Sfmbt1	1095.43887864254	-0.290298053200308	0.109145956699529	-2.65972338306107	0.00782048509896948	0.0240042378495466	1150	951	996	996	1073	1122	1253	1304
ENSMUSG00000006538	Ihh	12.1112292508019	0.337974051444849	0.974327215159125	0.34687941195366495	0.7286819143334229	0.8463472780641171	12	16	32	7	0	13	7	11
ENSMUSG00000006542	Prkag3	573.1479105468441	-2.32535740132794	0.44675201813998294	-5.20502942775588	1.93965866142287e-07	1.41911761249e-06	171	298	325	298	68	649	966	1868
ENSMUSG00000006567	Atp7b	27.719756858161603	1.96835796275902	0.571113227563559	3.4465284076089198	0.00056783886173053	0.00229691535247355	28	38	52	20	59	5	16	8
ENSMUSG00000006574	Slc4a1	531.702024093262	3.7035539446084904	0.26012769570004	14.2374457077387	5.3652522935672796e-46	5.381060626217969e-44	996	563	821	708	1086	42	64	81
ENSMUSG00000006575	Rundc3a	220.48308998109403	-0.363716460165938	0.299061006729547	-1.21619486319345	0.223910700061875	0.38663369077822	204	250	235	164	161	224	353	174
ENSMUSG00000006576	Slc4a3	793.274860600548	0.410172602973152	0.22398055988058801	1.83128662233825	0.067057773323053	0.15061183039279902	657	730	959	949	1176	529	572	877
ENSMUSG00000006585	Cdt1	684.99026982896	0.828853211814143	0.231350912842174	3.58266670155558	0.000340104438711478	0.00143804008533728	625	1204	791	798	741	465	423	485
ENSMUSG00000006586	Runx1t1	108.186317616311	-1.24897731995427	0.42128804265640996	-2.9646635875988903	0.00303014089970132	0.0103794183959173	138	53	51	41	84	160	104	249
ENSMUSG00000006587	Snai3	624.690695802867	0.8624301353857391	0.330426706379147	2.6100497288380398	0.00905290615811603	0.0273094516715023	489	731	975	864	773	434	186	634
ENSMUSG00000006589	Aprt	1973.4236332513397	-0.727832439042397	0.13835791479268802	-5.2605045409434	1.43660656019388e-07	1.07154060362934e-06	1477	1437	1861	1673	1642	2369	2266	3223
ENSMUSG00000006599	Gtf2h1	3633.5144773193397	0.0207217119945209	0.114211087925047	0.181433452486853	0.856027363292014	0.925897615726588	3757	3741	4081	3694	3367	3679	3100	3963
ENSMUSG00000006611	Hfe	1069.51842133295	-1.4691595123553702	0.21576807266048897	-6.80897546258891	9.82962414035312e-12	1.2291224634722101e-10	710	426	591	706	862	1513	1980	1793
ENSMUSG00000006638	Abhd1	834.216426681827	0.00278486670646487	0.15765283224866	0.0176645523378382	0.9859064593695921	0.9940181239317819	721	720	857	969	997	841	761	879
ENSMUSG00000006641	Slc5a6	981.758616974259	-0.33575108100152395	0.192852931951661	-1.7409695440133601	0.0816889171958552	0.176735671583405	732	815	841	920	1261	1104	1168	1073
ENSMUSG00000006642	Tcf23	839.1254252781371	-6.11984788868224	0.7120031029779151	-8.59525451937822	8.30804467162311e-18	1.84800526329391e-16	81	24	13	8	36	2492	1516	2531
ENSMUSG00000006649	Nphs1	2263.21809042784	0.0129522059670582	0.172784099553518	0.0749617933625101	0.940245110806769	0.972119313960606	2035	2578	2013	2783	2145	2090	1935	2712
ENSMUSG00000006651	Aplp1	298.018950913152	1.1189990936625802	0.17394539668192002	6.43304804270736	1.25070097218299e-10	1.3626696431165401e-09	361	351	450	394	352	150	152	213
ENSMUSG00000006673	Qrich1	2676.1194917426997	0.375229607654833	0.144970473334626	2.58831746233396	0.00964460488456182	0.0288388234254524	2572	3356	3292	2996	2697	2035	2239	2450
ENSMUSG00000006675	P4htm	108.53476081019001	-1.2194571276605302	0.291846673955049	-4.17841708159522	2.9354497744946697e-05	0.000152023546873668	68	56	87	62	98	205	167	125
ENSMUSG00000006676	Usp19	7954.964297667091	-0.120070625887926	0.0893387887347296	-1.3439920955772902	0.178950942966435	0.325847940078127	7474	7877	8203	7737	8029	8010	7540	9444
ENSMUSG00000006678	Pola1	1065.46412170661	0.19337582431522699	0.12224369225566499	1.5818879546831202	0.113675151201018	0.2296468389379	1101	1100	1242	1191	1072	887	878	1159
ENSMUSG00000006699	Cdc42	26071.7092142543	-0.23209600194347502	0.0873299625604091	-2.65769038642294	0.007867813696083059	0.0241297282257283	27253	22742	25325	23848	25904	27040	26272	32485
ENSMUSG00000006705	Pknox1	1322.7857363843302	0.7463160981518442	0.341883213581648	2.1829562508590703	0.0290390319547619	0.0747297699765957	1598	1613	1893	1785	1053	360	1146	1286
ENSMUSG00000006711	D130043K22Rik	6.0277055631804	0.748227183079687	1.3424392765601298	0.5573638943259671	0.5772788289129761	0.739988726072654	9	0	5	3	20	5	0	8
ENSMUSG00000006715	Gmnn	1076.2760095899	0.0658719043292684	0.14433662385058402	0.456376923416599	0.64811895710554	0.792458936014643	1200	1172	1081	1003	1132	1169	827	1122
ENSMUSG00000006717	Acot13	1564.96767638442	-0.119313278732094	0.12017019875069801	-0.992869113744407	0.320773743285691	0.5013335671544621	1551	1558	1460	1683	1479	1557	1437	1929
ENSMUSG00000006720	Zfp184	100.354608194733	3.2134061552867696	0.512665106561779	6.26804148391858	3.65617392389838e-10	3.72684225836211e-09	57	244	133	223	104	14	11	24
ENSMUSG00000006724	Cyp27b1	93.996541669851	1.5221945664996999	0.309270682340346	4.92188446373508	8.57148145754694e-07	5.70399592491853e-06	121	130	142	111	131	27	63	38
ENSMUSG00000006728	Cdk4	10338.367951869599	0.869704740579603	0.11316166811035	7.68550654212263	1.52392818557587e-14	2.5273059018563604e-13	12444	13393	13623	12844	11184	6469	6473	7362
ENSMUSG00000006731	B4galnt1	1836.4284753007603	-1.33756631264796	0.12275145078556901	-10.896541784948198	1.1972143504515698e-27	5.13294228955058e-26	1322	1065	1215	1075	1295	3178	2560	3045
ENSMUSG00000006732	Mettl1	1183.1706736447	0.7535508378586009	0.183802313635827	4.09978973034929	4.13525680452951e-05	0.000208395422544998	1242	1455	1611	1522	1288	742	633	1117
ENSMUSG00000006736	Tspan31	3865.4632986441297	-0.0516016502066478	0.14411413720785501	-0.35806098698161104	0.7202976739303879	0.841055606527773	3653	3498	4488	3550	4309	4076	3109	4640
ENSMUSG00000006740	Kif5b	10287.5775387013	-0.0574094609999615	0.140452059289515	-0.408747734211735	0.682724799422193	0.8169298238214371	12470	9515	10351	9573	9891	10750	8361	12444
ENSMUSG00000006763	Saal1	974.4679519028931	0.483509675588186	0.14131732716122597	3.4214465083716203	0.000622889766772395	0.00249830543328528	958	1171	1163	1108	1164	837	650	839
ENSMUSG00000006764	Tph2	6.1557345883754095	-1.83867385355057	1.43534582173798	-1.28099711282416	0.200194680202941	0.355314716814606	8	0	0	8	0	8	8	18
ENSMUSG00000006777	Krt23	8801.78147065661	1.73063902679712	0.202870721848187	8.53074810909482	1.454043264844e-17	3.18180545337518e-16	9829	11416	13115	12147	14406	4545	2493	3665
ENSMUSG00000006782	Cnp	1032.00407019089	-0.9717659827698628	0.151470528609667	-6.41554493596614	1.4032001619388601e-10	1.51802382848082e-09	816	655	719	717	975	1314	1533	1581
ENSMUSG00000006784	Odad4	38.1305566278815	0.0326638982587898	0.459362016370669	0.0711070943933523	0.943312521956374	0.97373082223614	30	39	30	25	73	25	45	42
ENSMUSG00000006800	Sulf2	6377.42573025259	1.8763513535007599	0.153046287935674	12.260025243404801	1.48453638675923e-34	9.24720733778175e-33	7642	8816	8767	10010	9488	2193	2670	2210
ENSMUSG00000006818	Sod2	8330.5697250355	-0.611803253146775	0.198857530209987	-3.0765908261091806	0.0020938250240546	0.00745954218052817	7897	7449	7899	6187	6062	9905	7341	14801
ENSMUSG00000006850	Tmco6	783.4443804167821	-0.115425662300536	0.142084316770344	-0.8123744050309392	0.416576828177021	0.598951383767277	711	815	898	757	693	808	813	824
ENSMUSG00000006906	Stambp	1572.1734266396697	0.618885239933192	0.194223006080513	3.1864672080950203	0.0014402181316499599	0.00533691563871474	2204	1535	1920	1788	1805	1045	1465	962
ENSMUSG00000006920	Ezh1	3947.1990099847203	-0.105270197021269	0.0910212554760654	-1.15654520991474	0.247458218392995	0.415831978738683	4241	3576	3972	3715	4114	4143	3953	4177
ENSMUSG00000006930	Hap1	340.407841208913	2.04903692274893	0.24157780378718696	8.481892337070759	2.21560539094945e-17	4.75262164669673e-16	465	497	472	563	426	80	155	105
ENSMUSG00000006931	P3h4	895.3732261304069	-0.752955787086135	0.210647160344498	-3.5744881908435397	0.000350913649594831	0.00147854952209255	768	585	743	517	1041	1183	1111	1282
ENSMUSG00000006932	Ctnnb1	39258.8769772371	0.657512006325829	0.22575676465930603	2.91247975367689	0.00358571444598305	0.0120750465789131	38417	39605	57495	55460	41193	33966	29797	21132
ENSMUSG00000006941	Eif1b	1185.42181712983	-0.027614864978908	0.127868846387514	-0.21596241585866396	0.829017044030895	0.9103371151150641	1279	1199	1290	1043	1202	1151	1007	1432
ENSMUSG00000006948	Klk4	1.7751661088803998	-1.29352224118094	3.1629845387711604	-0.40895623273690795	0.6825717806448871	0.81688992243597	0	0	0	0	6	0	8	0
ENSMUSG00000006958	Chrd	261.554477857187	-1.4103531032113898	0.227762774190937	-6.19220198832433	5.932945257834309e-10	5.91171857610167e-09	144	129	155	170	227	411	483	373
ENSMUSG00000006998	Psmd2	20355.6823857897	0.105461165619784	0.134394128527633	0.784715573330272	0.432620349873309	0.6140282681371609	20039	21073	23001	21295	21300	20990	14930	22170
ENSMUSG00000007021	Syngr3	28.5660103338263	-0.0976910555848041	0.539973389315089	-0.18091827767423302	0.8564317220807051	0.926008040632646	43	12	48	24	16	28	35	25
ENSMUSG00000007029	Vars1	6125.867211666529	1.0132265962846	0.13569186420339502	7.467113833485469	8.19728521964874e-14	1.2712393677724e-12	6611	7629	8584	8488	7209	3724	3273	4174
ENSMUSG00000007030	Vwa7	272.170058695716	0.14375083146413	0.21686043871299396	0.6628725475114361	0.507412185155607	0.683151547245657	265	254	269	269	387	234	195	339
ENSMUSG00000007033	Hspa1l	654.859199566652	-0.48560755605600103	0.27952494575562	-1.73726017455541	0.082341257748041	0.17787295159302802	464	672	675	616	471	714	463	1242
ENSMUSG00000007034	Slc44a4	11.515497384528501	0.0853494950361113	1.34228115941727	0.0635854078985691	0.949300351038162	0.976322765671021	9	5	16	0	31	27	5	0
ENSMUSG00000007035	Msh5	294.504805702444	-0.777845178524729	0.20162149060445	-3.8579477623778797	0.000114343077404329	0.0005312625624498099	230	207	219	222	310	318	457	408
ENSMUSG00000007036	Abhd16a	3327.9298928205603	-0.0391258468242546	0.10249987559607002	-0.381716042060785	0.702671999680441	0.8304930135756229	3116	3353	3252	3359	3733	3205	3121	3771
ENSMUSG00000007038	Neu1	1508.3346716419298	-0.240878497293585	0.133091646205848	-1.8098693957171899	0.0703160431236639	0.156521589089395	1324	1213	1628	1521	1530	1570	1711	1676
ENSMUSG00000007039	Ddah2	1182.9741591584	0.181187518313359	0.107652312463721	1.68308059684663	0.092359490098534	0.19522188150476702	1218	1223	1371	1173	1338	998	1010	1252
ENSMUSG00000007041	Clic1	8964.90957633443	-0.685194051444933	0.0957728235433358	-7.15436828626956	8.405911222015151e-13	1.182265451881e-11	7497	6711	7428	7370	8305	11502	10384	13151
ENSMUSG00000007050	Lsm2	1087.7537918381802	0.755871560252085	0.209094242860697	3.6149802591918396	0.000300370508815102	0.00128405248973235	1296	1580	1502	1136	1028	628	637	1022
ENSMUSG00000007080	Pole	1337.9848402944301	1.02249395573635	0.148722680178088	6.87517165849867	6.19152572762501e-12	7.92736419054846e-11	1413	1813	1612	1825	1758	805	688	938
ENSMUSG00000007097	Atp1a2	20648.8954075929	-2.38169552644819	0.177739532140784	-13.399920083966999	6.05282947484905e-41	4.83351422921655e-39	8192	7201	9782	8765	6936	41786	30580	52904
ENSMUSG00000007107	Atp1a4	72.57542622562671	-0.7334906607358259	0.5335358419934939	-1.37477298243961	0.169201836700565	0.31241754944782896	75	44	12	63	104	69	88	134
ENSMUSG00000007122	Casq1	14769.2611322671	-2.18558367783029	0.32876972549021805	-6.6477644027941905	2.97578114692267e-11	3.51986131520348e-10	6433	8393	8052	5584	3769	15807	23921	47912
ENSMUSG00000007207	Stx1a	412.24228412728104	0.83149718977005	0.154977227648882	5.36528625775847	8.08209372017783e-08	6.22151775092265e-07	466	521	577	482	471	245	251	333
ENSMUSG00000007216	Zfp775	232.022856938142	-0.151948996616671	0.22695421639045102	-0.66951387391393	0.5031677335258641	0.6794456560801699	231	252	222	196	236	165	241	338
ENSMUSG00000007279	Scube2	342.91799731283	3.0378600785470895	0.24063523200119197	12.6243362340725	1.5504324231573797e-36	1.0470545536669499e-34	438	558	457	617	534	63	40	84
ENSMUSG00000007338	Mrpl49	2483.50605884142	0.11435434466117099	0.111188475570546	1.02847299663368	0.303727386718667	0.48229623330733595	2511	2616	2770	2692	2453	2164	2128	2768
ENSMUSG00000007379	Dennd2c	3329.96691499362	0.3118204005061961	0.11322332996427599	2.7540295856391204	0.00588664465082074	0.0186466103692457	3845	3649	3795	3415	3637	3134	2418	3070
ENSMUSG00000007411	Mark3	5804.12473148088	0.41199020396889596	0.132774560292276	3.1029302831956898	0.0019161477382591198	0.0068847705119516	6911	6408	7294	5520	6576	4222	5232	4829
ENSMUSG00000007415	Gatad1	2702.38208841846	-0.0971714571792906	0.123071344088616	-0.789553879490608	0.4297883519850971	0.611535490379418	2783	2310	3188	2603	2580	2696	2539	3174
ENSMUSG00000007458	M6pr	4524.63653483695	0.11776092923557598	0.0838043564695954	1.40518863453477	0.159965192896514	0.29921553260544104	4714	4466	4795	4639	5201	4038	4019	4756
ENSMUSG00000007476	Lrrc8a	1438.76413121376	-0.279338255166272	0.150096985057469	-1.86105173970896	0.0627368704772742	0.14245467274534498	1570	1335	1155	1418	1321	1451	1389	2005
ENSMUSG00000007480	Mc5r	1208.01496734416	0.916094451092943	0.16204131605739902	5.65346217484705	1.5724772897907298e-08	1.3227886217837698e-07	1612	1310	1337	1404	1839	652	862	795
ENSMUSG00000007564	Ppp2r1a	11229.0065540181	-0.0247392551111134	0.0999603637309754	-0.247490647169857	0.8045285288883092	0.894690522225758	10917	10559	11966	11448	12094	11576	9704	12589
ENSMUSG00000007570	Fance	738.0630124202969	0.40240283047905995	0.18329501748294502	2.19538335523224	0.0281361100731756	0.0727676035221165	621	926	931	887	770	626	600	598
ENSMUSG00000007589	Tinf2	1558.50862285156	-0.0784540958310642	0.12257198763092501	-0.6400654615090059	0.52213004214458	0.6955198154095259	1579	1546	1619	1431	1622	1591	1305	1929
ENSMUSG00000007591	Tssk4	99.82345161926729	0.337920329000585	0.324545664085123	1.0412104255133499	0.29777789816734496	0.475155897075684	98	109	138	141	65	81	100	72
ENSMUSG00000007594	Hapln4	7.91785027808728	1.12222804690517	0.9695355810711129	1.157490316823	0.247072093196893	0.41539026484943503	4	5	15	12	15	5	0	9
ENSMUSG00000007603	Dus3l	2265.2874308024498	0.464085012905629	0.136397909510181	3.40243493886531	0.000667882551662187	0.00266507333884556	2125	2539	2732	2836	2648	1859	1740	1843
ENSMUSG00000007610	Gtpbp3	988.8121209648771	0.38349185382799394	0.135686362277645	2.82631096737108	0.0047087527196906205	0.0153700366041122	1006	984	1230	1228	1084	738	808	932
ENSMUSG00000007613	Tgfbr1	2683.21510059474	0.23865609699184398	0.16259217059636702	1.4678203514750001	0.14215302781137099	0.27334749695950894	3451	2492	2816	2848	2947	2609	1762	2850
ENSMUSG00000007617	Homer1	1884.7996129635198	-0.650152051391203	0.14843724986462303	-4.37997909543697	1.18690694658954e-05	6.61554369717513e-05	1890	1503	1431	1590	1519	2457	1925	2916
ENSMUSG00000007646	Rad51c	415.298538534111	0.6245926905040861	0.19489120456787803	3.2048274928002103	0.00135143450833314	0.0050367165999025	495	553	600	396	396	298	278	350
ENSMUSG00000007653	Gabrb2	8.62447977384154	2.13588983691409	1.83040278898804	1.16689607870131	0.243252339692599	0.4107717275656889	0	20	0	25	16	8	0	0
ENSMUSG00000007655	Cav1	1392.1544030928	-0.505996235943755	0.42465759050417207	-1.19153936549919	0.233441912358962	0.3986597474439871	1797	642	693	882	2183	1642	2406	934
ENSMUSG00000007656	Arpp19	5137.07762280276	-0.0335391286034724	0.257216520464897	-0.13039259120235902	0.8962558279129119	0.949020465801038	3797	3684	7694	6599	4227	4714	4927	5917
ENSMUSG00000007659	Bcl2l1	2415.81966677543	-0.444353787975375	0.24461412541716798	-1.81654999365866	0.0692860463201173	0.15460670606155702	2154	1557	1872	1787	3552	3020	2450	3167
ENSMUSG00000007670	Khsrp	6147.46511476696	0.7487915493084781	0.11547483392930699	6.48445660261249	8.9052151564972e-11	9.900918692141181e-10	7011	7227	8269	7745	6724	4329	3847	4682
ENSMUSG00000007682	Dio2	233.72432880499298	0.28718702531435	0.37469089203380396	0.7664638543934509	0.443400351090506	0.624550220628924	509	146	187	211	236	156	191	270
ENSMUSG00000007721	Ccdc124	4538.83322574936	0.00739719153871895	0.154270522544805	0.047949481318251	0.961756504325307	0.9821580180992919	3870	4674	5076	4927	4643	4546	3527	5481
ENSMUSG00000007739	Cct4	11319.479930142099	0.0651603416255382	0.0922640972531227	0.7062372424971929	0.480040613624012	0.659446766887431	11985	11227	12975	11380	11211	11080	10181	11483
ENSMUSG00000007777	Trappc2b	1405.02007257921	-0.0659977454869895	0.11148919685027302	-0.5919653863470071	0.5538737671251971	0.7209849738181321	1365	1416	1445	1486	1331	1331	1316	1671
ENSMUSG00000007783	Cpt1c	373.078060642108	0.642273386400984	0.220079103748612	2.91837514539603	0.00351860752644481	0.0118787372303811	445	345	441	540	431	198	333	290
ENSMUSG00000007805	Twist2	392.271075208332	-0.306807681368729	0.21502754150126302	-1.4268296945902	0.15362898971758301	0.289938582240862	344	257	421	353	471	349	477	503
ENSMUSG00000007812	Zfp655	2183.6246354134	0.15657658536540398	0.123676846224524	1.26601372969322	0.205508166806596	0.362456673619415	2693	2174	2423	2153	2163	1774	2086	2209
ENSMUSG00000007815	Rhoa	23580.15124767	-0.24773678637351104	0.0910409367037137	-2.72115814427253	0.00650536317187084	0.020368792095241003	24272	20245	23220	21530	23354	26115	23015	28913
ENSMUSG00000007817	Zmiz1	7624.003322487791	0.17897199818062198	0.101078729386535	1.77061978585243	0.0766239494675433	0.167857405779545	9109	7120	8731	7909	7889	6768	6706	7498
ENSMUSG00000007827	Ankrd26	796.947454764806	0.919457215710076	0.128507045461599	7.154916778355429	8.372369899897291e-13	1.1785317178639901e-11	1044	1036	990	958	910	549	456	517
ENSMUSG00000007833	Aldh16a1	2519.76450027743	0.6669633436739499	0.141252043098195	4.721796081988651	2.3377100347073897e-06	1.45294154296578e-05	2375	3017	3220	3119	3192	1766	1656	2079
ENSMUSG00000007836	Hnrnpa0	14748.3855857445	0.5716486809163199	0.10802332213836902	5.29190057850735	1.21051698942353e-07	9.11987749308822e-07	17510	15739	19545	16743	16343	10969	9885	12935
ENSMUSG00000007837	Prrg2	1150.36180552944	-0.265670341711403	0.145333096416094	-1.8280099183380702	0.0675480631104643	0.151561500683104	957	973	1152	1259	1116	1328	1084	1424
ENSMUSG00000007850	Hnrnph1	14237.5232676706	0.37454767193042704	0.144642807001781	2.58946628383543	0.00961248355408612	0.0287555333590012	16675	15600	15108	17111	14949	11922	9158	14951
ENSMUSG00000007867	Ift43	937.943403609097	-0.0240286144500729	0.137742731175639	-0.174445607728174	0.8615152739766009	0.9292981408321591	990	811	929	1050	982	796	915	1122
ENSMUSG00000007872	Id3	5124.9741935396505	2.38646011193846	0.20304121935426803	11.753574567411098	6.76934619863776e-32	3.6267122026692194e-30	5778	9248	8511	7362	6524	1143	1273	1805
ENSMUSG00000007877	Tcap	13282.128685580901	-2.8397951043573304	0.25303787155326396	-11.222806637304302	3.15108266061178e-29	1.48307729860274e-27	3257	3815	5465	4633	3292	24320	19467	43191
ENSMUSG00000007880	Arid1a	10197.3137895283	0.947081079195246	0.17433012147336902	5.432687542410309	5.55115612258587e-08	4.37382301087261e-07	12423	12469	13695	13173	11726	7280	4361	7695
ENSMUSG00000007888	Crlf1	191.207058108305	0.6699608799969828	0.221162643510637	3.0292678246304305	0.00245147251206912	0.008608804627267609	231	175	253	268	208	162	108	146
ENSMUSG00000007891	Ctsd	75430.4365437082	-0.8038683610156679	0.15636008942709304	-5.14113520886987	2.73083437975148e-07	1.95634327727987e-06	58699	48820	62757	58846	72495	116333	81140	109254
ENSMUSG00000007892	Rplp1	88738.4582681401	-0.314488356745232	0.126873624260888	-2.47875284226573	0.0131842629472473	0.0379448695071557	74886	88074	81287	90595	79456	101971	86112	113844
ENSMUSG00000007908	Hmgcll1	24.733127477684	-1.79691369604314	0.55009595527343	-3.26654591588475	0.00108868151369627	0.0041468835006274	26	9	13	4	14	44	48	40
ENSMUSG00000007944	Ttc9b	4.85741933171408	5.38732121716731	2.1543605729875	2.5006590283522403	0.0123962463809481	0.0359873455196045	0	12	11	16	0	0	0	0
ENSMUSG00000007946	Phox2a	3.94518159649919	-3.51391257184926	1.64456717913403	-2.13667925301753	0.0326240885965376	0.0826740232828036	0	4	0	0	0	8	4	16
ENSMUSG00000007950	Abhd8	1316.12470919546	-0.10756667090574301	0.146159068562239	-0.735956187760852	0.461757361139406	0.6420444174731761	1182	1375	1540	1236	1191	1339	1172	1609
ENSMUSG00000007987	Ift22	614.510657739266	0.11587371919768599	0.16327982791830403	0.7096634083645849	0.47791288851556	0.657220421550127	525	641	625	682	756	588	486	671
ENSMUSG00000007989	Fzd3	1277.78384868275	1.99343064270439	0.1160747948945	17.1736736172242	4.1810069542359594e-66	7.827541852822098e-64	1954	1805	1848	1740	1724	385	433	514
ENSMUSG00000008028	1700008O03Rik	9.54991035532109	-0.415698338207438	0.9706781094409419	-0.42825560210362396	0.668465039048504	0.80705801629749	9	19	8	0	7	16	12	5
ENSMUSG00000008035	Mid1ip1	7250.669880422641	-0.34783801497439304	0.158656845557245	-2.19239210103222	0.0283512065012937	0.0732449638061251	6293	6650	7290	6758	6577	8094	6130	10945
ENSMUSG00000008036	Ap2s1	6453.704756808879	-0.39985328217186494	0.16246263421898902	-2.4612015193160497	0.0138472563813895	0.0395791936214118	4415	5721	6881	5965	6431	7358	6573	8796
ENSMUSG00000008090	Fgfrl1	607.761519938276	0.0520022292745933	0.168130012001177	0.309297719399612	0.757095065635008	0.863980583028585	545	516	687	687	713	494	578	704
ENSMUSG00000008129	Brme1	59.971956642627404	0.833359258813158	0.288924082121275	2.8843537468204503	0.00392217895591455	0.0130748082823481	68	64	95	67	73	32	44	44
ENSMUSG00000008136	Fhl2	1478.94379158419	-0.178840570864347	0.13924879164949303	-1.2843240414933799	0.199028598188593	0.353766798373195	1519	1189	1412	1494	1592	1679	1284	1802
ENSMUSG00000008140	Emc10	2747.8152183905604	0.164759569820691	0.142574574466757	1.15560274640067	0.247843684143625	0.41627214473465	2353	2722	3355	3109	3077	2528	2434	2637
ENSMUSG00000008153	Clstn3	1044.02902007771	-0.5891223024810259	0.205952909740821	-2.86047088736158	0.004230123896647379	0.0139769531515953	1056	700	798	790	1155	1039	1544	1338
ENSMUSG00000008167	Fbxw9	1258.07516773852	0.111245310212845	0.139432991966862	0.7978406591123259	0.424962963053317	0.606972617071672	1242	1300	1205	1318	1542	1009	1265	1293
ENSMUSG00000008193	Spib	18.115741417788698	-1.15765543470701	0.882144835622963	-1.3123190069910502	0.18941252166777997	0.340300291500908	0	22	15	6	20	14	24	46
ENSMUSG00000008200	Fnbp4	4698.07151777103	0.13313174309961398	0.0851649702614773	1.56322185859828	0.11800042047237899	0.23662577622723496	5339	4893	4911	4809	4854	4196	4354	4632
ENSMUSG00000008206	Cers4	6796.4112500683705	0.652919554588554	0.156616938818357	4.16889488145216	3.06080104340477e-05	0.000158029622126088	8683	7262	7702	8357	8201	4288	5984	4531
ENSMUSG00000008226	Scrn3	1352.89705667202	-0.6163115358320179	0.166402287933366	-3.7037443624501902	0.000212440345757583	0.0009361876829717259	1048	1179	1359	1173	991	1533	1450	2204
ENSMUSG00000008301	Phax	2371.39888020754	0.0962735395459832	0.0954127124385371	1.00902214270452	0.31296401497160997	0.49283229646793003	2550	2451	2670	2342	2395	2274	2180	2304
ENSMUSG00000008305	Tle1	1068.99199802683	-0.676864537395518	0.11912182273474199	-5.682120386142371	1.33034960620817e-08	1.12982488355869e-07	1006	797	809	912	937	1408	1266	1483
ENSMUSG00000008307	1700109H08Rik	87.8400231221395	-0.168647990934358	0.34396473779529496	-0.4903060471120921	0.6239173485674139	0.775767634206515	99	97	69	88	75	92	48	146
ENSMUSG00000008318	Relt	406.816776529176	-0.47012580771019397	0.161811987952103	-2.90538305387703	0.00366803892401156	0.0123264104208482	292	408	360	373	378	482	454	531
ENSMUSG00000008333	Snrpb2	3096.60224579829	-0.0501339217907488	0.13286037403137102	-0.37734292226899296	0.7059187783199191	0.832510264667169	3657	3238	3233	2727	2749	2935	2990	3512
ENSMUSG00000008348	Ubc	12920.1256027656	-0.43841839361374696	0.25669760648011497	-1.7079177310042801	0.0876516086762706	0.18703042872042303	12470	12107	14483	13025	5974	13429	14238	18565
ENSMUSG00000008373	Prpf31	4159.00299239047	0.73762628727504	0.135950235017315	5.425708070170621	5.772524035695679e-08	4.5386907951215293e-07	4268	5073	5573	4913	5141	2933	2420	3423
ENSMUSG00000008384	Sertad1	2365.52269629764	0.25929742811893	0.17142974877319297	1.51255794268233	0.130391984040836	0.255544022692185	2464	2600	2998	2535	2265	2231	1515	2568
ENSMUSG00000008393	Carhsp1	4821.89780613376	-0.7965516197514508	0.12494032856194001	-6.37545641923422	1.82418859195386e-10	1.94782418758724e-09	4234	3343	3826	3436	4494	6021	5959	7631
ENSMUSG00000008398	Elk3	1607.81969978504	-1.02846734240457	0.166003959136883	-6.19543863743946	5.81229337195165e-10	5.798356256406121e-09	1485	1143	1103	921	1266	2130	2081	2853
ENSMUSG00000008429	Herpud2	3510.7411744399797	0.290346903555221	0.10332542665258301	2.8100237566061	0.0049537843239499	0.0160733273572875	4144	3407	4045	3448	4232	2993	2886	3300
ENSMUSG00000008435	Rdh13	2465.0076076206897	-0.47237777596177294	0.134373532337004	-3.5154078913179503	0.000439079040454886	0.0018170851755236602	2233	2291	2395	2061	2002	3271	2446	3183
ENSMUSG00000008438	Adam21	13.717202640701199	-0.22516488470449303	0.5464286428519279	-0.412066401807397	0.680290753988196	0.8153899462089871	17	12	9	12	16	20	9	16
ENSMUSG00000008450	Nutf2	1898.4614440624	0.358361853600658	0.20938398730960198	1.7115055368143899	0.0869878299549439	0.185861202235078	2903	1900	1885	2042	1847	1269	1958	1555
ENSMUSG00000008461	Fut1	973.713647086283	0.9978008613905209	0.15285220319777998	6.52788013856388	6.67070435381053e-11	7.53843279741989e-10	1158	1236	1433	1197	1088	665	500	621
ENSMUSG00000008475	Arpc5	8810.303097661259	-0.669560485437946	0.124654424282146	-5.37133350295249	7.81565104405662e-08	6.033897469270649e-07	8107	5832	7668	7300	8003	11726	10088	12383
ENSMUSG00000008482	Rnf151	22.426690669143802	0.4161048812332371	0.47513237797696295	0.875766208577376	0.381157143720257	0.563890910153071	21	20	18	41	26	21	17	17
ENSMUSG00000008489	Elavl2	10.9640803231253	0.9411015677309219	0.640442240507032	1.4694558044545298	0.141709200756311	0.27270233004739197	13	18	8	16	13	5	5	11
ENSMUSG00000008496	Pou2f2	401.65686712806297	-1.87049106697236	0.30758554673203903	-6.0812059826786395	1.19281935013327e-09	1.1544175554319699e-08	257	154	124	295	197	519	662	1036
ENSMUSG00000008540	Mgst1	14381.5556037525	-0.21706243535487696	0.14912184845862	-1.45560451133429	0.145501980210089	0.278341918205029	15481	10735	14101	13266	15826	14697	17061	14940
ENSMUSG00000008575	Nfib	12111.6565106489	0.319639697172208	0.124391855014938	2.5696191855473303	0.010181036348890999	0.0302789465997067	15881	13000	13746	12382	11837	9484	10100	11693
ENSMUSG00000008601	Rab25	11816.339599621202	-0.34181516422969	0.13007323585393302	-2.6278670011218597	0.00859221019800563	0.0260737407890672	9882	11023	11393	11341	11145	14932	10988	14666
ENSMUSG00000008604	Ubqln4	5108.38751858435	0.171223124280319	0.14114199992404503	1.21312666940005	0.22508139494859802	0.38815914888556396	5011	5296	6611	5052	5259	4586	3931	5657
ENSMUSG00000008658	Rbfox1	439.330760166564	-2.52998420217647	0.31059867956566806	-8.14550855694015	3.7769113132437797e-16	7.21531373837881e-15	206	147	245	123	84	718	910	1091
ENSMUSG00000008668	Rps18	2845.47948675148	0.28588370309674	0.155469891400296	1.83883644943612	0.06593924534915799	0.148515347481705	2963	3415	2699	3668	2785	2275	2396	2794
ENSMUSG00000008682	Rpl10	24935.5239319473	0.0306078116465268	0.10609307877001199	0.288499608092987	0.7729643304611321	0.8747439375448219	25159	24786	26315	25844	26203	26130	20356	26917
ENSMUSG00000008683	Rps15a	26990.9140416133	-0.0686567146347322	0.10091153043346901	-0.680365408589235	0.496273118119721	0.6737805812624991	28336	28364	27847	26017	24655	27662	25458	29687
ENSMUSG00000008690	Ncaph2	8394.301306877109	0.24591193331983802	0.10374953233332099	2.37024618607229	0.0177762444207981	0.0490695986841804	8452	8586	10247	9311	8932	7493	7017	7875
ENSMUSG00000008730	Hipk1	7782.887760752141	-0.21549389250794698	0.0981578082935406	-2.1953820715262298	0.028136202079978	0.0727676035221165	8221	6918	7956	7229	7176	8444	7507	9478
ENSMUSG00000008734	Gprc5b	1634.15748453246	-0.58090679546197	0.13375368280445699	-4.34310878984346	1.4048052427584802e-05	7.71521054037124e-05	1585	1299	1290	1233	1641	1836	2069	2235
ENSMUSG00000008763	Man1a2	5497.64173448893	0.34350126109382695	0.0952338399768555	3.60692439974391	0.00030984788804385696	0.0013207138855539998	6800	5662	6198	5825	6031	4793	4432	4768
ENSMUSG00000008813	Tppp2	6.47072082562356	-5.37380412869187	1.4392737794870503	-3.73369139720386	0.000188693677863805	0.000840775915685888	2	0	0	0	0	4	22	24
ENSMUSG00000008822	Acyp1	413.39989517526396	-0.272638299958713	0.203336058169559	-1.34082612996935	0.17997691036171104	0.327274879603671	447	403	452	383	271	394	472	515
ENSMUSG00000008845	Cd163	5698.094978991519	-2.50407854729928	0.342719809288182	-7.306489089440651	2.74212756314185e-13	4.05471508338382e-12	1369	1700	1688	1576	4291	9797	14201	10739
ENSMUSG00000008855	Hdac5	6764.58837790769	0.660308579572467	0.115835528488922	5.700397694785099	1.1952824825568601e-08	1.02233056801227e-07	7002	7618	8363	8485	8570	5120	4482	5173
ENSMUSG00000008859	Rala	4774.58184090687	-0.0044688282976955	0.108874986729832	-0.0410455002744082	0.9672596224315649	0.9847935592108921	5019	4540	5581	4638	4585	4709	4230	5337
ENSMUSG00000008892	Vdac3	7466.28046869953	-0.641193479137409	0.14751118310029	-4.34674487493924	1.3817277696538097e-05	7.598375344249979e-05	6849	6293	6989	5826	5551	8683	7920	12287
ENSMUSG00000008932	Slc1a7	27.374388702887302	-1.885234088689	0.504658406623774	-3.7356636963633503	0.00018722074172211698	0.00083443351081783	7	24	12	12	14	41	67	40
ENSMUSG00000008958	Vps72	2639.12639824244	0.522395412231803	0.114069111076234	4.579639547490459	4.6577793900595995e-06	2.76585916591398e-05	2915	3266	3116	3094	2791	2049	1863	2271
ENSMUSG00000008976	Gabpa	3676.3448079738	0.0599966984322075	0.10003327151727699	0.599767432597115	0.548661240674187	0.717141228356196	4395	3589	3743	3540	3812	3493	3395	3773
ENSMUSG00000008999	Bmp7	5109.268975931061	0.8956236543296809	0.136856884425124	6.5442353016569506	5.98005794516605e-11	6.80587547092707e-10	5471	6548	7247	6508	5738	3407	2975	3513
ENSMUSG00000009013	Dynll1	17271.126891743	0.448265061502189	0.136495286702631	3.2841065236104603	0.00102306245477952	0.00391552318723625	20183	20691	19388	19242	18389	14674	10809	16622
ENSMUSG00000009030	Pdcl	2172.66676018069	0.17540157159126799	0.104807101044361	1.6735657206760002	0.0942159802216367	0.19838995700925702	2528	2187	2175	2174	2537	2048	1881	2049
ENSMUSG00000009035	Tmem184b	2262.71069662051	1.72318747045652	0.11457956360488199	15.039221796993198	4.0629821708470596e-51	4.9608129049048894e-49	3057	2744	3411	3108	3339	823	862	1088
ENSMUSG00000009047	Krtap13-23	13.4935974946244	6.862047924617309	1.35945147382198	5.04765933669207	4.47255722791092e-07	3.09869872580942e-06	25	29	7	19	30	0	0	0
ENSMUSG00000009073	Nf2	7679.74741188667	0.207589911294919	0.10413753078603698	1.9934207170845901	0.0462153971867857	0.11074540779332198	7968	8217	8847	8603	7612	6910	6273	7701
ENSMUSG00000009075	Cabp7	15.4532360235772	-0.00275708935697176	0.5957293486310711	-0.00462809053021693	0.996307331202295	0.998381181545278	11	20	14	9	25	11	10	26
ENSMUSG00000009076	Zmat5	742.080826674374	0.637515213131834	0.162379750351276	3.9260758299769503	8.63429454606778e-05	0.000410796402524267	704	816	1047	909	898	545	473	627
ENSMUSG00000009079	Ewsr1	17639.898288773602	0.6146821638243021	0.0733368724790209	8.38162500044083	5.22019232427807e-17	1.0900098639108901e-15	21193	20266	20910	20412	20742	12538	13029	13834
ENSMUSG00000009090	Ap1b1	9607.62599058701	0.251811101113219	0.127254231551682	1.97880336113577	0.0478381499322516	0.11390502469914099	8661	10013	11056	10663	11786	8167	7837	9613
ENSMUSG00000009092	Derl3	42.8019432973924	1.3250085222286299	0.34703878374794295	3.81804162612267	0.000134515232798875	0.000617242487757257	43	56	71	57	55	18	20	28
ENSMUSG00000009097	Tbx1	2535.59868433971	2.60784454727685	0.15203922553232901	17.1524456149136	6.026209276468709e-66	1.1158089363061498e-63	3629	3147	4446	3280	4405	537	569	704
ENSMUSG00000009108	Gnat2	9.181834697955509	-0.399433092234181	0.93229991857299	-0.42843840729447497	0.668331967209809	0.8069551760302172	11	13	6	0	12	8	6	19
ENSMUSG00000009112	Bcl2l13	6240.806878440029	-0.180565381311287	0.0932443834300244	-1.93647461293787	0.0528095989249877	0.12378317271845	6496	5643	6025	5937	6265	7003	5886	7181
ENSMUSG00000009114	2610028H24Rik	7.635013058721241	-2.98646229129381	1.02945814079972	-2.9010041039393903	0.0037196900677093896	0.0124751030644644	2	0	4	0	5	17	9	25
ENSMUSG00000009115	Spatc1l	3.41221204857374	-3.80434506486279	2.1533275685823	-1.7667284440924498	0.0772737173727558	0.16891846145203	0	0	3	0	0	19	0	5
ENSMUSG00000009145	Dqx1	309.934807638976	0.44254579157823	0.243679142096888	1.8161004170076698	0.0693549697657673	0.154719523774434	345	327	353	375	356	152	332	268
ENSMUSG00000009185	Ccl8	3508.03797392255	-2.01756774567359	0.36121969853723995	-5.585431120848991	2.33121171263304e-08	1.9240632746515e-07	1236	1048	1116	1997	2989	3685	6806	9478
ENSMUSG00000009207	Lnpk	1070.91955599923	-0.219892998784593	0.151669273595677	-1.44981902775369	0.14710899196663	0.280619603774678	1023	933	1259	917	1025	1204	942	1367
ENSMUSG00000009210	Prr29	35.1485394108485	-2.6992670574942204	0.8091864664180402	-3.3357787969969905	0.000850608160274354	0.00330885887026266	25	12	19	0	3	51	67	107
ENSMUSG00000009214	Mymk	7.48674495598655	-2.5904686263770897	1.7644789771471203	-1.4681209920480098	0.14207136039133497	0.27323723169887	0	0	0	13	0	12	29	4
ENSMUSG00000009216	Fam163b	3.47290527571824	-0.269457318953079	2.00132511565055	-0.134639453053328	0.8928969465757041	0.9476484694713609	0	8	0	8	0	4	0	8
ENSMUSG00000009246	Trpm5	9.77692549993241	0.283707075350961	1.05467458850529	0.268999631206662	0.7879299664650791	0.884403688502372	13	0	7	14	20	16	7	2
ENSMUSG00000009248	Ascl2	159.398636292281	-1.7923279974830402	0.243727784307656	-7.35381073837929	1.92634439870091e-13	2.89028850809537e-12	97	95	101	60	70	328	249	275
ENSMUSG00000009281	Rarres2	5888.01531616884	-2.29302245778591	0.225984997118955	-10.1467906587573	3.424397641266099e-24	1.20836414778038e-22	2512	1524	2577	2172	3488	9483	11780	13744
ENSMUSG00000009291	Pttg1ip	3306.8117112272103	-0.6629591545233511	0.714027703167356	-0.928478197109903	0.35315957234732204	0.53553185566901	1367	1217	4512	4906	1835	5372	5731	1331
ENSMUSG00000009292	Trpm2	134.077982484228	-2.69280124771095	0.323340413249872	-8.32806892477742	8.217167157419971e-17	1.6833453862486099e-15	39	45	29	34	78	242	256	354
ENSMUSG00000009293	Ube2g2	3622.36051355827	-0.848430871956847	0.32085646461079903	-2.64426921547615	0.00818675133499551	0.0249828247068744	5127	3133	2264	1934	1783	5823	4576	4453
ENSMUSG00000009350	Mpo	45.311763418968894	-1.5782286007202802	0.6714207407312819	-2.35058064932778	0.0187441451580275	0.0514170897582717	21	31	22	32	26	175	34	16
ENSMUSG00000009356	Lpo	981.200190005352	-7.3041144242242195	0.9425696993078571	-7.749150465570611	9.250935003238631e-15	1.56029658996065e-13	53	4	4	4	20	2466	2210	3071
ENSMUSG00000009376	Met	809.28007957708	0.5025012409262779	0.168486757446226	2.98243760247244	0.0028596293338293	0.00986352598983762	806	817	1103	911	1012	504	652	763
ENSMUSG00000009378	Slc16a12	264.375632476039	-0.097297175409549	0.23958454304305	-0.406107899006097	0.684663322116912	0.8182887392544259	271	279	223	228	315	176	288	363
ENSMUSG00000009394	Syn2	118.843789258576	-2.33080283857125	0.413898724745904	-5.6313361197287	1.78818841433744e-08	1.49603181168713e-07	77	32	19	42	73	248	173	293
ENSMUSG00000009406	Elk1	941.554375563915	0.15847738129341002	0.117808480195159	1.3452120002811399	0.17855678199339103	0.325376358427258	912	967	983	997	1144	860	799	958
ENSMUSG00000009418	Nav1	1972.5490757997102	-0.858414032938555	0.250817498718564	-3.4224646897613797	0.0006205615738131809	0.00249044950290942	1770	1521	908	1458	2069	2982	1982	3242
ENSMUSG00000009470	Tnpo1	7611.4766645072805	-0.103719305337824	0.12809938782467997	-0.8096783840979549	0.41812504463301703	0.6004900338005179	9426	6924	7432	6758	7324	7548	7358	8827
ENSMUSG00000009471	Myod1	254.80378654939202	-2.26697341680736	0.36895375564645	-6.14432942371153	8.03020321262561e-10	7.91025483958697e-09	80	80	177	116	83	424	276	837
ENSMUSG00000009535	Rnmt	2790.92222571727	0.389345445027255	0.0817349355614048	4.7635132070882005	1.90251152456592e-06	1.19836889469807e-05	3195	3029	3309	3032	3073	2210	2240	2515
ENSMUSG00000009545	Kcnq1	127.889168031642	0.8081007070599989	0.364013422965347	2.2199750231104196	0.0264204631309075	0.0690188517091824	169	72	142	140	261	78	98	82
ENSMUSG00000009549	Srp14	2949.4919723272496	0.36504779420133204	0.24812229871585198	1.47124138415057	0.141225848977775	0.27198364868568	4633	2247	2850	4250	2476	2231	2318	2922
ENSMUSG00000009551		13.990424119044098	-0.993751568935538	0.577726042752288	-1.7201086594630601	0.0854126919676208	0.183099383372573	6	7	14	15	10	15	27	18
ENSMUSG00000009555	Cdk9	4118.76357072831	0.145318054266586	0.0975234002836602	1.4900839577363798	0.136202161730659	0.264409047074225	4523	4414	4630	4112	4129	3531	3632	4366
ENSMUSG00000009563	Tor2a	1239.5354518333	-0.0458052428306673	0.273932477540871	-0.167213625933906	0.8672019634186059	0.933284461865402	1254	1832	1019	822	1306	1150	1549	1027
ENSMUSG00000009566	Fpgs	1181.5197279175	0.6774795078399589	0.165545243569418	4.09241300584918	4.2690742311005896e-05	0.00021440168780008798	1258	1312	1601	1502	1343	876	641	1060
ENSMUSG00000009569	Mrtfb	2049.2265289200304	-0.364894855304388	0.272273224824811	-1.34017898946608	0.18018716062203896	0.32758562396429103	2653	1540	2374	1419	1491	2760	2601	1635
ENSMUSG00000009575	Cbx5	7476.484891523579	0.548420089540217	0.11016937408948801	4.97797227289999	6.42538578263916e-07	4.35847575461266e-06	9088	8623	9384	8216	7992	5756	4948	6623
ENSMUSG00000009580	Odam	32.173192352308	8.11608094739105	1.2320815053096699	6.58729224683164	4.4792008900288105e-11	5.18353677174041e-10	58	53	40	48	64	0	0	0
ENSMUSG00000009585	Apobec3	365.96189682557196	-0.9508872257106871	0.240206363672061	-3.95862628772348	7.538207939836641e-05	0.00036233072224298196	360	269	252	214	292	341	595	630
ENSMUSG00000009614	Sardh	1409.4211246385198	2.63845172172489	0.17346350176994	15.210414264691801	3.0162836650604097e-52	3.8356884237309692e-50	1717	1718	2317	2193	2572	292	317	377
ENSMUSG00000009621	Vav2	963.3415509209129	-0.12803916394749199	0.146209922642303	-0.875721439650408	0.38118148708528293	0.563890910153071	929	922	887	1047	964	821	1111	1096
ENSMUSG00000009628	Tex15	48.5958059030277	1.05163991562918	0.35943502105711794	2.92581371880862	0.00343556586255322	0.0116356918595157	82	45	54	76	51	29	33	24
ENSMUSG00000009630	Ppp2cb	4965.6637493629405	0.8902094448525051	0.10718941133161802	8.30501290932938	9.98085951916855e-17	2.02861872699916e-15	5665	5488	6747	6238	6525	3158	2909	3594
ENSMUSG00000009633	G0s2	1560.39774204216	-1.18878149260522	0.22369334181787398	-5.3143356120679694	1.07047167901522e-07	8.11377083021454e-07	1451	747	865	1300	1031	2632	2017	2509
ENSMUSG00000009640	Dmap1	1271.16471842666	0.257850484548505	0.11588076978516802	2.22513610348408	0.0260721027172499	0.0682739389474156	1250	1385	1529	1276	1475	1103	1041	1232
ENSMUSG00000009647	Mcu	1323.3611346149198	-0.5932485245770539	0.167926381623291	-3.5327893023258703	0.00041120004627117	0.00171095571790248	1028	1121	1082	1112	1332	1610	1255	2173
ENSMUSG00000009654	Oit3	3.72857048121645	-0.322905877669424	1.9982316189943898	-0.161595820324336	0.87162414895063	0.9360376735336929	0	12	5	0	0	0	5	8
ENSMUSG00000009670	Tex11	3.9249219613926	-1.6796598146182902	1.6267249429233102	-1.03254076352936	0.301818861800157	0.48026224496191705	0	0	4	4	3	0	16	4
ENSMUSG00000009681	Bcr	4566.76160115305	1.5308185550992799	0.125186651759337	12.2282889875685	2.19513753499976e-34	1.3573199961827e-32	5630	6033	7048	6322	5840	1937	1852	2473
ENSMUSG00000009687	Fxyd5	1776.3605629423898	-1.33423106847406	0.230061283864419	-5.799459370401309	6.652905461186159e-09	5.90767486525725e-08	1550	989	986	764	1513	2895	2403	3219
ENSMUSG00000009731	Kcnd1	164.739203513911	0.104081068240834	0.28234873133033	0.368625946185202	0.712406553250172	0.836443360990797	166	130	169	161	241	105	139	231
ENSMUSG00000009733	Tfcp2	1106.90167992658	0.594113686891742	0.105820197081348	5.61436949918951	1.97280250385468e-08	1.64232884331519e-07	1331	1202	1380	1214	1349	757	859	882
ENSMUSG00000009739	Pou6f1	923.541276039099	-0.290250016648901	0.14943270514913698	-1.94234599687682	0.0520952281658878	0.122389646818339	867	741	820	1006	918	1028	1091	969
ENSMUSG00000009741	Ubp1	2450.88651658137	0.30760719059021896	0.0983194959873189	3.12864897751199	0.00175611962151531	0.00637160584899274	2864	2381	2826	2531	2903	2135	1936	2287
ENSMUSG00000009772	Nuak2	1460.8587753009301	-0.909972456599965	0.10788366196364199	-8.4347568486008	3.3189210150277396e-17	7.007363238104759e-16	1214	966	1221	1074	1143	2074	1890	2184
ENSMUSG00000009828	Cilk1	1133.16247855562	0.24168001552824697	0.17238344666179198	1.4019908535789498	0.16091797798984198	0.30069729068868106	1279	1059	1329	1086	1401	850	1216	945
ENSMUSG00000009863	Sdhb	8175.12165157265	-0.103823743032146	0.153257659629203	-0.6774457034208989	0.498123208922227	0.6754488176995871	7058	8624	8356	8637	7852	7566	7076	11020
ENSMUSG00000009876	Cox4i2	215.605292410654	1.0016715999227699	0.22736321378056001	4.40560099088646	1.05490989116752e-05	5.9229270947108105e-05	298	243	319	297	198	132	103	162
ENSMUSG00000009894	Snap47	2001.5044735606198	0.6558176857521579	0.18387530339809802	3.56664366357175	0.000361582620959252	0.00152159999297026	1732	2164	2442	2467	3040	1469	1466	1434
ENSMUSG00000009900	Wnt3a	593.374345418311	1.2325340691320101	0.22761116917786103	5.41508605919454	6.12592348241238e-08	4.8008719868329e-07	544	931	796	782	796	360	227	376
ENSMUSG00000009905	Kdsr	2841.98346896963	-0.77130848715305	0.140196802987199	-5.50161252409926	3.76333308000916e-08	3.03761823864021e-07	2844	2015	2137	2145	2349	3982	3729	3664
ENSMUSG00000009907	Vps4b	6504.4297200070305	-0.29698502717775704	0.143395261460904	-2.07109373177389	0.0383500375239761	0.0947765051522544	6733	6005	5713	5214	6960	8313	6333	7223
ENSMUSG00000009927	Rps25	20030.5119503301	-0.0418451749055283	0.100255955585512	-0.41738343284591206	0.676397970834096	0.812878828113769	20790	20767	20772	20189	18546	19967	18054	22852
ENSMUSG00000009941	Nxf2	2.74006023993379	-2.5695876569375096	2.30826779188383	-1.11321037618448	0.265618087318947	0.437832669148609	5	0	0	0	0	12	0	5
ENSMUSG00000009995	Tafazzin	1682.8853437778698	-0.171997196066209	0.127117657163076	-1.35305511370114	0.176038023931067	0.322040354402749	1737	1673	1704	1581	1503	1726	1933	1705
ENSMUSG00000010021	Kif19a	51.566348429737204	-1.16490826373233	0.5586553803048989	-2.08520011585059	0.0370511393964297	0.0921397938543492	23	16	18	36	88	59	89	87
ENSMUSG00000010025	Aldh3a2	3259.2038924304698	0.7175419617739129	0.130133612039661	5.51388646274743	3.50995076186294e-08	2.8433132385581603e-07	4059	3083	4098	3837	4476	2401	2110	2403
ENSMUSG00000010044	Zmynd10	59.116912547927704	2.09167921646231	0.449837432562349	4.64985584802882	3.32167110090301e-06	2.0168827825104602e-05	86	69	65	137	65	29	9	20
ENSMUSG00000010045	Tmem115	2186.32651442067	0.36850051299459397	0.136796055855502	2.6937948663069804	0.007064362788534459	0.0219068704896313	2144	2263	2869	2540	2375	1933	1597	1983
ENSMUSG00000010047	Hyal2	877.766687162041	-0.20326913196832	0.197964114277155	-1.02679787551666	0.30451564997009306	0.483207274489907	781	812	868	889	889	747	1236	841
ENSMUSG00000010048	Ifrd2	3117.05347288172	0.0705338714113014	0.21425996459384802	0.329197624693935	0.7420063181936659	0.8545061193832371	3060	3375	4168	2967	2622	2351	2464	4302
ENSMUSG00000010051	Hyal1	1665.09766334456	-0.8694635789604929	0.32970395127164004	-2.63710390975615	0.00836172135977885	0.0254591297527275	1033	673	884	1940	1973	2408	2202	2286
ENSMUSG00000010054	Tusc2	1888.5298549497102	-0.0642408800187534	0.144217402859688	-0.44544471572029903	0.6559984036295841	0.798327622834615	1649	1896	2114	1826	1993	1928	1545	2341
ENSMUSG00000010057	Nprl2	1430.8502641076002	0.43132041888785205	0.11423604907565302	3.77569447103521	0.000159562477902328	0.000720790340862006	1631	1541	1856	1578	1484	1163	1089	1247
ENSMUSG00000010064	Slc38a3	2146.6496181169	0.6838829389875029	0.25882876106743696	2.64222158374942	0.00823641510636504	0.0251070965779643	1398	2905	2936	2876	2607	1394	1223	2064
ENSMUSG00000010066	Cacna2d2	91.1979567731957	1.87161339365668	0.265140163940217	7.05895842351027	1.6775525127385601e-12	2.28319233145302e-11	140	132	106	121	141	41	26	35
ENSMUSG00000010067	Rassf1	1788.16527866179	0.875696058501298	0.16567614796037602	5.28558920087118	1.25300796808217e-07	9.4210431763501e-07	2113	1986	2530	2499	1873	1043	999	1482
ENSMUSG00000010080	Epn3	6072.9038826040005	-1.21659757952683	0.16035729636183801	-7.58679278791058	3.27920860925294e-14	5.2949712948354e-13	4016	3680	5047	3901	4099	10030	7011	11197
ENSMUSG00000010086	Rnf112	55.923569412058	2.7555780104258503	0.677513256319771	4.06719423527454	4.75825810192769e-05	0.00023685160971471402	73	47	108	70	124	14	21	0
ENSMUSG00000010095	Slc3a2	14226.1607535655	1.36273303944345	0.12151568102736801	11.214462429227801	3.46284020912096e-29	1.62075350287732e-27	16458	17459	20501	20809	18949	6764	6585	8069
ENSMUSG00000010097	Nxf1	10974.6550189406	0.36371819843765296	0.0976377964154243	3.7251782792201	0.00019517723348115	0.000867142727894699	12919	12578	11608	12521	11455	9083	8690	9948
ENSMUSG00000010110	Stx5a	2274.59459754821	0.31789303057831003	0.10693552526816001	2.9727541879196604	0.00295140714715672	0.0101396135642812	2363	2337	2466	2609	2770	2030	1810	2023
ENSMUSG00000010122	Slc47a1	238.46916559054299	-1.62292842192473	0.36633619235021897	-4.43016129941429	9.41626311310374e-06	5.3330865655207204e-05	81	143	220	132	107	261	316	677
ENSMUSG00000010136	Cimap3	2.68542129947059	1.3300370651414999	2.5019744639452997	0.531594980007988	0.5950065423686589	0.7530090683221221	0	0	13	0	5	4	0	0
ENSMUSG00000010142	Tnfrsf13b	282.188871267162	-1.9037611759485802	0.33997276525354303	-5.59974612827825	2.14665946916978e-08	1.78002651209528e-07	167	119	85	97	246	392	628	525
ENSMUSG00000010154	Spire2	331.136210378029	-0.129530231790901	0.15669295765231303	-0.826649989454636	0.40843547476411	0.5905718297466639	310	276	386	328	335	309	357	376
ENSMUSG00000010175	Prox1	95.89996642351629	-0.26556407209855704	0.294643162572127	-0.9013074316073699	0.367424883555212	0.55020668107568	135	62	78	86	96	85	119	115
ENSMUSG00000010205	Raver1	2733.9761877960395	0.528638373522742	0.20641606473209698	2.5610330969580897	0.0104361413555474	0.0309556841422931	3187	3154	2180	3541	3696	2548	1705	2114
ENSMUSG00000010277	Bltp2	16360.399932894099	-0.43879391596498796	0.113746195193919	-3.8576579657624	0.00011447869265766499	0.000531746032235791	14295	14122	14367	14739	16195	17108	17612	23875
ENSMUSG00000010290	AI597479	2277.44777997441	0.37978294650826094	0.11081730569046801	3.42710864645148	0.0006100449371824049	0.0024523326181689	2483	2567	2667	2676	2326	1884	1700	2135
ENSMUSG00000010307	Tmem86a	3612.10103443911	-0.9223722707926999	0.194099505571193	-4.75205883744196	2.01355756040305e-06	1.2642980478483802e-05	2327	2473	2776	2754	3491	6284	3753	5223
ENSMUSG00000010311	Optc	37.1114137779295	1.6474144569004898	0.4332811531762079	3.8021835125390697	0.000143426424020177	0.000653744201119482	45	41	37	50	82	18	17	12
ENSMUSG00000010342	Tex14	39.35347358561771	0.12202112334849	0.351402557169737	0.34724028285756103	0.728410810021631	0.84614670413371	31	42	49	38	47	37	44	29
ENSMUSG00000010358	Ifi35	1469.9701039847598	-0.980277775260142	0.137018058036249	-7.154369207311389	8.40585478817729e-13	1.182265451881e-11	1117	894	1034	1250	1209	2042	1906	2395
ENSMUSG00000010362	Rdm1	1049.68738251743	0.195405949778932	0.0968582493829174	2.01744251030616	0.0436493547905036	0.105731714137808	1100	1136	1110	1091	1188	913	934	1018
ENSMUSG00000010376	Nedd8	4833.2110463300705	0.114647238311643	0.10432653879718101	1.09892688508075	0.271799958714875	0.4450409022269361	4892	5038	5289	5384	4777	4590	4054	5064
ENSMUSG00000010392	Gosr1	3139.9965129305	-0.0589502647638304	0.103624309723555	-0.568884510990669	0.569434517402307	0.734043829926568	3572	3062	3084	2851	3229	2957	3026	3628
ENSMUSG00000010406	Mrpl52	2243.63352523582	0.253158965125503	0.170442245230238	1.48530644373716	0.13746266570848498	0.266418968190437	2089	2651	2409	2757	2252	1835	1610	2570
ENSMUSG00000010453	Kansl3	4175.91949436954	0.0966778393044878	0.0945202436855074	1.0228268097378101	0.30638973963296	0.485358333845302	4090	4255	4640	4389	4473	3785	3632	4532
ENSMUSG00000010461	Eya4	344.546983783312	-2.6585333724750897	0.216247007316991	-12.2939660782357	9.75975278536419e-35	6.1590619684267384e-33	119	128	102	100	139	569	617	1003
ENSMUSG00000010476	Ebf3	292.966053560833	-1.33208331782462	0.203966597740026	-6.53088953085583	6.53802101440716e-11	7.39344866323849e-10	153	157	225	188	232	463	376	569
ENSMUSG00000010492		723.722235096613	-3.1272550284991802	0.270258208163987	-11.5713600328528	5.756289278457621e-31	2.92580984004138e-29	265	222	167	138	155	1352	1164	2384
ENSMUSG00000010517	Faf1	5279.34468014174	0.21484196437541198	0.142267814372887	1.51012346202428	0.13101192381559	0.25650273035088	5262	5277	6436	5535	5934	5368	3737	5208
ENSMUSG00000010529	Gm266	81.567907649444	2.83002541726771	0.35098154107544	8.063174515093431	7.43382814614372e-16	1.3901918684622499e-14	94	143	129	135	111	13	24	13
ENSMUSG00000010538	Tsacc	81.1489920738969	0.211728151747019	0.31043607944592605	0.6820346144201941	0.495217063591746	0.6726720071739389	74	87	78	99	98	104	50	65
ENSMUSG00000010554	Mettl16	2436.4622586952696	0.433915913588174	0.0983580699810451	4.411594429128139	1.0261218499523e-05	5.7776575140422e-05	2966	2607	2915	2630	2672	1952	1755	2259
ENSMUSG00000010601	Apol7a	25.6102211880179	-0.483146818238715	0.7428386065614019	-0.6504061770230279	0.515429888347293	0.689741768246719	63	4	17	20	11	24	41	27
ENSMUSG00000010607	Pigyl	1026.25422513344	-0.127467253881718	0.12488677614153999	-1.02066253785952	0.30741434912510807	0.486409810835149	883	1005	1052	1080	1039	1056	1077	1086
ENSMUSG00000010608	Rbm25	9949.55667280457	0.117159488190748	0.10690117720766901	1.09596069239866	0.273095976722731	0.4465771214857971	12293	9273	10138	9906	10800	9002	8955	10198
ENSMUSG00000010609	Psen2	1142.18661449424	0.0689370587862038	0.164019332362311	0.420298374547246	0.6742674971877409	0.8116209596988749	1205	1030	1389	1256	1058	864	1173	1270
ENSMUSG00000010651	Acaa1b	791.8555270306309	-0.713764574199232	0.15766153000604502	-4.5271955319212305	5.97716294294178e-06	3.49089105743839e-05	805	566	541	639	715	995	945	1187
ENSMUSG00000010660	Plcd1	4829.44854713939	0.284352540516013	0.144438191111147	1.96867973995327	0.0489898792675503	0.116302214965634	4266	5234	5623	5801	5473	4207	3602	4894
ENSMUSG00000010663	Fads1	4653.43995770981	1.4341374514619398	0.11766646696625299	12.188157666646399	3.59455920199144e-34	2.2024191008710802e-32	5647	6013	6654	6465	6313	1932	2322	2463
ENSMUSG00000010721	Lmbr1	1061.6164992032302	-0.261964093885367	0.196054079729113	-1.3361828238786102	0.181489523746375	0.32934924398110305	1242	996	803	918	1089	859	1290	1388
ENSMUSG00000010751	Tnfrsf22	209.770066563851	-0.919837549727815	0.32770409375840803	-2.8069150408781405	0.0050018431695283295	0.0162152104829183	178	122	80	173	252	298	240	352
ENSMUSG00000010755	Cars1	5929.73351823526	0.836476967801027	0.151292884043564	5.528858631316531	3.22320945982935e-08	2.6217459711993497e-07	6558	7563	7364	7539	7183	4358	2961	4573
ENSMUSG00000010760	Phlda2	360.03814642815	0.8939270721232231	0.230159577508992	3.8839447039230697	0.000102775290939324	0.00048203542510289	508	502	393	494	320	200	194	310
ENSMUSG00000010797	Wnt2	175.914805827384	1.22543915847782	0.276945653689938	4.42483621660226	9.65154794284664e-06	5.45808884252372e-05	159	185	326	206	270	90	104	90
ENSMUSG00000010803	Gabra1	3.9992222939016897	-1.49787040658018	1.22797790805118	-1.21978611891913	0.222545964865241	0.38485023194918394	0	4	0	4	4	4	8	8
ENSMUSG00000010825	Grid2ip	197.55803919135897	-1.5532533076280701	0.22092084949649698	-7.03081357494371	2.05332701064308e-12	2.7666959988668998e-11	92	120	112	99	162	341	294	367
ENSMUSG00000010830	Kdelr3	645.229730309839	0.284861464200495	0.24221033431358102	1.17609128862229	0.239558398649144	0.406325673247307	643	508	615	673	1107	478	535	686
ENSMUSG00000010911	Apip	655.751149753742	-0.5884580691397819	0.157891410283429	-3.72697962532254	0.00019378811729298999	0.000861993897129944	592	577	519	478	652	706	911	847
ENSMUSG00000010914	Pdhx	2000.4551698670602	-0.48170132995837606	0.121277253571636	-3.97190170268692	7.130114252038891e-05	0.000344385438124493	1959	1667	1892	1608	1776	2180	2143	2959
ENSMUSG00000010936	Vac14	2192.40123938415	0.456198804031536	0.12700736452364697	3.5919082782526295	0.000328265394469788	0.00139257552098875	2203	2270	2664	2634	2691	1831	1509	1968
ENSMUSG00000011008	Mcoln2	234.68766468759603	-1.5975565909973402	0.38135882808004207	-4.1891165835606	2.8004250948113203e-05	0.000145545227128388	130	81	98	106	271	286	349	583
ENSMUSG00000011034	Slc5a1	3704.96167447512	-3.1042915955791606	0.22953940154869396	-13.5240031760761	1.1286313139680898e-41	9.508436662352688e-40	1430	761	938	660	1151	8312	6949	9468
ENSMUSG00000011096	Akt1s1	4041.89229754926	-0.30247856980425897	0.201413658459097	-1.50177784425522	0.13315449206280197	0.259930094886425	2979	3503	4878	3953	3658	4781	3257	5717
ENSMUSG00000011114	Tbrg1	6815.1589246876	0.316822314629568	0.103853839061014	3.0506557821462406	0.00228342190822875	0.008073553130353659	7206	7050	7953	8044	7306	6106	5272	6215
ENSMUSG00000011118	Panx3	604.842641067607	0.64345365504187	0.19070488232531302	3.3740806590585297	0.000740626628690478	0.0029238960590722103	832	547	792	600	812	398	509	419
ENSMUSG00000011148	Adss1	6657.10017087427	-2.5204857400466802	0.24176988406646602	-10.4251435193383	1.9037170995272502e-25	7.22447776317215e-24	2231	2580	3088	2307	2021	11723	8900	21070
ENSMUSG00000011158	Brf1	3453.8095002794203	0.46493475882762203	0.0776701311681445	5.986017428258309	2.15041336043087e-09	2.01913568774477e-08	3978	3745	4085	3906	3955	2692	2562	3067
ENSMUSG00000011171	Vipr2	39.4322697965055	-0.95165418323912	0.538774996437163	-1.7663295244439	0.0773405810815038	0.16903893527725	54	24	24	15	33	24	89	54
ENSMUSG00000011179	Odc1	7279.63713203394	1.32233395511929	0.29688841213406497	4.45397631256206	8.429440436042321e-06	4.80730602900982e-05	6737	11663	11489	9569	8329	3602	1931	5873
ENSMUSG00000011254	Thg1l	1214.16671357271	0.513097187627932	0.189009611945454	2.71466187537598	0.0066343468335447395	0.0207221108484219	1215	1385	1504	1385	1492	854	691	1345
ENSMUSG00000011256	Adam19	1342.4714878797301	-0.932783412072337	0.17646870366046105	-5.28582911713954	1.2513666848282302e-07	9.410802479809549e-07	1030	830	955	1074	1231	1905	2129	1609
ENSMUSG00000011257	Pabpc4	5438.73030814057	-0.211598694889611	0.170513308835265	-1.2409511980911698	0.214623777629016	0.37412614744052497	4424	5496	5859	5161	5246	5248	4671	7970
ENSMUSG00000011263	Exoc3l2	415.956771922333	-0.34222621177904705	0.16118939339377403	-2.1231310855734398	0.0337428687838064	0.0850932376820692	422	362	392	338	419	376	473	585
ENSMUSG00000011267	Zfp296	524.6898644578109	0.8363301489940709	0.21575273679575302	3.8763362236549503	0.000106041128539806	0.0004960410869881879	513	811	690	638	543	399	330	313
ENSMUSG00000011305	Plin5	120.91011178990499	-1.85700363549267	0.3550009883456379	-5.23098159288685	1.68612300224942e-07	1.24442967702153e-06	54	58	37	55	108	150	222	291
ENSMUSG00000011306	Sugp1	2672.7097081270604	0.343565081503089	0.10176845137882301	3.37594880189542	0.000735616066994081	0.0029064985158440103	2809	2802	3055	3067	3089	2370	2157	2271
ENSMUSG00000011382	Dhdh	1028.81774143497	-1.33996699269485	0.170936340366504	-7.8389825698961	4.54211585646675e-15	7.86965358596776e-14	824	573	564	620	763	1375	1760	1791
ENSMUSG00000011427	Zfp790	879.7605311108949	0.17722097736753104	0.155099447479003	1.14262803799815	0.25319305928381197	0.42291712043644003	1066	890	1018	915	808	717	696	1026
ENSMUSG00000011589	Fsd1	5.92527050490004	-0.0159380077444606	1.01230029033695	-0.0157443476966263	0.9874383470282391	0.9946542990191101	4	10	5	4	7	10	0	8
ENSMUSG00000011632	Pinlyp	10339.035781008399	2.4613829878105	0.19622996497752201	12.5433594613975	4.3227399042648194e-36	2.8619255802322297e-34	14454	11877	14300	14830	20922	2983	2008	3108
ENSMUSG00000011658	Fuz	774.1498232371181	-0.35366583939671503	0.119009819951679	-2.97173661417446	0.00296120598719154	0.010172240628171998	678	654	771	759	718	811	838	1026
ENSMUSG00000011751	Sptbn4	170.19672758192	-1.15242248029394	0.310354216779922	-3.7132489845019503	0.000204615403539062	0.0009050183073714211	98	126	115	97	160	380	186	200
ENSMUSG00000011752	Pgam1	13876.8122546309	-0.550280398059	0.10450414401014199	-5.26563231794518	1.39707651044021e-07	1.04344151873504e-06	11858	11840	12616	11838	12183	18005	14335	19329
ENSMUSG00000011831	Evi5	2646.7832160387698	-0.310057378537237	0.14127927701711301	-2.19464159984115	0.0281893169884266	0.0728881909915591	3101	2270	2211	2283	2552	3004	2989	2944
ENSMUSG00000011832	Evi5l	1678.56243375715	1.11389190322453	0.208481366073079	5.342884710540869	9.147894968486109e-08	7.00147427987766e-07	2055	1664	2206	2358	2471	861	682	1390
ENSMUSG00000011837	Snapc2	755.1314046025709	0.29627705354738804	0.137512085633007	2.1545528320913796	0.0311968434624138	0.0795236329682212	717	749	926	906	845	628	637	703
ENSMUSG00000011877	Git1	3513.3017985569895	0.380427502802791	0.10480593196156401	3.62982796567572	0.000283610176887813	0.0012205970005223401	3715	3460	4299	4086	4097	2907	2699	3204
ENSMUSG00000011884	Gltp	28383.8273145225	-0.9492373628506809	0.13173315383922501	-7.205759030176929	5.77214022315165e-13	8.25616949830167e-12	21989	19239	23347	20350	22628	45582	32129	43402
ENSMUSG00000011958	Bnip2	5660.48110906239	-0.189407154348879	0.102041090987723	-1.8561851163632501	0.0634271768078325	0.14374125294197398	5999	5176	5493	5095	5719	5668	5432	7239
ENSMUSG00000011960	Ccnt1	3495.8303421711603	0.0167336298807028	0.11920059130034698	0.140382104636875	0.888358096266508	0.945571051360867	4224	3539	3686	3198	3289	3390	3241	3706
ENSMUSG00000012017	Scarf2	873.749075193979	-0.0112756296304144	0.154818345228569	-0.0728313535050859	0.941940320713127	0.9730082110079291	813	738	938	963	1000	758	960	890
ENSMUSG00000012076	Brms1l	1490.54718273661	0.27772458195097804	0.12003628039002001	2.31367200856773	0.0206857204456965	0.0560405252270702	1535	1526	1639	1558	1893	1366	1252	1290
ENSMUSG00000012114	Med15	2410.33976823526	0.272718409207427	0.132841034911062	2.05296811629038	0.0400756698595486	0.0983691455019979	2390	2314	3018	2872	2563	1940	1967	2465
ENSMUSG00000012117	Dhdds	1944.6745311551601	0.17009974178136497	0.176276754600587	0.964958438035585	0.33456562944212204	0.5165403924758359	2142	1554	2369	2182	2136	1414	1667	2332
ENSMUSG00000012123	Crybg2	4511.21488871008	1.1934518895878101	0.117995937218819	10.1143473048111	4.7718695760893e-24	1.66294966747294e-22	5453	5527	6483	6023	5700	2685	2182	2573
ENSMUSG00000012126	Ubxn11	115.87921181187299	0.169855077917994	0.288183281677732	0.589399485387005	0.555593321662141	0.7225307508467759	87	112	121	142	155	139	81	99
ENSMUSG00000012187	Mogat1	72.1178657413127	-0.38057796532786803	0.33795673591609	-1.12611445455066	0.260117076510248	0.431021554866443	94	48	45	62	83	104	71	75
ENSMUSG00000012282	Wnt8a	22.9614472122184	4.72376709266766	0.9727851120462242	4.8559204228890405	1.1982882036436e-06	7.81973551018315e-06	20	68	25	43	25	4	0	0
ENSMUSG00000012296	Tjap1	1198.50360743638	-0.290334380402953	0.199799501871293	-1.45312864989013	0.146188037769105	0.279320233013714	806	1361	979	1268	1211	1312	1229	1493
ENSMUSG00000012350	Ehf	5719.97613498823	-1.75539275527657	0.161887165751491	-10.843310197741198	2.14564125325992e-27	9.07226657385269e-26	4113	2697	2880	2544	3253	10169	9111	11172
ENSMUSG00000012396	Nanog	4.16873200323438	5.1675697587985	1.81549045199979	2.8463767204649	0.00442198474344218	0.0145254375542702	4	12	8	0	10	0	0	0
ENSMUSG00000012405	Rpl15	35482.166290913796	0.282442520207094	0.0942989206588562	2.9951829589744903	0.00274280268735129	0.00950140910372647	37208	38547	40585	40144	37468	31686	27981	33465
ENSMUSG00000012422	Tmem167	4631.691414259029	0.154264651487944	0.101441177800186	1.5207300904156298	0.128327584337279	0.252334651918659	5104	4765	5124	4691	4906	4142	3689	5111
ENSMUSG00000012428	Steap4	7170.8803443528195	-0.7477347886841351	0.18621321627117002	-4.01547647184859	5.9325817363357104e-05	0.000290542176911462	6945	4332	5292	5226	7504	8016	9223	11463
ENSMUSG00000012429	Mplkip	852.013412260378	-0.159960494447388	0.13531310884908698	-1.18215075987789	0.23714588648991	0.40325246696347	933	801	753	772	911	841	971	894
ENSMUSG00000012443	Kif11	2906.86965998021	0.8635069171217421	0.130425726266802	6.62067938464326	3.5755172351360894e-11	4.19207951498363e-10	3760	3749	3465	3482	3386	2138	1573	2015
ENSMUSG00000012483	Rpa3	1072.10665069576	0.462239290065659	0.140419763915161	3.29183924810566	0.000995344877298745	0.0038181134911884295	1281	1375	1084	1223	1126	777	871	935
ENSMUSG00000012519	Mlkl	404.56505028651804	-0.849202595030101	0.24352733235092602	-3.48709357110843	0.000488300481480201	0.00200107065692325	264	202	312	367	448	496	561	613
ENSMUSG00000012535	Tnpo3	5451.5987772797	0.133926945654778	0.24713985207750302	0.541907525350377	0.587882212361401	0.7480007861639921	4389	6259	6223	5832	6036	6575	2869	5946
ENSMUSG00000012609	Ttll5	637.215401463362	0.516595961969318	0.153585276558805	3.36357737892618	0.000769392642619795	0.00302512949736777	714	714	655	779	803	489	546	451
ENSMUSG00000012640	Zfp715	1010.85235132806	-0.636886744680959	0.161147791080559	-3.9521903490602304	7.74391016300803e-05	0.000371500987221123	904	883	794	768	923	1255	1474	1114
ENSMUSG00000012705	Retn	6091.58284708519	-0.756369608025866	0.242685476296159	-3.1166661457022595	0.0018290858054851899	0.0066078862091601106	4567	3959	3245	5694	7287	6865	8125	9425
ENSMUSG00000012777	Acp4	18.344311607982398	5.44905195443112	1.1891845204885902	4.58217531472099	4.60163850366789e-06	2.73637931771845e-05	22	52	18	19	36	0	0	2
ENSMUSG00000012819	Cdh23	25.347350557177702	-1.56168501578441	0.564521473584981	-2.7663872657792097	0.00566811788444194	0.0180572796925514	13	27	14	13	7	46	57	23
ENSMUSG00000012848	Rps5	54556.397770767304	0.0716516131478795	0.11728789462266699	0.610903737153726	0.541263310607554	0.710586010524912	50462	57589	58747	60078	56472	55522	45858	56139
ENSMUSG00000012889	Podnl1	92.2518231956422	0.661123891730078	0.37235823344683505	1.7755049636212	0.0758145467084563	0.166484713249594	162	98	137	53	99	47	76	79
ENSMUSG00000013033	Adgrl1	1601.22177450235	0.419049323263607	0.151681393492005	2.7626943134966404	0.00573264277354672	0.0182369799703343	2176	1810	1654	1732	1657	1143	1171	1650
ENSMUSG00000013076	Amotl1	12824.2547958475	-0.0511554946286027	0.119324916261357	-0.428707567802162	0.668136052555624	0.806812610952861	13200	12144	13118	13086	13066	11557	11250	16512
ENSMUSG00000013089	Etv5	1878.00483660656	0.9260600776576291	0.187142669123303	4.94841760030404	7.481925164264179e-07	5.02257761176372e-06	1832	2965	2199	2194	2431	1116	1031	1451
ENSMUSG00000013091	Tmem190	39.8399903312274	0.6833606185473129	0.387481085293052	1.7635973586439397	0.0777997927417463	0.16989212128072198	44	41	37	60	55	31	16	40
ENSMUSG00000013150	Gfod2	1246.7142574241	-0.177251403825722	0.12444741163678501	-1.42430767739109	0.154357426043772	0.290954855143141	1217	1138	1420	1176	1119	1287	1188	1539
ENSMUSG00000013155	Enkd1	494.06643293171095	0.7406272229469391	0.188575829890696	3.92747693793117	8.58416491726758e-05	0.000408584425913842	584	593	680	613	496	387	356	285
ENSMUSG00000013158	4933405L10Rik	12.069443986068402	-0.5895736621516671	0.6040314754184211	-0.976064470387509	0.32903251679329	0.5100306708103529	12	6	6	14	14	15	10	21
ENSMUSG00000013160	Atp6v0d1	8838.59696820098	-0.0883249621245039	0.10376391496575699	-0.851210771621827	0.394652280257467	0.577334091381866	8305	8202	9460	8411	9739	9402	8060	9898
ENSMUSG00000013236	Ptprs	5904.92154470947	1.1403296721556202	0.132327319826433	8.61749239424883	6.843630861376901e-18	1.53340103987726e-16	7333	6747	7809	7663	8397	2933	3772	3287
ENSMUSG00000013275	Slc41a1	5485.14653298454	0.178556338132071	0.130336237517014	1.3699669526578302	0.170697217915673	0.314472203506466	5525	5859	6055	5907	5921	4769	4073	6360
ENSMUSG00000013338	Fer1l4	147.94836175855698	3.76812880971698	0.393425870703363	9.5777351981972	9.91962205656187e-22	2.96086221155074e-20	228	201	289	227	214	25	3	22
ENSMUSG00000013353	Siglecl2	8.33455605427522	-6.9453124802390995	1.2939612389341002	-5.36748108927923	7.984387678824e-08	6.15148331935734e-07	0	0	0	0	0	19	32	14
ENSMUSG00000013367	Iglon5	86.7284334572134	-0.3595095899892971	0.38254597916981	-0.939781384631187	0.34732970933239	0.529413266152606	80	38	65	105	114	66	103	133
ENSMUSG00000013415	Igf2bp1	17.8722326152895	-0.712025657722069	0.807904355697014	-0.8813241972284871	0.37814237292345293	0.560748947201207	16	20	16	21	0	24	16	31
ENSMUSG00000013419	Zbtb47	1598.77377688154	-0.841708602428063	0.19261303683469697	-4.36994616906657	1.24277169141496e-05	6.89385402946384e-05	1277	1128	1237	1189	1472	1993	1544	3130
ENSMUSG00000013465	Nelfb	3639.7945028150702	0.10513164848960001	0.11905311911518901	0.883065049206149	0.37720112661471394	0.560098714822528	4144	3405	3691	3588	4288	3050	3659	3627
ENSMUSG00000013483	Card14	1772.5577862179398	-0.6623807785559089	0.208265693122055	-3.18046034671547	0.00147041261470456	0.00543744482639405	1682	1091	1433	1161	2098	2432	2055	2363
ENSMUSG00000013495	Tmem175	1752.7194372602403	-0.0971999407159749	0.10627223877218699	-0.9146315334933299	0.360385098590364	0.5430188883253599	1590	1640	1772	1824	1894	1727	1786	1925
ENSMUSG00000013523	Bcas1	412.943971143843	2.60350547294071	0.345200780519668	7.54200343643885	4.62805550314769e-14	7.377523292363951e-13	473	612	647	642	693	84	158	46
ENSMUSG00000013539	Tango2	736.2877510936701	-0.893857388701008	0.156972637723095	-5.69435158678932	1.2384165524133701e-08	1.0565417569564099e-07	536	490	599	544	680	1076	813	1207
ENSMUSG00000013584	Aldh1a2	72.81396578171821	4.02215270903799	0.639717755947932	6.287386385075361	3.22855126756347e-10	3.3210912443718397e-09	241	74	92	77	94	9	0	12
ENSMUSG00000013593	Ndufs2	13463.76106387	-0.6386968592079251	0.138593910604625	-4.60840491780316	4.05769856951971e-06	2.4339691010011498e-05	10940	10692	11164	11999	12064	15770	13927	22385
ENSMUSG00000013622	Atraid	1840.39327518778	-0.532169081074331	0.15327738161440302	-3.47193483780339	0.000516721743812489	0.00210581763753018	1354	1662	1504	1696	1824	2040	2489	2235
ENSMUSG00000013629	Cad	4837.42992660213	1.7841110615046	0.142031676566764	12.5613602868791	3.44360948652568e-36	2.28887960722739e-34	5642	6216	7504	7334	6944	1870	1614	2239
ENSMUSG00000013646	Sh3bp5l	4732.721464317729	0.44132764133107605	0.293175586502924	1.5053355792525198	0.132237822277484	0.25841011150646204	5514	5305	2594	6725	6632	2669	3965	4963
ENSMUSG00000013662	Atad1	4880.60706216446	-0.11195807443590801	0.109831594746229	-1.01936127481889	0.308031483721837	0.48711182402356495	5537	4543	5076	4539	4510	5116	4522	5632
ENSMUSG00000013663	Pten	9392.845649309449	-0.0882496468285057	0.116269305738306	-0.7590106973471941	0.447846157671545	0.628936808942048	11222	8194	9460	9039	9000	9711	9206	10104
ENSMUSG00000013698	Pea15a	4933.92513569476	-1.0416943476771099	0.14421709670493602	-7.22309886606846	5.081604109023161e-13	7.31503532122903e-12	3365	3390	3425	3258	4619	6471	6788	8468
ENSMUSG00000013701	Timm23	3928.6808628514295	-0.297404716939558	0.16759068296200597	-1.77458980226832	0.0759656422720678	0.16674045326167	3132	3692	4004	3945	3678	4810	3221	5284
ENSMUSG00000013707	Tnfaip8l2	484.51887644725196	-1.6785985322458299	0.232766430646557	-7.21151468269362	5.53328802175458e-13	7.9313599763976e-12	255	247	226	218	413	679	867	992
ENSMUSG00000013736	Trnt1	2151.57288533185	-0.0967787467378343	0.270740218347206	-0.357459808995656	0.7207476090633531	0.8413108897951591	2178	2541	1594	2606	1740	2648	1260	2831
ENSMUSG00000013766	Ly6g6e	689.730161253514	-0.21332884372121	0.20604738708735998	-1.03533874773555	0.300510740229969	0.478587496928626	707	653	476	684	803	899	610	733
ENSMUSG00000013787	Ehmt2	7216.428480847241	0.421671205887316	0.124376787048127	3.39027254116279	0.0006982317023050769	0.00277342175105832	7100	7969	9101	8416	8100	6279	5485	5926
ENSMUSG00000013822	Elof1	2861.49904864055	0.0403449923249112	0.141994527089601	0.284130615114854	0.776310285912288	0.8767344859063041	2749	3052	3268	3054	2619	2745	2296	3377
ENSMUSG00000013833	Med16	2047.1641603426199	0.47633922139419704	0.11547052054591499	4.1252019921811005	3.70409521623575e-05	0.000188584838634127	2119	2359	2527	2449	2217	1559	1509	1840
ENSMUSG00000013846	St3gal1	3053.4354994695195	0.346486659296888	0.18569204680468898	1.8659208364552302	0.0620524419366961	0.14117642727685098	2881	2924	3494	3262	4415	1962	2785	3048
ENSMUSG00000013858	Tmem259	6684.8682714060105	0.0912119945497301	0.117588860312891	0.7756856755565541	0.43793459969068	0.6193527188523199	6421	6332	7894	7029	7275	6490	5466	7221
ENSMUSG00000013878	Rnf170	618.299109781328	-2.4414885964467596	0.6146249611186	-3.97232255586125	7.117525224844699e-05	0.00034382666650235297	334	178	167	274	235	1698	1670	272
ENSMUSG00000013921	Clip3	347.280034719459	-0.73362768045999	0.199745856706048	-3.6728054967348798	0.00023990208478723199	0.0010469386629428801	290	190	281	339	323	435	467	473
ENSMUSG00000013936	Myl2	122.820817090622	-1.04966247930944	1.4949487525393603	-0.702139439580424	0.48259220859110497	0.661845793476788	330	0	33	75	16	127	155	266
ENSMUSG00000013973	Dedd	1401.7780435549403	0.456647901666853	0.22313821697892003	2.04648001516474	0.0407091667377507	0.0996121267713811	1417	1728	1859	1530	1422	1249	687	1485
ENSMUSG00000013974	Mcemp1	229.885049371849	-4.3725224674935195	0.316957445623018	-13.795298163445198	2.72025830054648e-43	2.4510691034790296e-41	21	24	26	28	41	799	429	448
ENSMUSG00000013997	Nit1	1703.19824850731	-0.0855569170653083	0.13417099867299498	-0.637670718050104	0.523688050636108	0.696989084454432	1470	1635	1954	1758	1680	1541	1746	1983
ENSMUSG00000014030	Pax5	2.3333546924711697	-0.312519105541441	1.7148835294612699	-0.18223926008527103	0.8553949637422851	0.9256595387935649	4	0	0	4	3	0	4	4
ENSMUSG00000014039	Prdm15	1528.18344191929	0.602102643597689	0.128581476870743	4.68265459575454	2.83183464416179e-06	1.7401530939753502e-05	1853	1909	1732	1730	1715	1117	950	1389
ENSMUSG00000014074	Rnf168	2628.69119877431	-0.12047881620166	0.113003804749977	-1.06614831658298	0.28635660115562106	0.46173083133496395	3017	2346	2621	2486	2542	2562	2500	3207
ENSMUSG00000014075	Dynlt2b	639.304064523109	0.0185148451723353	0.14308940398759198	0.12939354456980498	0.897046255429022	0.949315042818365	766	610	695	536	679	572	633	684
ENSMUSG00000014077	Chp1	3354.54180351276	-0.245993456471656	0.14698827195883898	-1.67355839478501	0.09421742105036199	0.19838995700925702	3492	2604	2845	3248	3855	3880	3514	3650
ENSMUSG00000014104	Sval2	3.2268191867442595	-3.1968535752838703	1.69854701581752	-1.88211073671412	0.0598209818840185	0.137183209833926	0	0	0	4	0	5	6	11
ENSMUSG00000014158	Trpv4	1550.1760319633402	0.785970719549476	0.151787146512354	5.17811117481877	2.24143652401155e-07	1.62719020729567e-06	1563	1925	1888	1986	2020	1008	1160	993
ENSMUSG00000014164	Klhl3	109.363446424127	-0.309114863189429	0.215946419648064	-1.43144240915503	0.152303461320039	0.288173703276648	104	81	116	90	123	117	116	138
ENSMUSG00000014177	Tvp23b	1963.76892901966	-0.0446229302408777	0.10051286217689	-0.443952438269513	0.657076970948791	0.799173999127732	2150	1943	2027	1880	1912	1838	1833	2309
ENSMUSG00000014195	Dnajc7	11721.5733529171	0.85991246730249	0.10764005809110001	7.988777436135429	1.36283476676e-15	2.49463165698235e-14	13624	14036	15517	15279	13447	7252	7088	8850
ENSMUSG00000014198	Zfp385c	27.081669186649	-0.150183052119585	0.501406607956936	-0.299523480018603	0.7645406594197	0.869268723026568	25	26	38	24	20	26	12	50
ENSMUSG00000014226	Cacybp	5621.2742476492	0.0948225927239578	0.14557810324827697	0.651352027593339	0.51481927043219	0.689159235492745	6782	5653	6485	5453	5042	5137	4460	6555
ENSMUSG00000014232	Cluap1	1190.17178413998	-0.0748465945365182	0.10354722088038301	-0.7228257204795541	0.46978696327903097	0.6493142679415072	1237	1134	1226	1211	1150	1128	1118	1426
ENSMUSG00000014243	Zswim7	334.121897934492	-0.8287981752059491	0.223045206605714	-3.7158304714032595	0.000202537352745443	0.0008967686572288369	224	280	306	260	250	430	315	641
ENSMUSG00000014245	Pigl	466.613881100412	0.5612700931464489	0.181431431464793	3.09356591972525	0.00197766612251134	0.00708541044679032	495	576	591	549	494	365	399	298
ENSMUSG00000014294	Ndufa2	4296.373920634261	-0.454593106577964	0.137607496694587	-3.30354898895452	0.0009546928730680439	0.00367682230051657	3676	4111	3641	4142	3654	4589	4481	6425
ENSMUSG00000014301	Pam16	1241.79046833953	0.236784475301225	0.145237510893448	1.63032589752202	0.10303263694166198	0.212764068404747	1141	1439	1476	1423	1229	1014	1058	1262
ENSMUSG00000014303	Glis2	277.068630092453	0.518402789094068	0.17223612256591	3.0098377818258797	0.00261387252621036	0.00911003105396245	294	321	289	358	331	180	228	242
ENSMUSG00000014313	Cox6c	10841.662061149	-0.44187334213721996	0.1394123256249	-3.1695428661459704	0.0015267893539707	0.00561485137494138	7858	10308	10305	10625	9599	12767	11852	14075
ENSMUSG00000014329	Bicc1	964.348687118368	-1.1903738567731599	0.171510127491887	-6.94054557699204	3.90588535528835e-12	5.11958111971459e-11	747	585	552	631	816	1283	1642	1487
ENSMUSG00000014349	Ube2z	6914.28352000254	-0.20282269864243202	0.11031065996931698	-1.83865003344959	0.0659666770952732	0.148567202528478	6985	5929	7496	6182	6868	7172	6580	8762
ENSMUSG00000014353	Tmem87b	1728.47762249035	1.21285120909601	0.373341818928156	3.24863475669038	0.00115960268106715	0.00439220532193796	3124	2793	959	1155	3205	869	1038	902
ENSMUSG00000014355	Anapc1	6799.8194743269705	0.539677480346754	0.0738259930787209	7.310128287353951	2.66887456778235e-13	3.95507493666215e-12	8140	7418	7896	7661	8224	5185	4842	5765
ENSMUSG00000014361	Mertk	926.192289851908	0.373349789275275	0.272449863513094	1.37034309528047	0.17057982639901198	0.31432467026576394	1098	1155	928	943	1041	675	1129	482
ENSMUSG00000014402	Tsg101	4818.8365798411105	-0.22946548645409498	0.12326026315714501	-1.86163391653276	0.0626547091810094	0.142325651816032	5260	4418	4920	3874	4670	5551	4667	5585
ENSMUSG00000014418	Hps5	2011.59566501036	0.250511492980708	0.130508518685743	1.9195029987577	0.0549207071462116	0.12789530164606402	2155	2002	2405	2295	2066	1529	1945	1873
ENSMUSG00000014426	Map3k4	2648.78029901849	-0.0191567890834407	0.10923900238592099	-0.17536583697243302	0.8607921827263051	0.928779871259309	2584	2473	2865	2753	2785	2859	2345	2743
ENSMUSG00000014444	Piezo1	9156.95030046311	-0.0229067641493294	0.17474203324450002	-0.13108903292477	0.8957048767535749	0.9487759678669371	8463	8593	9317	9640	10472	8152	6895	12829
ENSMUSG00000014453	Blk	348.702824150876	-0.47511509273874203	0.256606230050444	-1.8515337396342297	0.0640928054896019	0.14495727867074498	487	244	307	213	310	370	398	496
ENSMUSG00000014470	Rnf166	1801.19995133168	-0.125781380355805	0.105356584192077	-1.1938635000399298	0.232531367290279	0.397568470132679	1677	1721	1898	1860	1732	1780	1731	2163
ENSMUSG00000014496	Ankrd28	2955.72245046504	-0.10536456708836	0.111061829237591	-0.948701888053343	0.34277225349937396	0.52481063928557	3246	2787	3079	2684	2891	2856	2721	3672
ENSMUSG00000014498	Ankrd52	5387.2296984825	0.41053917047533	0.122909312449461	3.34017953801619	0.000837242448707837	0.00326063021830642	5370	5922	6127	6645	6227	4548	3789	5001
ENSMUSG00000014503	Pkd2l2	455.16535328064003	0.00423679296911125	0.17297937444244998	0.0244930529016384	0.980459325035602	0.9915107850536209	499	447	440	490	449	479	491	371
ENSMUSG00000014504	Srp19	3286.02432970279	0.0216993109021823	0.0967600060370469	0.22425908999917	0.8225557069492769	0.9061676438319671	3692	3254	3532	3221	3178	3095	2970	3649
ENSMUSG00000014543	Klra17	73.5125287763269	-5.85380068178739	1.6590614891323603	-3.52838078644616	0.000418110227955477	0.00173734852920735	13	0	0	4	0	273	139	151
ENSMUSG00000014547	Wdfy2	3356.19057147586	-0.637667066195114	0.127630184453837	-4.996208921297559	5.84683173737632e-07	3.98770254438058e-06	3180	2465	2746	2488	3335	4283	4152	4413
ENSMUSG00000014550	Rbsn	3281.32429121392	0.131753191111009	0.10597991595824902	1.24319018296743	0.21379775941637602	0.37327884158642205	3141	3408	3622	3341	3809	3019	2760	3461
ENSMUSG00000014551	Mrps25	4788.95385357991	-0.16397842790730402	0.124035756730235	-1.3220254564491398	0.186159674236086	0.335906712117645	4992	4754	5238	3912	4512	4866	4577	5893
ENSMUSG00000014554	Dguok	1244.17303798392	-0.0301311751955411	0.11716055852757198	-0.25717848714804703	0.797040990372371	0.8897701306703959	1198	1212	1343	1203	1348	1321	1221	1197
ENSMUSG00000014592	Camta1	3577.17001327505	0.00975384569259154	0.09868076227806699	0.0988424234614921	0.9212633843454391	0.962352125505484	4065	3471	3899	3440	3446	3499	3323	3786
ENSMUSG00000014599	Csf1	1965.59978393922	-0.7190584435300981	0.286864830558863	-2.5066106644347004	0.0121894893928104	0.0354481880435208	1357	1228	1259	1310	2965	2205	2723	2829
ENSMUSG00000014601	Strip1	4622.716316217779	0.0112601498643945	0.11639621598276101	0.0967398275736231	0.9229330103153309	0.9630269852184891	4501	4525	4822	4801	5022	4729	3724	5298
ENSMUSG00000014602	Kif1a	165.337532478138	-1.06976217025724	0.245799943154522	-4.352166060448339	1.34799097265125e-05	7.42618077282563e-05	144	122	89	87	157	250	222	260
ENSMUSG00000014603	Alx3	6.24984336819795	5.751871352164151	1.7172338229448603	3.3494980562986703	0.0008095812370394299	0.0031646071345542	12	18	8	0	13	0	0	0
ENSMUSG00000014606	Slc25a11	5911.170188782061	-0.8999648167348349	0.121952170838113	-7.37965392948606	1.58701502051695e-13	2.4003958337702303e-12	4385	4508	4844	4394	4649	7750	6879	10333
ENSMUSG00000014609	Chrne	46.1979174401899	-2.15651643721681	0.532420254312007	-4.0504027030366405	5.11295659430983e-05	0.00025316121697273997	12	25	23	32	10	40	78	155
ENSMUSG00000014633	Cmc2	780.285588466617	-0.12483213147176898	0.174040754225601	-0.71725804698568	0.473214888374791	0.652650754004342	760	718	1001	699	678	892	672	890
ENSMUSG00000014668	Chfr	3035.1099525513696	0.38423122955753103	0.134283194877985	2.8613500736757005	0.00421840970197086	0.0139409815187522	3499	3210	3629	3345	3306	2869	2420	2256
ENSMUSG00000014686	Ceacam16	18.9506993295313	-2.96152523237836	0.7541597915151941	-3.92692008470554	8.60405530611353e-05	0.000409473322639062	0	12	8	4	3	40	31	54
ENSMUSG00000014704	Hoxa2	94.00800918920281	-0.671911675079501	0.28531698160675	-2.35496559404092	0.0185244207881845	0.0508752171897131	115	78	54	72	74	103	120	143
ENSMUSG00000014747	Ankrd53	5.5402651642508305	0.49187253509419104	1.0238660331946101	0.48040712275557895	0.630937930559179	0.7805711414484301	10	0	6	8	8	4	6	3
ENSMUSG00000014748	Tex261	3321.08287436977	-0.309497737692416	0.10619020658214802	-2.91456008660263	0.0035619023412040004	0.0120044551451379	2921	2906	3251	3183	3302	3544	3317	4432
ENSMUSG00000014763	Fam120b	2373.87176566672	-0.0348459078750093	0.10302438923196601	-0.338229696237766	0.735190098840006	0.850319248671373	2427	2238	2484	2371	2495	2444	2411	2292
ENSMUSG00000014767	Tbp	1447.06074135841	0.161124375812065	0.114565982483935	1.4063893340648401	0.159608545724472	0.298730818237655	1569	1510	1678	1480	1455	1251	1412	1338
ENSMUSG00000014769	Psmb1	10461.966410404599	0.158360932750193	0.0967299606915189	1.63714459944031	0.10160025955935499	0.210403170551344	11794	10683	11547	10558	11023	10059	8318	10723
ENSMUSG00000014771	Pdcd2	855.8172735943201	0.0507126553348486	0.119798106992409	0.42331766843412705	0.67206350505145	0.8098068458085892	837	963	877	867	877	837	742	917
ENSMUSG00000014773	Dll1	1057.11367687381	0.0269283465438858	0.11537182895492	0.23340486830981602	0.8154470331997299	0.901921674274573	1269	988	1046	1068	1069	987	973	1156
ENSMUSG00000014776	Nol3	1611.64397984293	-1.53151404728707	0.18528778746698898	-8.26559628253925	1.38998204462693e-16	2.78981565943318e-15	1107	806	1048	893	971	2817	1866	3510
ENSMUSG00000014778	Fhod1	1223.31852049112	-0.8890108516801031	0.14588746266559802	-6.09381255548934	1.10252751644112e-09	1.07072261603889e-08	876	988	1055	909	902	1689	1364	2091
ENSMUSG00000014782	Plekhg4	9.526355337582642	0.0797734223543267	0.9692407422358259	0.0823050650659885	0.9344041267482222	0.9693835134466751	16	0	8	17	9	4	8	16
ENSMUSG00000014786	Slc9a5	124.87286553375401	-0.0486991685323267	0.349793661587328	-0.139222558554477	0.8892742829489579	0.9459785366045942	68	104	115	187	154	159	104	115
ENSMUSG00000014791	Elmo3	1783.19883448555	-0.0651825874391723	0.11316496825529	-0.5759961624530839	0.5646177754737829	0.7299288148114871	1669	1632	1743	1883	2025	1844	1692	1923
ENSMUSG00000014813	Stc1	369.97457137791804	0.9583914823555111	0.197981499489577	4.8408133326920595	1.29308794769986e-06	8.39125182929669e-06	493	474	465	477	398	261	158	278
ENSMUSG00000014837	Matcap1	455.64234976598397	0.9138145705393891	0.240381219302154	3.8015223202222996	0.000143809780808699	0.0006553408794418309	465	662	664	543	482	202	267	415
ENSMUSG00000014846	Tppp3	2662.03733932744	-0.7268591814950441	0.276865972570256	-2.6253106322431896	0.00865699486607198	0.0262490615432571	2206	1466	2789	2489	1984	3297	2010	5418
ENSMUSG00000014850	Msh3	1018.52819879852	0.3262380467	0.120655969430423	2.7038699223922498	0.006853711305049679	0.0213282128792012	1211	1107	1185	1035	1091	952	778	884
ENSMUSG00000014852	Adamts13	35.2841220427149	0.382740155324538	0.340816005659668	1.12301109387079	0.26143278283636	0.432669843276814	31	40	42	44	40	26	33	29
ENSMUSG00000014856	Tmem208	2136.14333523213	-0.11451923533305199	0.115540125631514	-0.991164192587793	0.321605412074795	0.5022373966128421	2203	2061	2189	2182	1939	2201	1895	2610
ENSMUSG00000014859	E2f4	3986.0588100916602	0.22928865988041502	0.1386254090713	1.6540161101525301	0.0981242394440784	0.20474852910377697	3861	4285	5089	4332	3955	3448	3072	4244
ENSMUSG00000014867	Surf4	12402.6260058025	-0.402548365078951	0.131190587635779	-3.06842413265603	0.00215190961338406	0.0076475467533787	10328	10517	11497	11707	12463	14461	11684	17671
ENSMUSG00000014873	Surf2	1130.81365474788	0.47642277586288706	0.126931760728299	3.75337719361418	0.00017446802430441202	0.000782591796395552	1294	1190	1399	1409	1159	905	891	903
ENSMUSG00000014905	Dnajb9	2167.78841517761	-0.8443319785605071	0.14307460130341298	-5.90134077515241	3.6055929397149197e-09	3.3008659732532696e-08	2021	1672	1627	1549	1662	2863	2426	3697
ENSMUSG00000014907	Naf1	1158.54177730793	0.150999823126072	0.125254800078359	1.20554120905232	0.227994439496588	0.391799317521444	1376	1132	1371	1184	1085	1024	1019	1188
ENSMUSG00000014932	Yes1	2017.7371625495398	0.12151168523680302	0.14475960964746698	0.83940323915435	0.40124306679740296	0.583779039288736	2685	2018	2067	1828	2041	1907	1655	2148
ENSMUSG00000014956	Ppp1cb	21275.1255958275	-0.28739581895843896	0.14511626336675199	-1.9804521718706598	0.047652742549812	0.113559845215056	24984	17401	20661	18023	19470	23512	19798	28459
ENSMUSG00000014959	Gorasp2	6150.42468895949	-0.0138846636318266	0.138844986561777	-0.10000118820025802	0.92034338212776	0.9619332434192471	5991	6125	6552	6382	6225	6530	4649	7346
ENSMUSG00000014980	Tsen15	770.211261015771	0.0117703792044602	0.15874706638924999	0.074145491139969	0.940894618157853	0.972375114613024	847	897	852	650	695	691	774	816
ENSMUSG00000015002	Efr3a	5045.24334429081	0.0699899980229008	0.10831324249089601	0.646181357083676	0.518161911602999	0.692039404688866	5967	4602	5339	5127	5224	4652	4333	5635
ENSMUSG00000015013	Trappc2l	1766.34744672293	-0.542356892003413	0.0986646825064541	-5.49697093453815	3.86370352232298e-08	3.1111814814519e-07	1534	1502	1639	1453	1575	1971	2062	2527
ENSMUSG00000015016	Acsf3	798.1796756977161	-0.0543604206125359	0.153100750453301	-0.355063057833391	0.722542351409385	0.842262087936106	693	715	793	872	946	776	701	967
ENSMUSG00000015023	Ddx19a	2654.65971879323	0.335897455085906	0.10766404066690302	3.1198666983447403	0.0018093289922460302	0.00654422858320264	2864	2620	3096	3138	2985	2263	1983	2563
ENSMUSG00000015027	Galns	339.287160485901	-0.8332354456622321	0.26662349454768197	-3.12513886698465	0.00177721139660205	0.00643773480104186	181	219	248	303	390	355	525	512
ENSMUSG00000015053	Gata2	174.769985526291	-1.53154070837181	0.36137906940449	-4.2380448621321705	2.2547472145342e-05	0.00011916989708686899	129	81	99	63	153	301	392	171
ENSMUSG00000015083	C8g	69.4144826888935	-0.23990553649795499	0.304905915213663	-0.7868182430302851	0.43138827260252793	0.61289908505555	47	84	73	54	73	83	78	66
ENSMUSG00000015085	Entpd2	788.8454619781129	-0.5223813008167609	0.17442419347882598	-2.9948901605795597	0.0027454368648245396	0.00950857933275663	741	678	696	525	828	1096	798	1005
ENSMUSG00000015087	Rabl6	5412.5050388091995	0.12107649932182402	0.12148257126997199	0.996657364559352	0.318930851286758	0.49921736994344607	5010	5594	6205	6046	5614	4830	4535	5974
ENSMUSG00000015090	Ptgds	5167.26413692229	5.88976533249201	0.23990432568504103	24.5504757601762	4.274693713280529e-133	2.770248143150779e-130	5642	8035	11502	9298	7244	111	133	169
ENSMUSG00000015092	Edf1	4653.94526893312	0.0627478548156076	0.107548957649625	0.58343526694167	0.5596003224525239	0.725557741769367	4503	4593	5302	4827	4923	4268	3972	5298
ENSMUSG00000015093	Clic3	2624.84380749499	0.204006378279795	0.150764708233763	1.3531441188708502	0.176009593393997	0.32200582452683396	2539	2802	2946	2638	3176	2772	1894	2472
ENSMUSG00000015094	Npdc1	1536.0771313453301	-0.609316505749689	0.15031404797923098	-4.05362315725725	5.0430430921699606e-05	0.000250030173845867	1203	1095	1449	1280	1536	1617	2044	2174
ENSMUSG00000015095	Fbxw5	2700.2749419157103	-0.0474078933632681	0.129635081593657	-0.365702653791424	0.7145869656669229	0.8377118957771391	2393	2524	2969	2850	2880	2431	2501	3315
ENSMUSG00000015112	Slc25a13	1365.56803470464	0.12389386043382301	0.184893223049905	0.6700832966732521	0.5028046921858089	0.6791732933289071	1489	1329	1429	1573	1372	1584	888	1386
ENSMUSG00000015120	Ube2i	7322.45940305491	0.673639966071726	0.23349750863544502	2.88499851672279	0.00391415505987679	0.0130523994239746	6303	9455	10128	9548	7913	3852	4456	7812
ENSMUSG00000015126	Tsr3	1336.8986870272302	0.185358505495576	0.156380172797869	1.1853069489516599	0.23589610700460698	0.401934619776936	1397	1512	1593	1387	1252	1277	946	1463
ENSMUSG00000015127	Unkl	804.086192800942	0.509312601333956	0.130324214948063	3.90804273432169	9.30468509855258e-05	0.000439835296866494	969	813	972	836	1039	580	669	640
ENSMUSG00000015133	Lrrk1	2774.25624135712	-0.116089881604699	0.15069999278303303	-0.77033767195886	0.441099615263228	0.622318671574485	2362	2466	2969	2895	3045	3251	2343	3094
ENSMUSG00000015134	Aldh1a3	3301.95560023408	1.7048432626841399	0.31603551966168897	5.39446725643103	6.87271579997215e-08	5.341412586329829e-07	2081	6363	5704	4634	3857	1446	1018	1635
ENSMUSG00000015143	Actn1	7587.69877589846	1.09411275553221	0.13858043516101098	7.89514590758069	2.89975802115739e-15	5.12691214873993e-14	10750	7891	9674	10354	9780	4661	3571	5030
ENSMUSG00000015149	Sirt2	3000.4938319997805	-0.200063025759865	0.13776955321333098	-1.45215703392807	0.146457946455586	0.27974189976799896	2711	3026	3133	2319	3331	3071	3125	3531
ENSMUSG00000015165	Hnrnpl	16035.2131329396	0.573943692172824	0.0982784751887147	5.839973514757269	5.220912152500279e-09	4.6885566701936396e-08	17410	19214	20167	18488	17998	11927	11418	13258
ENSMUSG00000015176	Nolc1	5712.99333560355	0.645628511391135	0.146200480957129	4.4160491618386395	1.00521231998199e-05	5.66939748469844e-05	6129	7016	7243	7268	6015	4222	3384	5036
ENSMUSG00000015189	Casd1	2226.22090795968	0.38241052026376293	0.133363926973282	2.86742096564368	0.00413832151787046	0.0137058768383997	2960	2299	2693	2288	2227	1657	1842	2081
ENSMUSG00000015202	Cnksr3	1237.05361586068	0.667946310746944	0.138945920736161	4.80723944400843	1.53028667034374e-06	9.783557295373519e-06	1440	1346	1300	1580	1671	922	752	1027
ENSMUSG00000015214	Mtmr1	3685.9444294529	-0.517726226885586	0.12206863682445901	-4.24127147114868	2.22257115972353e-05	0.000117598407146371	3595	2809	3177	3199	3440	4846	3763	4937
ENSMUSG00000015217	Hmgb3	1983.36366828992	0.827688021323504	0.221043859271224	3.7444515493548196	0.000180788258652551	0.000808222808216015	3557	1966	2157	2652	1791	1278	1256	1448
ENSMUSG00000015222	Map2	3793.21628422818	-0.5359684112853039	0.20217672682330803	-2.65098965497504	0.00802562995773899	0.0245589525517929	4197	3018	3110	2688	3599	5947	3482	4558
ENSMUSG00000015224	Cyp2j9	299.701036325383	-0.589820420457292	0.24162656443788	-2.44104128960096	0.0146449802437195	0.0415666797972798	389	217	229	219	236	392	403	326
ENSMUSG00000015243	Abca1	7790.925396416129	-1.03601692339598	0.205440651862531	-5.04290126614874	4.58525875202096e-07	3.17286724197853e-06	7311	4333	5316	4514	7196	10170	12942	10840
ENSMUSG00000015247	Nipsnap3b	724.7516632606261	-0.077731669121023	0.149856183340363	-0.518708453587623	0.603964065705574	0.7600069100153901	767	545	732	748	842	705	723	804
ENSMUSG00000015289	Lage3	1838.8134964042301	-0.062267867692233	0.12963145143851598	-0.480345371445342	0.630981831825776	0.780595628477822	1655	2005	1858	1946	1753	1824	1652	2166
ENSMUSG00000015290	Ubl4a	2913.68889221265	-0.21519845869900397	0.15219839192043	-1.41393385293789	0.157381325093065	0.295530662783417	2962	2844	3128	2627	2465	3124	2468	3976
ENSMUSG00000015291	Gdi1	6972.10560307227	0.263096070702649	0.0790711781262255	3.3273321194563996	0.000876818034975353	0.00340256690011912	7899	7359	7340	7468	7910	5879	6098	6460
ENSMUSG00000015305	Sash1	5066.656935180539	0.7283507468440958	0.105907202312655	6.8772541521197805	6.10171969074964e-12	7.818321363443809e-11	5748	5661	6176	5975	6843	3742	3345	3588
ENSMUSG00000015312	Gadd45b	1915.1089263907397	-0.268633644469125	0.159736442196291	-1.6817304853892698	0.0926211137465252	0.19567669187788603	1858	2009	1757	1684	1762	2548	1881	1918
ENSMUSG00000015314	Slamf6	27.8500439153796	-2.5399758115621	0.532026664186702	-4.77415133966059	1.80466638145223e-06	1.14036100484828e-05	14	6	4	8	19	63	41	69
ENSMUSG00000015316	Slamf1	20.695135696530198	-1.38284680155838	0.49539610926416205	-2.7913961690421702	0.00524811927485014	0.0169014116440343	9	16	12	8	21	35	24	42
ENSMUSG00000015335	Zdhhc12	279.684156428107	0.25260628511101396	0.171396050395117	1.47381625497603	0.140531070502008	0.270908475205629	272	296	311	344	295	216	223	309
ENSMUSG00000015337	Endog	600.795353570261	-1.2161725841214999	0.16391037105597	-7.419741510476	1.17349133172089e-13	1.7942597272078999e-12	380	391	374	439	466	794	806	1200
ENSMUSG00000015340	Cybb	2135.79109532996	-2.35062602658297	0.259161682585051	-9.070114081434632	1.18892469126785e-19	3.06077717120208e-18	1120	573	630	745	1253	3995	4761	3952
ENSMUSG00000015341	Golga7	6865.480041317571	-0.11174320790546101	0.120565915548006	-0.926822538505647	0.354018680814805	0.53632779737359	8095	6210	6644	6604	6504	7533	6260	7661
ENSMUSG00000015342	Xk	190.691411065183	-0.36612759571248704	0.24406115902327802	-1.50014691882032	0.133576349586297	0.260611538475962	215	157	160	170	178	153	194	322
ENSMUSG00000015354	Pcolce2	1528.4719101771698	-1.4080355513958	0.20653107730526504	-6.81754808897182	9.26074103422278e-12	1.16100339327483e-10	876	1012	1021	801	1108	2046	3214	2125
ENSMUSG00000015355	Cd48	725.748426503325	-1.92164787541499	0.265881836895576	-7.22745072718042	4.92144609522111e-13	7.099649484711309e-12	470	285	261	257	548	1292	1382	1315
ENSMUSG00000015357	Clpx	5202.6631189863	-0.20927007083823698	0.0842501558592497	-2.483913159613	0.0129947493080756	0.0374410103396751	5266	4698	5135	4981	5024	5676	5029	6242
ENSMUSG00000015363	Trabd	5280.49170281611	-0.257811182095368	0.241736580076707	-1.06649635737198	0.286199324456709	0.461598115959924	3382	4224	6927	6158	4400	5243	4924	7485
ENSMUSG00000015377	Dennd6b	875.2759835556841	0.456643626510706	0.12965137871954502	3.52208847310829	0.000428161226265246	0.0017763257663923101	902	1013	1066	1031	958	649	634	840
ENSMUSG00000015396	Cd83	207.804754570508	0.325332347649424	0.26019269035230896	1.25035160368615	0.21117113537385798	0.3699751366667511	229	296	185	177	259	125	189	223
ENSMUSG00000015401	Cltrn	2.14770006393868	0.675373997572798	2.5544428121756204	0.264391903531237	0.791477949677628	0.8864668780306558	5	0	8	0	0	0	0	5
ENSMUSG00000015405	Ace2	8067.76781716396	0.44079970961925297	0.182905626990483	2.4099844103877004	0.015953202185916	0.0447260366441915	10073	7049	9173	8356	11205	7962	5646	5933
ENSMUSG00000015437	Gzmb	41.8752429440409	-3.5383511421025697	0.6917609563243959	-5.11499111037323	3.13755732281107e-07	2.22220563727218e-06	17	4	0	14	8	59	121	111
ENSMUSG00000015451	C4a	577.460939752089	-0.563502055548308	0.19798495953647502	-2.84618617933194	0.00442463171904002	0.0145312995127112	475	410	462	502	656	686	829	623
ENSMUSG00000015452	Ager	151.084106364444	1.9096066254668602	0.27455214637638603	6.95535128998397	3.5168458438218897e-12	4.62946047230288e-11	181	249	234	194	204	34	71	60
ENSMUSG00000015461	Atf6b	5994.820844256529	1.12748918799748	0.140761234454832	8.00994103500333	1.14763454436756e-15	2.1110336523276402e-14	6576	7473	8341	8727	7247	3629	3008	3620
ENSMUSG00000015467	Egfl8	347.328966977929	0.908190337567514	0.184061694112146	4.93416265643067	8.049533861973609e-07	5.3747026275936e-06	428	473	462	417	367	184	199	290
ENSMUSG00000015468	Notch4	495.08800834821	-0.834618332218716	0.306115645619377	-2.72648047939528	0.006401373891441	0.020076305143571	313	372	317	596	348	538	455	1078
ENSMUSG00000015474	Ppt2	3340.59304433818	2.13841605884076	0.157168597181822	13.605873547162302	3.6952664249832605e-42	3.2012026543833098e-40	3951	4865	5493	5285	4380	947	979	1269
ENSMUSG00000015476	Prrt1	418.170275395212	3.3078608487055	0.22100844460335395	14.9671242410766	1.2041669000774299e-50	1.44410036888645e-48	518	683	753	679	581	52	76	61
ENSMUSG00000015478	Rnf5	2048.30002145115	0.248552503857544	0.10611258659760901	2.3423470469161605	0.0191628867460672	0.0523870614515907	2167	2045	2525	2063	2329	1802	1659	2004
ENSMUSG00000015488	Cacfd1	2594.31052204615	0.36546397393154295	0.150973446080183	2.42071691029323	0.0154899348752699	0.0436159187300902	2603	3287	3108	2758	2675	1924	1938	2725
ENSMUSG00000015501	Hivep2	1644.28624355655	-0.7544322940815981	0.24951009085034198	-3.0236544402290804	0.00249741521187882	0.00874848183213141	1919	1018	1577	1309	868	1813	2096	2694
ENSMUSG00000015522	Arnt	2207.1484674045396	0.0233611408829068	0.10817778893814697	0.21595136221783898	0.829025660279717	0.9103371151150641	2179	2047	2216	2311	2592	2179	2085	2233
ENSMUSG00000015533	Itga2	566.967645039275	-0.4385044443631311	0.18664593115189998	-2.34939192971883	0.0188041018907702	0.0515563769926828	674	521	413	476	471	691	567	767
ENSMUSG00000015536	Mocs2	2910.8286667844	-0.5420271713978739	0.11687309439787598	-4.6377412542242595	3.5223735165697097e-06	2.1306850679390196e-05	2864	2448	2190	2517	2676	3543	3518	3700
ENSMUSG00000015542	Nat9	1355.65775217756	0.00380598344041155	0.12249508874054302	0.031070498250529998	0.975213317291129	0.98888796014184	1185	1367	1528	1416	1428	1328	1267	1435
ENSMUSG00000015568	Lpl	39493.3130880471	-0.44224430683247706	0.18132244393740501	-2.4389937463292997	0.0147282231335775	0.0417642537343005	45745	27065	29560	34827	41092	40215	47496	53393
ENSMUSG00000015575	Atp6v0e	5962.38753616776	-0.243852057039971	0.163573602766918	-1.4907787865224498	0.136019583033269	0.264161130050607	6307	5318	4822	5530	6525	7464	6450	5606
ENSMUSG00000015597	Zfp318	1553.2726637113199	0.252475172200985	0.0884276355326284	2.85516140604964	0.0043014962031351	0.0141835734392808	1811	1628	1699	1643	1659	1363	1309	1458
ENSMUSG00000015599	Ttbk1	23.959940464959697	1.53528060384276	0.6140465793930201	2.50026733372634	0.0124099619709433	0.0360240596484468	8	35	37	33	49	8	9	16
ENSMUSG00000015605	Srf	2679.63358567581	0.24463997432513698	0.158808644316116	1.54047013862904	0.123445796226984	0.244979676523947	2633	2667	3201	2990	3044	2049	1962	3214
ENSMUSG00000015619	Gata3	8208.20405932072	0.643257535535869	0.148936365772893	4.3190092103949	1.56731241848866e-05	8.52159748155042e-05	10351	9485	10843	8973	8801	6968	5649	5365
ENSMUSG00000015647	Lama5	7525.019634610258	1.94209573917202	0.132976793176556	14.6047719513996	2.61857004956679e-48	2.82830743911383e-46	9056	10171	10539	12224	11117	2736	2418	2923
ENSMUSG00000015652	Steap1	383.51108871518204	1.27977840312202	0.258836866415947	4.94434359696441	7.64008500172899e-07	5.12466609222263e-06	545	483	547	510	427	119	180	314
ENSMUSG00000015653	Steap2	782.4088815663879	1.02281203107179	0.204848296792962	4.99302189515166	5.94418158182229e-07	4.04934457488855e-06	1087	883	1289	655	1037	469	447	500
ENSMUSG00000015656	Hspa8	72305.13336191089	0.35909777237893603	0.13310512770222302	2.6978507783884402	0.00697887158676199	0.021681259426393998	78998	79169	91232	81894	70848	64427	50131	68947
ENSMUSG00000015659	Serac1	675.635340842622	0.21626839318294896	0.13922870980545002	1.55333187734879	0.12034386840213901	0.24033827315892398	706	750	751	674	757	655	611	551
ENSMUSG00000015665	Awat1	1097.4033369482302	-1.0562877256853298	0.173509798549968	-6.08776988108331	1.14494273674237e-09	1.1102717049586398e-08	930	711	871	597	891	1789	1512	1516
ENSMUSG00000015668	Pdzd11	2177.41415305608	0.157092707560856	0.10844521101108902	1.4485905472099798	0.14745196259533702	0.28108291025570004	2344	2369	2330	2165	2354	2166	1739	2146
ENSMUSG00000015671	Psma2	8547.80784468137	0.260790935974143	0.100117100146515	2.60485906595869	0.00919120579739229	0.0276598003363389	9643	9026	9399	9188	9273	7163	6527	9070
ENSMUSG00000015672	Mrpl32	1471.68272761301	0.22948115369041897	0.2096141848373	1.09477874251945	0.273613581536706	0.44716314666369805	1672	1210	2080	1807	1190	1134	1333	1496
ENSMUSG00000015697	Setdb1	4604.351514445851	0.48859281331409604	0.0870386911733359	5.61351287258069	1.98259845698082e-08	1.6500762015756098e-07	5312	5366	5190	5267	5193	3547	3613	3776
ENSMUSG00000015702	Anxa9	6482.59842053903	0.6543068395609449	0.15874269209993802	4.12180763035705	3.75911053111568e-05	0.00019112592907071101	7511	6602	8018	7070	9217	5640	3945	4585
ENSMUSG00000015709	Arnt2	181.150801723558	0.37368573218017104	0.21502484522038	1.73787234585463	0.0822333094307899	0.177708111742221	218	165	235	219	175	177	140	136
ENSMUSG00000015711	Prune1	1716.99331387138	-0.642034069037935	0.16735374348198903	-3.8363890504011	0.000124856563215158	0.000576138754455376	1314	1315	1715	1437	1467	1990	1733	2935
ENSMUSG00000015714	Cers2	2939.7912731027195	-0.35549222695849103	0.15144952706895598	-2.34726534865066	0.0189117811122609	0.0517926137100432	2582	2335	2407	2798	3483	3056	3326	3769
ENSMUSG00000015733	Capza2	11841.5001072246	-0.7800798729049631	0.11890463587064098	-6.560550538615071	5.360948121373349e-11	6.14694082144132e-10	10873	8155	9848	8682	10189	14468	14689	18742
ENSMUSG00000015745	Plekho1	1228.87070080184	-0.9594191247063729	0.138640993015566	-6.92016916381043	4.5110463934695e-12	5.87394715662785e-11	859	862	867	908	1141	1546	1720	2000
ENSMUSG00000015747	Vps45	1223.94620115246	0.34974410060168104	0.0964152594670563	3.62747663113621	0.000286204669659944	0.00123067642757056	1289	1366	1377	1348	1415	986	987	1141
ENSMUSG00000015748	Prpf3	2136.18057426686	0.7513984402776271	0.138931555834	5.40840729643468	6.358768638528969e-08	4.96487822867905e-07	2530	2515	2572	2686	2556	1309	1243	1943
ENSMUSG00000015749	Anp32e	9961.42574305545	1.3331464047114399	0.27540935217040097	4.84059961728022	1.29447945793763e-06	8.39866446920294e-06	13517	13416	14199	12594	11963	4054	2759	8778
ENSMUSG00000015750	Aph1a	4107.67111793174	0.0521760829185174	0.124751580545446	0.418239854680719	0.67577175919867	0.8124159863449741	3730	4063	4511	4677	4256	4168	3492	4306
ENSMUSG00000015755	Tab2	9088.88332040773	0.0241616568389144	0.112556259282312	0.214662933833936	0.8300301233757751	0.9109933571892191	10925	8329	9306	9104	9085	9036	7839	9960
ENSMUSG00000015757	Ppil4	3037.2395504288397	0.269026111036673	0.0945837696902684	2.8443158051074398	0.00445069107576787	0.0145969672566717	3709	3218	3150	3203	3288	2629	2546	2840
ENSMUSG00000015759	Cnih1	4478.57436791636	-0.65008885369417	0.12662421838022803	-5.13400092028271	2.8364670692154304e-07	2.02684698400108e-06	4574	3443	3912	3252	3696	5507	5285	6492
ENSMUSG00000015766	Eps8	2812.68500594325	1.2751211673840501	0.16009575910679003	7.96474044345858	1.6557094112532301e-15	3.0046177409705295e-14	2966	3710	3794	3915	4006	1295	1673	1451
ENSMUSG00000015776	Med22	4758.21058936546	0.39786530990722	0.12484552455558501	3.1868608131809997	0.00143825970183979	0.00533083080645614	5606	5611	5519	5124	4825	4137	3264	4454
ENSMUSG00000015787	Abo	4.18365340654693	-3.68134807221209	2.6309789749407204	-1.39923127751146	0.1617436401	0.302022437398453	4	0	0	0	0	0	28	0
ENSMUSG00000015790	Surf1	1427.3060167902302	-0.009095232341241391	0.104180365574022	-0.0873027493340773	0.9304308687144158	0.96800325695189	1427	1335	1441	1461	1610	1355	1447	1457
ENSMUSG00000015804	Med28	1739.2632205561902	0.0212794533094853	0.0880165647564405	0.241766460306305	0.8089611288288431	0.8976994717746191	1894	1708	1822	1673	1838	1665	1568	1907
ENSMUSG00000015806	Qdpr	2157.36136887059	-0.5381709385825171	0.31875604770381394	-1.6883473818278198	0.0913445647466309	0.19342845842633602	1078	2774	2748	1446	1321	2478	2401	3128
ENSMUSG00000015812	Gnrh1	79.2557399182413	-0.36927984145207005	0.24213040162223898	-1.5251279433641898	0.12722718871593303	0.25053637775598897	82	63	81	76	63	101	76	98
ENSMUSG00000015829	Tnr	13.842998055494	2.9039670495363397	0.950600720018525	3.0548757100454904	0.0022515380843933603	0.00797169383336539	19	16	32	16	22	8	0	0
ENSMUSG00000015837	Sqstm1	12474.776793675	-0.677561770461213	0.135928548599925	-4.98469068816048	6.206101336603621e-07	4.21482081705371e-06	9259	9567	11272	10610	11310	17415	12921	18323
ENSMUSG00000015839	Nfe2l2	6188.41980032195	-1.0580098181275601	0.10405941590245099	-10.1673626451966	2.77315716909037e-24	9.82857644482814e-23	4685	4317	4617	4190	4681	9285	7623	10479
ENSMUSG00000015843	Rxrg	311.504992296744	-2.1601704289226897	0.337851994859693	-6.39383653726773	1.6177437144883e-10	1.7339804527525802e-09	189	84	170	117	135	355	473	1013
ENSMUSG00000015846	Rxra	12986.858024135301	-0.40708337630397295	0.0859627961443672	-4.73557625580618	2.18433553456886e-06	1.36314672554511e-05	12177	10895	12353	11452	12251	15594	13500	16653
ENSMUSG00000015850	Adamtsl4	1334.9865218019502	-1.67510785523871	0.219771990240409	-7.62202614357868	2.49724440109488e-14	4.06740643173014e-13	632	709	1015	802	578	2062	1869	3103
ENSMUSG00000015852	Fcrl2	1998.6287975541602	-1.8038301253126099	0.319100514902173	-5.65285871088492	1.57801017495855e-08	1.3271116767139598e-07	734	780	893	985	1905	2404	4582	3723
ENSMUSG00000015854	Cd5l	57.925621918278	-0.0709564634781219	0.68334177377211	-0.10383744445540899	0.917298350693062	0.960388887439199	38	20	24	36	176	40	86	50
ENSMUSG00000015869	Prpsap1	3236.30352507622	0.6414956538122261	0.114894378143515	5.5833511106255305	2.3592776198896e-08	1.9462740884372e-07	3516	3846	4295	3722	3704	2482	2131	2526
ENSMUSG00000015879	Fam184b	162.631802397143	-2.84085537501085	0.31271030877787603	-9.08462335672074	1.04058334794578e-19	2.69743217249422e-18	61	29	45	49	68	306	241	517
ENSMUSG00000015880	Ncapg	1416.0272065777697	0.961663652040302	0.108597058395865	8.8553379460315	8.343064922371549e-19	1.99824409963752e-17	1872	1873	1749	1666	1677	874	808	969
ENSMUSG00000015882	Lcorl	904.299788984009	0.0168349044297062	0.131942024005276	0.12759319524333698	0.898470916524657	0.950092808096597	1099	933	893	848	865	914	853	901
ENSMUSG00000015889	Lta4h	4139.62140685166	0.47414812304641707	0.112484402749234	4.21523439212681	2.49518901553058e-05	0.00013093331459726698	4514	4573	5252	4693	4579	3549	3058	3285
ENSMUSG00000015890	Amdhd1	62.595608650026705	0.630517429606902	0.33527085048881605	1.88062108199274	0.0600234818424347	0.13755398263231602	95	70	73	56	75	46	60	31
ENSMUSG00000015932	Dstn	38885.2861982397	-0.8133869754800641	0.12658451400941198	-6.42564362509292	1.31312714294886e-10	1.42607385079709e-09	34751	28268	32476	28438	30885	58048	42895	57801
ENSMUSG00000015937	Macroh2a1	6864.37018894666	-0.154917263095144	0.0945828295548007	-1.6379004923445002	0.101442453256721	0.21014282272211	6819	6424	7399	6422	6565	7510	6545	7781
ENSMUSG00000015942	Gtf2ird2	518.177889595406	0.449694693910875	0.35814474501593	1.2556227619391	0.20925277473416395	0.367511850831401	731	306	605	466	856	433	204	642
ENSMUSG00000015943	Bola1	701.597282555365	-0.10270386659874901	0.154406656774389	-0.665151805914788	0.505953402093138	0.6818685741706321	609	696	781	719	678	729	583	883
ENSMUSG00000015944	Castor2	2118.6519562121603	-1.11345842922821	0.15671766564935	-7.1048686477983	1.2043702889496298e-12	1.6660950068683698e-11	1719	1334	1532	1365	1595	3081	2414	4090
ENSMUSG00000015947	Fcgr1	553.5126912788111	-1.2716450590096102	0.39847295265472205	-3.1912957969608904	0.00141636192358227	0.00525486958744896	248	184	215	477	731	818	875	904
ENSMUSG00000015950	Ncf1	1513.36249069319	-2.17294099185213	0.29676753283116303	-7.32203071920392	2.44246220104172e-13	3.63553594138272e-12	560	523	529	490	1252	2498	3076	3202
ENSMUSG00000015957	Wnt11	1952.2182811292	3.4273757064502	0.113182732526848	30.281789721212	1.9912924011885492e-201	4.793183044832358e-198	2993	2782	3267	3063	3004	273	275	269
ENSMUSG00000015961	Adss2	3160.88996516411	-0.192974865578617	0.129258513380651	-1.4929373743478602	0.135453580744722	0.263289508999041	3652	2719	2835	2758	3383	3222	3440	3535
ENSMUSG00000015966	Il17rb	172.341755180157	-0.7637826465066541	0.21447376964602102	-3.56119374302621	0.00036917254190371203	0.00154986240059963	144	128	153	146	126	234	264	186
ENSMUSG00000015968	Cacna1d	263.904557322932	-1.7244415501560102	0.327144088081599	-5.27119887835444	1.35535508784572e-07	1.01519077192651e-06	123	98	143	130	232	369	658	347
ENSMUSG00000015970	Chdh	2085.9726698021104	-1.0411563958410799	0.228814033234103	-4.550229639000599	5.35874004752238e-06	3.1543088360079805e-05	1872	1055	1499	1185	2057	3125	3334	2620
ENSMUSG00000015971	Actr8	2042.10180062887	0.10759924091365401	0.103037081446545	1.04427687006522	0.296357310994586	0.473476845558281	2011	2193	2330	2019	2158	1804	1867	2135
ENSMUSG00000015980	Lrrc27	129.504407668899	0.27089787618451605	0.231706376769923	1.16914294703899	0.24234604310802801	0.40967240063694105	150	137	102	163	154	121	96	125
ENSMUSG00000015981	Stk32c	88.6536095832588	0.0686103844215105	0.33014053275457206	0.207821753509182	0.835368146586978	0.9140788317715051	125	80	53	102	101	67	105	83
ENSMUSG00000015994	Fnta	4918.72325072233	-0.373211610516176	0.10108252283884801	-3.69214776238988	0.00022236819996899503	0.000976617486088252	4645	4618	4765	4303	4270	5432	5092	6614
ENSMUSG00000016018	Mtrex	3439.91423312243	0.49077721530014096	0.10148822647357598	4.835804431245281	1.32608251206218e-06	8.590475696651931e-06	4043	3955	3661	3952	4073	2867	2432	2873
ENSMUSG00000016024	Lbp	1647.64435166229	-1.58759256650262	0.27634139239629196	-5.745040772704459	9.18988396990903e-09	8.002322994882799e-08	766	678	911	854	1615	2224	2405	3881
ENSMUSG00000016028	Celsr1	6457.30229192469	1.87156604918486	0.13865947483667201	13.497570587148	1.61618152555242e-41	1.35481843854704e-39	7894	9064	9397	10064	8831	2652	2225	2322
ENSMUSG00000016087	Fli1	535.9934816800251	-1.52640460302608	0.205109359780293	-7.44190613563961	9.92427324744204e-14	1.52641754525582e-12	421	263	275	255	397	777	892	1034
ENSMUSG00000016128	Stard13	566.231335712075	-0.230151222327121	0.194321696591462	-1.18438252837503	0.236261673163453	0.40227274272105895	718	430	504	538	531	548	710	590
ENSMUSG00000016150	Tenm1	4.67853791629518	-0.326499133892199	1.0045206012533399	-0.325029803753976	0.7451585151395379	0.8562908350374229	5	4	5	0	8	5	5	6
ENSMUSG00000016179	Camk1g	9.517391861243519	-0.21090469232692896	0.920522881838164	-0.22911401388065497	0.818780301644067	0.903875479769604	8	8	8	10	12	0	10	22
ENSMUSG00000016181	Utp25	1611.9926511724402	0.8566585410778721	0.117640457267845	7.282006216002901	3.2889191766536e-13	4.818838579741281e-12	1964	2133	1956	1979	1845	982	975	1239
ENSMUSG00000016194	Hsd11b1	691.358490094729	-0.61693131844686	0.286548056799175	-2.15297680025529	0.0313205018782032	0.0797845334336358	715	480	454	606	692	1154	924	508
ENSMUSG00000016200	Syt14	7.470157079418731	2.66415320169347	1.84204320814919	1.4463033168316901	0.14809214586764402	0.282032055585971	12	16	0	0	28	5	0	0
ENSMUSG00000016206	H2-M3	367.848573372908	-1.32213194133574	0.319881467812111	-4.13319330556631	3.5775758571369106e-05	0.000182750839487125	313	138	152	236	370	448	621	689
ENSMUSG00000016239	Lonrf3	103.005780278442	0.5938072514014661	0.22259102680174303	2.66770525269358	0.0076371224652374906	0.0234814238971037	143	98	118	121	123	84	74	74
ENSMUSG00000016252	Atp5f1e	8261.46040078537	-0.42442743824028706	0.14501510272349202	-2.9267809370832505	0.0034249002465467897	0.0116019012272196	6914	7923	7728	7882	6871	8640	8322	12528
ENSMUSG00000016253	Nelfcd	2442.65448321714	0.7040060352804219	0.132395444865753	5.31744907080659	1.0523212561634e-07	7.983380011582721e-07	2611	2856	3170	3133	2799	1587	1537	2125
ENSMUSG00000016255	Tubb1	2.9412383544621896	0.74343926586523	2.0375283630673997	0.364873088071284	0.7152061440083181	0.8381160368645101	4	0	9	0	5	6	0	0
ENSMUSG00000016256	Ctsz	6421.67556964036	0.535246767115909	0.18579520135584002	2.8808427947005404	0.00396613405093969	0.0132056863336248	5522	6871	7151	7957	9600	4232	4800	5961
ENSMUSG00000016257	Prelid3b	6378.932853986011	-0.062493920666217	0.13523532184731	-0.462112411258775	0.6440007102820289	0.7894985196552751	6895	6070	6984	6186	5913	6729	5096	7791
ENSMUSG00000016262	Sertad4	1722.2161655410098	1.03788994904507	0.164023484479689	6.3276911372627	2.48856622419761e-10	2.6117157642240804e-09	2366	2063	2078	2284	2094	826	1247	1005
ENSMUSG00000016283	H2-M2	54.8935194848771	-0.483950542371205	0.385641753596457	-1.2549225747936499	0.209506868047042	0.36781307352525505	59	39	28	39	80	67	53	80
ENSMUSG00000016308	Ube2a	1949.3665185346103	0.23084356741838702	0.18928776015665802	1.21953774098936	0.222640160376895	0.38497361406644703	2802	2138	1956	1872	1773	1949	1358	1943
ENSMUSG00000016319	Slc25a5	33097.4800434906	0.31805100085565197	0.0907926467594187	3.50304801333108	0.000459966545082137	0.00189511225323328	35570	35529	36983	38227	36114	29160	25430	30875
ENSMUSG00000016327	Atp1b4	189.704021453259	-1.24705732349679	0.39612586719486603	-3.1481340320634104	0.00164316331975404	0.00600118789556642	136	112	154	191	44	240	245	410
ENSMUSG00000016344	Ppdpf	2415.02273844501	-0.261773696570712	0.15824988130048098	-1.65417941814226	0.0980910634392628	0.204704653631392	1941	2252	2713	2288	2275	2701	2106	3265
ENSMUSG00000016346	Kcnq2	38.41823604027721	-2.3712266879598	0.41165803317992894	-5.760185631852781	8.402147987862379e-09	7.36203809264103e-08	8	23	13	17	15	85	77	67
ENSMUSG00000016349	Eef1a2	11994.5786142955	-2.28626038205205	0.27805455455711	-8.22234466072188	1.9956269613381498e-16	3.92360752451191e-15	4167	5284	7281	5032	3134	20942	16579	34509
ENSMUSG00000016356	Col20a1	347.167273648541	0.18260140431477598	0.229090694358096	0.7970703691235401	0.425410164001729	0.607222352135572	347	343	315	350	503	220	343	395
ENSMUSG00000016382	Pls3	10340.5531635912	-0.774947896462481	0.129091418861497	-6.003093802028201	1.93592697868072e-09	1.82998045594843e-08	9409	7291	8360	7626	9075	14878	11338	15480
ENSMUSG00000016386	Mpped2	100.292314465115	2.26677035987644	0.304151304351089	7.452772115222781	9.1399081390975e-14	1.40834825962253e-12	118	144	127	197	140	24	35	29
ENSMUSG00000016409	Nkap	1453.4835289385098	0.10916095459083501	0.144173692535795	0.7571489130288671	0.44896065271802293	0.63010807696242	1909	1475	1561	1312	1381	1307	1291	1534
ENSMUSG00000016427	Ndufa1	2999.0264863664697	-0.5961716045155021	0.140970771771252	-4.22904405661399	2.34686388833417e-05	0.000123650666311716	2618	2740	2175	2762	2530	3401	3380	4606
ENSMUSG00000016458	Wt1	2.57861783135803	-2.87067463165498	2.8641820226643597	-1.00226682834374	0.316214739037625	0.496302943078055	0	0	0	0	4	0	0	18
ENSMUSG00000016477	E2f3	1979.21708691865	1.2238594172308501	0.11826714865311802	10.348261805317401	4.261522758095189e-25	1.5815975267076e-23	2560	2668	2641	2566	2417	991	939	1298
ENSMUSG00000016481	Cr1l	2818.2696924613697	-0.501033450548959	0.11698723330321198	-4.28280451124407	1.8455230602422e-05	9.89220321410879e-05	2778	2181	2776	2279	2457	3192	3498	3573
ENSMUSG00000016487	Ppfibp1	5725.25872239943	0.882154887784998	0.0772496467736001	11.4195329639549	3.3402409056569e-30	1.64565465321246e-28	6998	7081	7144	6746	7310	3603	3588	3972
ENSMUSG00000016493	Cd46	181.38438866995202	-0.696756669272501	0.317122319961615	-2.1971227675076204	0.0280116794972904	0.0725190668567578	222	72	126	149	187	241	235	232
ENSMUSG00000016494	Cd34	7467.68678584803	-0.566655035281645	0.204392029901946	-2.7723930113786204	0.00556458081671841	0.0177778544693396	6860	5364	5941	4906	9364	8502	10057	9248
ENSMUSG00000016495	Plgrkt	2005.5151704945802	-0.7429782069949991	0.15861412631651	-4.684186864367991	2.81073500841851e-06	1.72844815782291e-05	2067	1297	1608	1452	1777	2358	2528	3121
ENSMUSG00000016496	Cd274	701.54974766991	-2.2623232938327997	0.24362395626407501	-9.28612821384677	1.60002942903332e-20	4.43051698677025e-19	450	203	227	277	327	1493	1248	1386
ENSMUSG00000016498	Pdcd1lg2	8.72036376145569	-3.0376357324287904	1.2792430856848798	-2.37455708490502	0.0175700191377312	0.048595869576691	0	5	0	0	7	18	8	33
ENSMUSG00000016503	Gtf3a	1471.8494697857502	0.561157733546849	0.14966216714220001	3.74949624385481	0.00017719015062508	0.000793937859499801	1585	1719	2064	1704	1468	1178	982	1222
ENSMUSG00000016510	Mtif3	1187.4603522137	-0.251181644131316	0.179831186639846	-1.39676353598426	0.16248469088948903	0.303087102750187	1122	1135	1402	898	1107	1114	1518	1279
ENSMUSG00000016520	Lnx2	1370.08148702312	-0.0157056061048645	0.118188005988926	-0.132886632390905	0.894283038945329	0.9481154561669379	1386	1231	1557	1278	1526	1359	1207	1552
ENSMUSG00000016524	Il19	177.883514905264	-7.256346033457849	2.4222096281797403	-2.9957547641782405	0.00273766506555871	0.00948556190049998	16	0	0	0	0	401	192	844
ENSMUSG00000016526	Dyrk3	316.597719945559	1.5984710218645302	0.25404778322600197	6.2920093281920995	3.13382646325722e-10	3.2325319248639395e-09	391	464	500	460	339	151	83	186
ENSMUSG00000016528	Mapkapk2	9457.85394956014	-0.372965279716106	0.152285770354407	-2.44911444351052	0.0143207938031648	0.0407598336463557	8454	8073	8735	8495	9753	10654	8192	14295
ENSMUSG00000016529	Il10	35.3890807112889	-3.12263199893123	0.8072491185114791	-3.86823835086892	0.000109624482256321	0.000511454441029458	8	5	0	28	5	66	90	79
ENSMUSG00000016534	Lamp2	25190.382206356	-0.42242886503656896	0.0991942939103484	-4.2586004535539	2.05710774283661e-05	0.000109358690370486	25513	21450	21842	21462	23899	30651	28400	29910
ENSMUSG00000016541	Atxn10	4200.66386590257	0.188836445107411	0.105766347783949	1.78541141926495	0.0741946077560619	0.16361051708715	4066	4293	4723	4532	4867	3876	3742	3859
ENSMUSG00000016552	Foxred2	594.126588790479	0.0343060410352095	0.18394547049818502	0.186501145922743	0.8520517803064279	0.923732239883745	496	683	571	624	680	542	659	531
ENSMUSG00000016554	Eif3d	13673.830868859899	1.0357921391736	0.143305481435432	7.22786127089136	4.90659554788313e-13	7.08125753182499e-12	14033	17596	19242	18166	17261	8373	6944	9338
ENSMUSG00000016559	H3f3b	28274.0630379523	0.0581874288271898	0.0790552751756359	0.7360347389584779	0.461709556887026	0.642011568291145	30580	28314	29469	28511	29685	28226	24914	28927
ENSMUSG00000016619	Nup50	4956.28044172074	0.180837605228073	0.125882070354248	1.4365636402322701	0.150842021220323	0.28608877043582	4959	5128	6042	5272	5067	4648	3758	5267
ENSMUSG00000016624	Phf21b	190.558342266574	-0.10734576573077198	0.30617352507954	-0.350604336880157	0.725885202478104	0.8443771293859029	102	155	201	239	248	215	202	173
ENSMUSG00000016637	Ift27	529.336116839821	0.133926771846925	0.138865014372431	0.9644385409253492	0.334826107333031	0.5168478306543811	559	515	650	502	573	430	493	566
ENSMUSG00000016664	Pacsin2	4540.5736602885	0.427034008621995	0.121262297529555	3.5215727998054396	0.000428994858189989	0.00177906691190554	4749	4706	5046	5203	5958	3514	3256	4404
ENSMUSG00000016756	Cmah	1771.57129121268	1.2857280838700802	0.624401099309332	2.05913808494613	0.0394810123491565	0.0971855832837271	1920	977	1414	1405	6036	964	992	801
ENSMUSG00000016757	Ttll12	2180.94234921255	0.889728978072864	0.325221688399273	2.7357615122536005	0.0062236112827655	0.0195844127946507	2503	2661	3046	2692	2548	916	2399	833
ENSMUSG00000016758	Bik	52.862316450665	-0.5572588850457599	0.475885938579572	-1.17099254226564	0.241601774848188	0.408619232652902	33	36	42	22	98	52	72	73
ENSMUSG00000016763	Scube1	354.809748918744	3.29576485807296	0.327858174753278	10.0524101939905	8.964754765909778e-24	3.0670382828060296e-22	253	680	617	658	508	51	55	56
ENSMUSG00000016831	Tox4	5634.61332824829	0.618232461529419	0.0908297959555093	6.806494003710459	1.00005896680219e-11	1.24957312281301e-10	6559	6404	7011	6681	6431	4262	3737	4590
ENSMUSG00000016833	Mrps18c	1629.67727284564	-0.0705763148763084	0.13714370150989	-0.514615794231124	0.606821526021146	0.762133711417609	1616	1697	1381	1744	1719	1483	1549	1991
ENSMUSG00000016918	Sulf1	834.2709699090559	-1.4652868921525901	0.16125499522160996	-9.08676900296246	1.0202584973126099e-19	2.65495684177124e-18	402	492	528	571	570	1215	1436	1478
ENSMUSG00000016921	Srsf6	20322.9639039449	0.285799924494039	0.0927167049420382	3.0825073504575697	0.0020526466103563	0.0073275570044912	24063	22022	23431	21097	20647	17455	16634	19161
ENSMUSG00000016933	Plcg1	7626.197087244351	0.43881198756220197	0.129962537512148	3.3764498290223504	0.000734277622529329	0.002901550375424	8819	8850	7180	9403	8876	6442	5582	6555
ENSMUSG00000016940	Kctd2	1921.98895981193	-0.14770503496202	0.11949083778919099	-1.2361201720135602	0.216413897757652	0.376582948717817	1764	1927	2103	1851	1779	2137	1904	2040
ENSMUSG00000016942	Tmprss6	6.02471278433946	-0.0261588641866657	1.45524411080002	-0.0179755849843534	0.985658330624402	0.9939463787094301	4	2	0	3	22	0	12	6
ENSMUSG00000016946	Kctd5	4532.94143134919	0.46868689208220105	0.129207252752193	3.6274038964445494	0.000286285279518391	0.0012307089723804401	5047	5159	5538	5083	4992	4112	2959	3818
ENSMUSG00000016984	Etaa1	838.994426391676	0.122171094335694	0.12077682045475999	1.01154421747223	0.311756029002888	0.491584179293262	975	754	882	889	924	829	717	820
ENSMUSG00000016995	Matn4	348.49213332015	2.9440755147207303	0.21947980600523004	13.413878790518801	5.014596633380109e-41	4.04274861120278e-39	578	531	476	568	485	44	83	73
ENSMUSG00000017002	Slpi	1846.39626136154	-5.2435583978810705	0.302747014938024	-17.3199342657581	3.327376201597289e-67	6.444209805610749e-65	181	100	141	98	118	5491	2281	6460
ENSMUSG00000017007	Rbpjl	24.903613144421502	1.6694999344019699	0.636049162191225	2.62479700256258	0.00867006405513515	0.0262784072459597	47	24	42	46	12	5	18	8
ENSMUSG00000017009	Sdc4	9897.568125188951	0.146212058882502	0.11032194532602099	1.32532161620627	0.185064502428002	0.33430654877090504	11824	9009	10745	9780	11172	9235	8128	10327
ENSMUSG00000017057	Il13ra1	5897.392498653579	-1.8478244799221497	0.207029861246675	-8.92540075521023	4.440884026882699e-19	1.0931581506349198e-17	4400	2354	3034	2295	3235	11535	9566	10863
ENSMUSG00000017119	Nbr1	7358.519266871791	-0.0654399900131613	0.10097878779466199	-0.648056799277806	0.516948214109461	0.6911031803576279	7530	6579	7765	7107	7992	7746	6509	8322
ENSMUSG00000017132	Cyth1	3895.3822060697603	-0.0747286487724217	0.100541304752133	-0.743263168870271	0.45732236560423	0.637726822746709	4259	3558	4191	3548	3970	4004	3576	4416
ENSMUSG00000017144	Rnd3	5227.87137942673	1.1578335078138602	0.129593215087761	8.934368261716221	4.0951125001763e-19	1.01173897465866e-17	8038	5933	6116	6833	6773	2651	2726	3453
ENSMUSG00000017146	Brca1	1084.98926722892	1.43881973611056	0.14179092795231502	10.1474738679646	3.40051499452804e-24	1.2011944947651999e-22	1291	1473	1539	1523	1423	542	420	605
ENSMUSG00000017167	Cntnap1	1444.2315751404699	1.1535323183173	0.12222558168673299	9.437732284832409	3.80934189201549e-21	1.0953158056231198e-19	1932	1730	1870	1997	1760	719	869	844
ENSMUSG00000017176	Nt5c3b	1632.6728989451	0.7405653559618279	0.12834084039418597	5.770301594467191	7.91297821552107e-09	6.95512396674086e-08	1723	1864	2262	2016	1945	1155	1113	1150
ENSMUSG00000017188	Coa3	2444.58434521681	-0.30276697685603493	0.11567098909440302	-2.61748411789698	0.00885806103605798	0.0267768029112054	2235	2289	2486	2383	2073	2578	2501	3205
ENSMUSG00000017195	Zpbp2	9.97363384233899	-0.0439191972461943	0.8878488756683051	-0.0494669739972755	0.9605471558970999	0.981428615807906	0	13	10	13	14	13	9	8
ENSMUSG00000017204	Gsdma	15282.701987656	0.386835703221521	0.166009861994426	2.33019712548468	0.0197957348431649	0.0538893665465557	15962	15275	17956	15936	20579	14933	9488	13821
ENSMUSG00000017210	Med24	4875.86461566846	0.956926477398719	0.109597563581163	8.73127509527217	2.51817355956706e-18	5.852409019575899e-17	5592	5881	6668	6395	5871	3042	2730	3385
ENSMUSG00000017211	Gsdma2	70.397109763334	1.84539483930596	0.494365498195819	3.7328552377556803	0.000189321413297705	0.000843349941403748	180	30	93	77	118	22	29	29
ENSMUSG00000017221	Psmd3	11188.1502745135	0.293064823033667	0.15541049034309698	1.88574672396099	0.0593290932836157	0.136333522984287	10311	12402	14370	11876	12357	10248	7618	11476
ENSMUSG00000017264	Exosc10	2872.40286677871	0.5243403090239089	0.0954695212503787	5.492227280042321	3.9689615681432996e-08	3.1906020010701603e-07	3178	3214	3159	3419	3583	2216	2139	2355
ENSMUSG00000017286	Glod4	2744.06124629677	-0.0159336885723593	0.0868306201291654	-0.18350310695302	0.8544032811718659	0.925120848639614	2941	2590	2889	2794	2743	2621	2729	2869
ENSMUSG00000017288	Vps53	3386.29730243284	-0.0564757878921509	0.121364167339966	-0.46534153473776707	0.64168689526395	0.787876996958739	3439	3136	3189	3629	3644	3314	2901	4172
ENSMUSG00000017291	Taok1	7639.7186072533705	-0.440550565499141	0.143963372334835	-3.06015730497403	0.00221220766874046	0.00784315478473276	8776	6139	6715	5879	6967	9496	8186	9536
ENSMUSG00000017299	Dnttip1	1894.3370138303897	0.127534776808296	0.11150458862386599	1.1437625875514799	0.25272210930603894	0.422276991347889	1860	1859	2129	2108	2031	1877	1620	1830
ENSMUSG00000017300	Tnnc2	42738.609989377	-2.0532494246281	0.28527880199065503	-7.19734312644569	6.13971221794449e-13	8.7559103695519e-12	17066	27194	22595	19435	13217	59730	59197	127721
ENSMUSG00000017307	Acot8	1324.28266356723	0.20150821017907103	0.13292087308359699	1.51600125325944	0.129519035507445	0.25423240782650197	1229	1353	1658	1336	1536	1118	1197	1290
ENSMUSG00000017309	Cd300lg	785.787843428544	-0.324351592823619	0.235420564379767	-1.37775386648209	0.168279293997266	0.311191567163138	963	637	523	642	911	657	976	1051
ENSMUSG00000017314	Mpp2	304.075889506069	0.5301388577200109	0.16841393863159698	3.14783243018669	0.00164485956533686	0.00600543038919684	340	393	329	353	336	245	244	216
ENSMUSG00000017344	Vtn	183.987269874547	-1.9466388005071003	0.25415046014555803	-7.659395144876861	1.86810797960023e-14	3.07689984381956e-13	79	91	117	77	90	233	331	466
ENSMUSG00000017376	Nlk	1361.12098595199	0.460194620760919	0.137062313171771	3.35755766929301	0.000786343381936896	0.0030841463719613	1580	1379	1494	1543	1754	1192	1082	990
ENSMUSG00000017386	Traf4	1314.7312461091499	1.02825047040843	0.15478534404204003	6.643073843794639	3.0720782600115e-11	3.62612838123038e-10	1496	1654	1790	1833	1514	673	712	1004
ENSMUSG00000017390	Aldoc	890.993133127702	0.0547599891308503	0.158527404942155	0.34542916507610605	0.729771754420984	0.847085228445603	803	997	957	960	888	937	677	985
ENSMUSG00000017400	Stac2	471.652040460704	-0.137045297600488	0.169586289691089	-0.808115431088938	0.41902413520239207	0.601289998815594	503	402	423	439	559	544	391	558
ENSMUSG00000017404	Rpl19	42557.1750117256	0.171605755904629	0.10944612924632902	1.56794723656603	0.116893446589776	0.23475520003747602	42474	45919	47481	47609	43074	40400	34082	43157
ENSMUSG00000017405	Nek8	493.634351746874	0.995099581580765	0.17139696680291197	5.80581792164981	6.40525397661076e-09	5.698274914408821e-08	524	580	564	679	752	307	261	341
ENSMUSG00000017412	Cacnb4	228.484746943955	-2.43847467984882	0.217634502651309	-11.2044489735881	3.877591176077879e-29	1.8048473072189e-27	105	96	92	66	80	392	534	456
ENSMUSG00000017417	Plxdc1	489.487659362797	0.20975185069603303	0.151804255261964	1.3817257647624699	0.167055920262371	0.30943865535764503	639	437	528	479	556	453	428	444
ENSMUSG00000017418	Arl5b	1140.30228821836	-3.02540586908741	0.580581773430332	-5.21099009225175	1.8783548444437802e-07	1.37695627372006e-06	389	337	252	256	350	517	2985	4151
ENSMUSG00000017421	Zfp207	9594.85078352541	0.379063527419202	0.17749462642671696	2.1356338219946496	0.0327092723709641	0.0828587363473741	13965	9291	10071	10086	10322	7002	9466	7435
ENSMUSG00000017428	Psmd11	7234.53883475557	-0.0819646367946978	0.12944930446282002	-0.633179429853479	0.526616476989541	0.6990651133573941	6937	7032	7941	6710	7539	7220	6001	9241
ENSMUSG00000017446	C1qtnf1	1344.23947166549	-0.9754392821150141	0.190388874505322	-5.12340484521193	3.00067109209076e-07	2.13422573094906e-06	1072	940	996	782	1260	1586	2304	1858
ENSMUSG00000017453	Pipox	9.805325330711199	-0.395474578483332	0.735584803743647	-0.537632882667809	0.590830524019198	0.7502033846617541	17	4	12	8	4	16	10	8
ENSMUSG00000017466	Timp2	17468.8884031171	-0.400813653389339	0.158843214624825	-2.52332877004554	0.0116249659565555	0.0340355975473471	15609	13431	15831	14522	20431	17616	22743	20781
ENSMUSG00000017478	Zc3h18	4673.2792487591105	0.682129769954682	0.10125420098334599	6.736804629635791	1.61907643930619e-11	1.97829067904928e-10	5261	5402	5826	5850	5429	3344	2983	3796
ENSMUSG00000017485	Top2b	13539.802812419199	0.5638021056746851	0.11187048599211	5.03977524254653	4.6607887819222e-07	3.22248504640944e-06	17820	15183	15264	14799	15650	11237	9152	10620
ENSMUSG00000017491	Rarb	117.038049425803	0.839096315923684	0.282627060876392	2.9689171069527	0.0029885120242074802	0.0102516296709546	119	148	167	170	110	53	88	93
ENSMUSG00000017493	Igfbp4	9022.689055600558	1.1073859277896299	0.352757980313784	3.13922289385087	0.00169396544329679	0.00616734458444885	5029	11091	13013	13723	14696	7982	3560	3925
ENSMUSG00000017499	Cdc6	649.688274862553	0.854211318159894	0.17823209442413301	4.792690794101071	1.6455914865468201e-06	1.0471070148251801e-05	763	928	694	770	821	484	421	372
ENSMUSG00000017548	Suz12	4587.82952748205	0.37338067907219896	0.324493921223241	1.15065538875018	0.249874036365738	0.41878475911319396	1870	6065	6040	6045	5474	3830	3391	4339
ENSMUSG00000017550	Atad5	947.4109715406059	0.663052712283104	0.13956960780348998	4.75069553263101	2.0271816573472197e-06	1.27190457402614e-05	1272	1159	1038	1133	1006	599	673	801
ENSMUSG00000017561	Crlf3	2429.00874255212	1.0673069164533002	0.111799875740795	9.54658410290032	1.3404314994356698e-21	3.9728409058472e-20	3001	3113	3045	2988	3274	1341	1532	1405
ENSMUSG00000017588	Krt27	142722.264562796	9.663507800299971	0.853728821730261	11.3191771840558	1.05457061184862e-29	5.06961127656013e-28	185632	220392	259936	239444	259469	706	59	52
ENSMUSG00000017607	Tns4	8941.78906767218	-0.2892368654872439	0.12149237581335699	-2.38069972334383	0.0172797910304106	0.0479071721870677	9771	7387	8771	8158	8114	10767	8701	10570
ENSMUSG00000017615	Tnfaip1	5916.22790482291	-0.120852718863203	0.313524091035873	-0.385465494737294	0.699892566304349	0.828550251379369	6595	2150	7178	6635	6873	6200	4974	7479
ENSMUSG00000017631	Abr	3872.5152100412797	-0.320973093854799	0.12966746206656402	-2.4753557194636095	0.0133103529903353	0.0382652777189312	3707	3013	4015	3875	3488	3797	4309	5106
ENSMUSG00000017639	Rab11fip4	1072.67832806733	2.3232540321624198	0.176442291886894	13.167217492571002	1.35500057743979e-39	1.01697470955776e-37	1321	1842	1570	1636	1430	317	313	277
ENSMUSG00000017652	Cd40	65.462976990162	-0.604576973213714	0.35324101846188105	-1.7115140700426799	0.0869862560755926	0.185861202235078	56	33	45	57	90	66	92	90
ENSMUSG00000017664	Slc35c2	1715.1321014490302	-0.19343435054668803	0.113433936352478	-1.7052599668728998	0.0881459503655388	0.18788300957421203	1499	1646	1714	1687	1760	1636	1807	2111
ENSMUSG00000017667	Zfp334	600.240578466112	1.26561440198772	0.15459635415788098	8.1865734084209	2.68768754213363e-16	5.20231949927406e-15	827	714	889	824	670	275	331	346
ENSMUSG00000017670	Elmo2	4429.03952095874	0.9681167375068571	0.0935619782211058	10.3473307845095	4.30315696334026e-25	1.59529248083172e-23	5133	5561	5829	5438	5716	2709	2532	3023
ENSMUSG00000017677	Wsb1	3653.29968336935	-0.477698972654142	0.127991104316351	-3.7322826082774596	0.000189752438944292	0.000845046575919609	3964	3089	3211	2796	3222	4165	4436	4587
ENSMUSG00000017679	Ttpal	378.103183713216	0.00201361389146745	0.21388040910186398	0.0094146719651562	0.992488289562197	0.996949770561224	332	296	487	352	470	434	332	355
ENSMUSG00000017686	Rhot1	2802.37438203198	0.243108146281577	0.29730272694029203	0.817712466964359	0.41352139003370203	0.59548657069013	3995	3348	2073	3482	2253	1880	1704	4054
ENSMUSG00000017692	Rhbdl3	948.067096203448	0.0508453627198512	0.18085831258400697	0.281133678587398	0.7786078706271949	0.8780434074471191	914	983	954	1045	1004	708	793	1292
ENSMUSG00000017697	Ada	857.6821455951809	-1.9464841735491698	0.179914157428859	-10.818960560782099	2.79934091471737e-27	1.17478193630213e-25	536	333	346	409	497	1636	1428	1692
ENSMUSG00000017707	Serinc3	20566.966518103898	-1.1239338101321499	0.172152314744596	-6.528717384948419	6.633528233094721e-11	7.49893552254475e-10	16171	12248	12755	12767	19085	30277	32874	28911
ENSMUSG00000017713	Tha1	246.962468536799	-0.33317194068606204	0.20338066790162102	-1.6381691737152901	0.101386408209746	0.21009681689882603	241	221	237	217	234	204	258	391
ENSMUSG00000017715	Pgs1	4768.22075965089	-0.21112929562896102	0.105020203479938	-2.01036837325585	0.0443922152337262	0.10714605795454402	4492	4435	5069	4450	4543	5357	4438	5755
ENSMUSG00000017716	Birc5	2500.41330626642	0.00941632549345427	0.154752782006535	0.0608475361241428	0.951480632077174	0.9771124735751541	2554	2666	2990	2418	2159	2313	2070	3081
ENSMUSG00000017718	Afmid	118.51247918220501	-1.1082979796097099	0.45228371332349004	-2.4504485723478	0.0142678342697494	0.0406262566165007	78	90	63	86	105	94	81	376
ENSMUSG00000017720	Trp53tg5	5.37528762094128	0.69013999338064	1.15600564447669	0.59700399965872	0.5505047102509	0.718436148661804	11	4	3	12	2	0	3	9
ENSMUSG00000017721	Pigt	5423.210689019221	0.326820998355239	0.138102391692415	2.36651222582113	0.017956581177285	0.0494863288430919	5007	5402	6921	6180	6467	4418	4168	5396
ENSMUSG00000017723	Wfdc2	11.213774526408901	1.1591549760629498	3.3525774484686806	0.345750394697789	0.729530307732927	0.847009193463976	0	0	0	0	74	12	0	7
ENSMUSG00000017724	Etv4	1954.8447315987	1.50080568089901	0.299297584927167	5.01442629837533	5.319193646634979e-07	3.65372007129948e-06	1938	3763	2658	2583	2156	908	496	1357
ENSMUSG00000017734	Dbndd2	2295.35283690667	1.22251374101352	0.24950568028349202	4.8997431225793395	9.59620369981497e-07	6.34830130506605e-06	2800	2925	3206	3230	2738	1843	783	1085
ENSMUSG00000017737	Mmp9	665.561827916061	-2.35639837217041	0.170349833163805	-13.832701379311303	1.61827190239145e-43	1.46992304147411e-41	344	213	292	253	236	1329	1177	1490
ENSMUSG00000017740	Slc12a5	120.907343014161	-1.21585521968711	0.339503061895177	-3.58127909922212	0.000341916159786493	0.00144479406503386	52	72	102	101	85	154	262	135
ENSMUSG00000017747	Ghdc	881.743668563685	0.23233402003656897	0.14764726439091197	1.57357483726511	0.11558577433256699	0.232683692307837	775	932	1041	1058	956	757	724	891
ENSMUSG00000017754	Pltp	6925.7205189407705	-1.4711285524373001	0.206088007942606	-7.13835107206722	9.445713364363978e-13	1.31969773907837e-11	4369	3929	3592	4219	5152	8517	14920	10673
ENSMUSG00000017756	Slc12a7	918.894512544137	-0.10632398109149199	0.13345830121738303	-0.7966831596208241	0.425635066789281	0.607439805011307	865	823	868	895	1115	953	857	1058
ENSMUSG00000017760	Ctsa	14028.161127173502	-1.0796023503669498	0.13084723720672697	-8.250860877263129	1.57257538400725e-16	3.13575253642961e-15	9830	9750	9568	9373	12045	23026	18123	21043
ENSMUSG00000017764	Zswim1	1474.8010457417902	-0.122463512029094	0.174976541526281	-0.699885315830755	0.48399892848678405	0.663019507767322	1253	1260	1828	1507	1444	1722	1212	1703
ENSMUSG00000017765	Slc12a4	2702.68008892323	0.40605295049345597	0.10759334383794801	3.77395976376598	0.000160676686508563	0.000725240243591222	2851	2752	3129	3211	3258	2014	2154	2535
ENSMUSG00000017774	Myo1c	7757.868235018721	-0.0950831412643647	0.11603799817283901	-0.819413836515328	0.41255034328232504	0.594481057823958	7870	6507	7591	7727	8992	7560	7361	9207
ENSMUSG00000017776	Crk	8287.08884455091	-0.0137955214602902	0.0961232153116641	-0.143519142754021	0.885880194015369	0.9441263965251079	9477	7603	8652	8048	8428	8278	7468	9112
ENSMUSG00000017778	Cox7c	9498.40519542397	-0.44101611814602204	0.13753049583985502	-3.2066787475234197	0.0013427685513859	0.00500940522674121	8351	9372	7934	8900	8121	10186	9759	14138
ENSMUSG00000017781	Pitpna	10005.3203641977	-0.00926854479977827	0.16962150908714702	-0.0546425087812204	0.9564232722178709	0.9794307264829201	10956	9366	10121	9563	11014	12509	7360	10019
ENSMUSG00000017801	Mlx	1624.3266633992098	0.0517045571992724	0.126905109112879	0.407426915753901	0.6836944616786159	0.817610975859858	1673	1681	1791	1718	1535	1608	1297	1843
ENSMUSG00000017802	Retreg3	5158.36686176687	0.7487140211899699	0.8152689714058811	0.9183644262811309	0.35842810823471	0.5408682079259141	2054	8329	2425	8836	9177	1627	1215	8442
ENSMUSG00000017817	Jph2	4971.84500667122	-2.39444644313329	0.29242946634657396	-8.18811617395458	2.6534663219133503e-16	5.13903227483667e-15	2076	2211	2223	1680	1574	5890	7256	17568
ENSMUSG00000017830	Dhx58	344.93613177357497	-0.136923215901814	0.342661423969372	-0.39958748293199503	0.6894603772765961	0.8216034956626479	249	200	226	548	475	370	346	371
ENSMUSG00000017831	Rab5a	7205.285473224079	-0.7645238953084609	0.166629265334317	-4.5881729945490495	4.47142038211233e-06	2.6641159027016102e-05	7040	4900	5863	5344	6070	11433	7419	10035
ENSMUSG00000017832	Hspb9	16.100853519865503	-0.3702823045079289	0.6342713311295749	-0.5837916461532211	0.5593604993268111	0.725386341368976	6	21	19	9	19	10	15	32
ENSMUSG00000017837	Nkiras2	2498.68586690299	0.10693944711062099	0.157671263143583	0.6782431051702561	0.4976175659945829	0.67489895586797	2515	2615	3080	2358	2543	2588	1780	2763
ENSMUSG00000017843	Ppp2r5c	8409.96768000078	-0.28731040811909303	0.0993434639207786	-2.89209170668952	0.00382686225383324	0.0128024025096901	7545	8346	8307	7386	8053	9523	8507	10222
ENSMUSG00000017858	Ift52	2010.6904948490899	-0.034854532154385	0.11119460476353099	-0.313455245679479	0.7539348173580359	0.8618918993876271	2066	1858	1976	1901	2385	1913	2026	2134
ENSMUSG00000017861	Mybl2	1314.38288445361	1.6187724921660802	0.17263851820992002	9.376658864725268	6.80963970064797e-21	1.9283869602700498e-19	1504	1898	1933	1962	1666	655	448	604
ENSMUSG00000017868	Sgk2	47.8666879842989	3.69766337563141	0.6872884503007491	5.38007495108255	7.44548335695673e-08	5.76661327616835e-07	22	84	100	73	94	9	0	8
ENSMUSG00000017897	Eya2	672.132895349231	1.46671859778674	0.208619267257714	7.03059989169101	2.0564743290235003e-12	2.76982927313201e-11	1085	559	917	934	1035	317	313	320
ENSMUSG00000017929	B4galt5	885.549872884304	-0.7833948254038221	0.22660904689599	-3.4570324359706097	0.000546159106188128	0.00221667056719664	594	634	639	706	991	886	1062	1665
ENSMUSG00000017943	Gdap1l1	24.1068297898105	-1.6524540459743702	0.552886964543261	-2.98877374933131	0.00280099459280623	0.00968109915722842	23	20	5	12	8	34	38	54
ENSMUSG00000017969	Ptgis	131.075409803153	-2.01323587942748	0.48666777603237604	-4.13677662375894	3.5221868228837106e-05	0.000180057909199572	37	55	48	28	147	158	256	329
ENSMUSG00000017978	Cadps2	102.48157115277999	-0.753865711806913	0.46129352946450203	-1.63424297904644	0.102207841328445	0.21139765819230702	96	38	79	37	171	134	125	151
ENSMUSG00000017999	Ddx27	4083.6776511205103	0.792222167549163	0.12331608067748599	6.42432165534922	1.32458853760037e-10	1.4375944968951701e-09	4541	4668	5447	5049	5070	2999	2314	3044
ENSMUSG00000018001	Cyth3	3327.5799491164303	-0.123266953006461	0.10398817728651401	-1.18539391903014	0.23586173491261703	0.401896374820259	3421	2851	3247	3316	3625	3527	3099	3832
ENSMUSG00000018008	Cyth4	2047.0652285032602	-1.81196751143403	0.21979849139265803	-8.24376682457321	1.66872202797409e-16	3.3117940883803804e-15	1114	873	821	973	1620	3113	3781	4145
ENSMUSG00000018012	Rac3	776.3021610240829	0.791304878517189	0.169203047178492	4.67665855735117	2.91587160064945e-06	1.7895093256289498e-05	768	1033	1030	1004	862	518	557	505
ENSMUSG00000018040	Rrp7a	5084.366484658711	0.13093323569069099	0.128179543830365	1.0214830836344	0.307025619712526	0.48606860653445505	4893	5209	6172	5134	5426	4779	3952	5624
ENSMUSG00000018042	Cyb5r3	8084.15434716318	0.536853438218511	0.12631375557146401	4.25015815411156	2.13619628243471e-05	0.000113295055904575	8304	8563	9089	10112	10651	5954	5586	7309
ENSMUSG00000018068	Ints2	1731.89252327792	0.8059214875495609	0.096156496203045	8.38135247615273	5.232295297814811e-17	1.09178402006849e-15	2244	1954	2204	2094	2042	1146	1057	1318
ENSMUSG00000018076	Med13l	4232.01346074154	0.3938229236782879	0.0914666774518099	4.30564370161775	1.66500862834447e-05	9.0236612683468e-05	4992	4467	4670	4861	4745	3440	3539	3530
ENSMUSG00000018102	H2bc4	2189.01741765809	0.130061170352333	0.11488969139590301	1.13205256948728	0.25761233385993804	0.42798649372638703	2200	2406	2559	2154	2224	1843	2031	2289
ENSMUSG00000018126	Baiap2l2	59.3260633104045	0.8364820321328449	0.388891711875927	2.15093818301717	0.0314810792326698	0.0801369641366326	58	108	66	64	65	42	21	57
ENSMUSG00000018143	Mafk	2050.52721253353	-0.035480347900048	0.113839952565037	-0.311668681342588	0.755292331848963	0.8628583731432029	2231	1928	1929	2205	2080	2045	1786	2390
ENSMUSG00000018160	Med1	3215.11287366834	0.0482136851471081	0.140973704401154	0.342004811123581	0.7323472715981599	0.848682847207942	3991	2746	2895	3409	3609	3003	2919	3466
ENSMUSG00000018166	Erbb3	8691.46146548454	-0.17934193232786896	0.109004022270626	-1.6452781153581202	0.0999124707962595	0.2076185702265	9263	7890	8678	7855	8632	10081	8712	9038
ENSMUSG00000018167	Stard3	1632.0012038384198	-0.0343176875213192	0.11952729862812299	-0.287111713518177	0.7740267835073009	0.8755052722925709	1420	1595	1763	1660	1819	1574	1540	1825
ENSMUSG00000018168	Ikzf3	131.977979429234	-0.567562338599078	0.40655404237442605	-1.3960317188935198	0.16270494371828198	0.303464351248749	230	85	84	56	120	138	171	185
ENSMUSG00000018169	Mfng	714.798641067275	-0.811909218044766	0.21076588062683604	-3.8521852570732897	0.000117068399269361	0.000543026563933683	724	416	429	584	700	903	901	1116
ENSMUSG00000018171	Vmp1	6649.783375635389	-1.06469047010974	0.109541020467325	-9.71955953639606	2.4885562411995898e-22	7.69374832772339e-21	5049	4188	4514	4830	5541	9347	9654	10369
ENSMUSG00000018189	Uchl5	2705.38158981052	0.0241011624773625	0.14831301329635901	0.162502008028139	0.8709105471162081	0.9355416191543291	2904	3221	2808	2474	2470	2641	2227	3139
ENSMUSG00000018196	Glrx2	2174.44402203772	0.19752770818295104	0.135299899219048	1.45992502080994	0.144310681821348	0.276628308685871	2554	2166	2625	2299	2021	1735	2087	2104
ENSMUSG00000018199	Ro60	1979.3260095580802	-0.138597582106519	0.161040709674712	-0.8606369307889541	0.38943803917378605	0.572036983790315	2543	1737	1946	1650	1883	2178	2063	1985
ENSMUSG00000018209	Stk4	4734.33650164043	0.056293817294958	0.119781824513563	0.469969609526058	0.6383767302140501	0.785528424133499	5209	4486	5136	4515	5209	5133	3945	4661
ENSMUSG00000018217	Pmp22	2057.9379346114397	-0.562248239131889	0.204086199767554	-2.7549547189975	0.0058700258726351795	0.0186002822644037	1430	1687	1534	1666	2608	2296	2681	2690
ENSMUSG00000018238	Gdf9	33.368235303161896	-1.30829531668118	0.423186140215021	-3.09153630602467	0.00199123630176103	0.0071279660222057705	16	16	16	23	39	49	48	62
ENSMUSG00000018239	Zcchc10	773.902889756846	-0.6191934383219871	0.20727950689084002	-2.98723905517623	0.00281509501427177	0.009725844462368691	855	679	631	620	504	903	773	1299
ENSMUSG00000018263	Tbx5	6.92650248548064	-1.9672070436610498	1.8235719977660803	-1.0787657663481	0.28069215939180503	0.455265200911799	0	5	0	0	12	0	12	28
ENSMUSG00000018286	Psmb6	8357.682231142	0.237822940471242	0.13302622744624001	1.7877898594647699	0.0738099175251832	0.162900020347184	8583	9274	9226	9371	8745	7457	5904	9160
ENSMUSG00000018287	Spag7	2721.45969683859	-0.0332379692700414	0.125135700891011	-0.265615400188557	0.7905354238969721	0.8858467997591222	2713	2761	2902	2692	2702	2475	2337	3467
ENSMUSG00000018293	Pfn1	17896.781355402	-0.193777017695374	0.139815838188036	-1.3859446841406298	0.165763794958	0.307772679134415	17358	17550	19615	13778	18487	18087	16767	23278
ENSMUSG00000018322	Tomm34	1485.45793125923	-0.179575353120975	0.116261672590563	-1.54457913016083	0.12244809745221	0.24340983495514298	1623	1279	1554	1299	1483	1440	1555	1785
ENSMUSG00000018326	Ywhab	19506.2645999537	-0.19342517868066	0.088274176856643	-2.19118643263909	0.0284383039992972	0.0734305728658582	20825	17052	19021	18718	18974	20505	19191	23443
ENSMUSG00000018334	Ksr1	2949.1436059955104	-1.45533098775313	0.14830765438665	-9.81291892028022	9.906082428716091e-23	3.14929312986135e-21	1741	1814	1909	1655	1992	4125	4141	6433
ENSMUSG00000018339	Gpx3	13317.6111611779	-1.40592235389599	0.771164175976115	-1.82311678588599	0.0682857047761341	0.15284006145396803	5683	1926	6608	7370	20908	9905	26448	29048
ENSMUSG00000018340	Anxa6	8222.44982656277	-0.90358553532535	0.19929393118721	-4.533934023693639	5.78951197723622e-06	3.39010884658355e-05	5835	5323	5936	6285	8329	9448	9244	16268
ENSMUSG00000018341	Il12rb2	103.81284809821999	1.68850021504607	0.247518160776994	6.82172253440165	8.99552852364854e-12	1.1285938783262601e-10	137	114	146	150	169	50	39	40
ENSMUSG00000018347	Zkscan6	1131.60220666927	-0.0192238779482057	0.126600725843505	-0.151846506567181	0.879308000470008	0.940065363022708	1171	1082	1226	1138	1133	1278	964	1152
ENSMUSG00000018362	Kpna2	7835.765653113679	0.42465702815670797	0.140255544971974	3.0277378925843	0.0024639169436609103	0.00864551614789974	8975	9197	8976	8954	8084	6933	4936	7432
ENSMUSG00000018363	Smurf2	4011.7355194549104	0.46572782613252	0.0900071795954321	5.17434084953991	2.2871696544355802e-07	1.65717760018974e-06	4802	4364	4958	4234	4502	3222	3000	3426
ENSMUSG00000018372	Cep95	946.503947406302	0.32738067023365003	0.15917038868042402	2.05679381037984	0.0397060637325853	0.0976397140779621	1119	1176	1040	901	990	679	908	839
ENSMUSG00000018377	Vezf1	3455.7427801811	-0.38322323680256704	0.120568578665815	-3.1784669027637897	0.0014805612042617599	0.0054713709861187705	3662	2857	3107	3062	3167	3479	3819	4799
ENSMUSG00000018378	Cuedc1	1308.49484831849	-0.6878041743380161	0.1988626184787	-3.45869012285829	0.00054280902005633	0.00220387002010582	849	1042	1090	1306	1140	1329	1521	2307
ENSMUSG00000018379	Srsf1	6529.3193581572905	0.5759242690491579	0.19574896519911103	2.9421574130077404	0.00325934200598278	0.0110940124048976	10324	6564	8075	7132	5998	5740	4423	4657
ENSMUSG00000018381	Abi3	595.875745520741	-1.04713780728738	0.18483648616380602	-5.665211609570321	1.4684320336306997e-08	1.2389757411447402e-07	327	483	390	474	494	800	906	909
ENSMUSG00000018387	Shroom1	46.3969228314591	0.30359152434891196	0.6831790605410071	0.444380605149841	0.656767433303103	0.7989461315024641	16	69	38	71	59	6	70	44
ENSMUSG00000018395	Kif3a	1048.81102365588	0.447287616648193	0.15207228342637197	2.94128296472088	0.0032685580254346	0.0111203570821929	1189	1052	1388	1132	1195	783	964	783
ENSMUSG00000018398	Septin8	5327.67523265565	0.083263931939925	0.310898431625315	0.267817150136904	0.7888400689125179	0.885042164067303	3443	2973	7316	6138	8036	6088	4433	4708
ENSMUSG00000018401	Mtmr4	5025.90940617142	1.10285749390422	0.11015282767405499	10.0120670271634	1.34903980542628e-23	4.55523971974551e-22	5836	6560	6830	6704	6121	2936	2679	3100
ENSMUSG00000018405	Mrm1	712.9661861197819	0.10728835358230099	0.136098987442688	0.7883111814294781	0.430514708894559	0.612075493448002	734	762	844	710	689	579	689	760
ENSMUSG00000018411	Mapt	329.865633579578	-1.77499479171424	0.448104459427431	-3.96111833830498	7.4599547618613e-05	0.000358979031158024	106	120	144	138	380	340	933	465
ENSMUSG00000018412	Kansl1	3998.5479280196205	0.8054668536728871	0.10192368097915198	7.90264682294631	2.7304241849018e-15	4.8325926789393704e-14	4477	4734	4996	4766	5344	2675	2685	2737
ENSMUSG00000018415	Gid4	3325.21703696519	0.00276312077601694	0.10654646668700801	0.0259334810616845	0.9793103949955821	0.9909254444197729	3553	3305	3635	3328	3168	3056	2964	3911
ENSMUSG00000018417	Myo1b	3115.74666528401	0.107528159477736	0.142900673129676	0.7524678304360319	0.45176976865853996	0.63291716280137	3788	2877	3141	3170	3396	3138	2292	3460
ENSMUSG00000018425	Dhx40	1987.5341242433399	-0.6597721816435389	0.11332260090107199	-5.82207058783893	5.81229895422561e-09	5.1927004893544195e-08	1618	1526	1553	1690	1954	2466	2424	2796
ENSMUSG00000018427	Ypel2	2249.2729924604396	-0.435971210765711	0.11296579451159	-3.85932053725326	0.00011370272049438799	0.000528734888429941	2299	1899	2075	1755	2129	2650	2629	2707
ENSMUSG00000018428	Akap1	2557.87427846508	-0.248294124889437	0.0995888589313676	-2.49319178423915	0.0126600444312648	0.0366112449402894	2425	2448	2561	2326	2439	2654	2512	3319
ENSMUSG00000018433	Nol11	2458.14233357339	0.41491267408643895	0.1316620149648	3.15134683452449	0.00162519376431156	0.00594264373519262	2500	2686	2938	2987	2726	1993	1669	2427
ENSMUSG00000018442	Derl2	3389.7113852545003	-0.0856213587178226	0.123917009533261	-0.690957270840536	0.48959239369662894	0.668047701145188	4110	3130	3228	3206	3262	3562	3090	3833
ENSMUSG00000018446	C1qbp	5762.78006467563	0.30230855771049103	0.113933419916289	2.6533791220574905	0.00796903076573757	0.0244179276027087	6149	6478	6861	6389	5759	4994	4345	5680
ENSMUSG00000018449	Rpain	736.770078507182	-0.10535213708872301	0.143827000843232	-0.732492066656902	0.46386828316969797	0.644056580879884	862	631	719	734	716	702	830	755
ENSMUSG00000018451	6330403K07Rik	61.38445627935229	1.3896930070042801	0.398391792719424	3.48825711874793	0.000486180306658817	0.00199316181923303	82	82	59	105	79	13	41	37
ENSMUSG00000018459	Slc13a3	37.3618105466561	-1.78721234482077	0.612836901703859	-2.9162936171954	0.00354216981925389	0.011947510833653998	6	15	14	13	52	57	79	63
ENSMUSG00000018470	Kcnab3	63.849647877829895	0.264766970822271	0.33406516430742306	0.792560850728572	0.42803372556563796	0.6096495569668829	98	45	78	53	76	43	55	72
ENSMUSG00000018474	Chd3	5833.65959088174	0.88109574490485	0.14002443769469	6.29244265794513	3.1250878665336396e-10	3.22549268037725e-09	6551	7190	7397	7398	7381	3706	4225	3371
ENSMUSG00000018476	Kdm6b	4775.73978282518	0.7411921576632992	0.11001101475134001	6.73743587711314	1.6120604378797398e-11	1.97043252434202e-10	5575	5619	6451	5854	5192	3155	3237	3629
ENSMUSG00000018481	Appbp2	4581.35463477492	0.281746226900919	0.10829226620822902	2.60172066543667	0.00927573698218459	0.0278768447839685	5897	4604	4951	4797	4833	3922	3673	4445
ENSMUSG00000018486	Wnt9b	22.847253674427098	-0.29363202679473	0.487393998856713	-0.6024531025895	0.546872571425358	0.715552661015848	12	16	32	16	32	26	23	28
ENSMUSG00000018500	Adora2b	747.849519710189	-1.95187666695896	0.22916268304294798	-8.51742806045411	1.6313562420475302e-17	3.54677896779095e-16	476	278	317	291	486	1611	1256	1263
ENSMUSG00000018501	Ncor1	7611.55768475494	0.280420271703707	0.0835188005497033	3.35757062910434	0.00078630651929764	0.0030841463719613	8657	7824	8040	8504	8602	6160	6421	7433
ENSMUSG00000018507	Trpv2	579.066383918981	-0.9181418646699301	0.191719202161944	-4.78899272642697	1.6762055581976003e-06	1.06477758917438e-05	425	376	414	412	595	644	899	901
ENSMUSG00000018509	Cenpv	420.6661907367	-0.9710662642426979	0.19448457213584802	-4.9930246578345905	5.944096521059171e-07	4.04934457488855e-06	348	232	285	294	426	574	575	658
ENSMUSG00000018537	Pcgf2	975.499749342433	0.165573589201344	0.170483883496065	0.971197897455014	0.33144974069650895	0.512675869199228	1209	849	1047	1076	1018	834	1047	799
ENSMUSG00000018541	Cwc25	1799.63443092274	0.20272004150290002	0.0978360634620176	2.07203800244478	0.0382618972955151	0.0946270128402732	2039	1812	1904	1941	1970	1715	1526	1647
ENSMUSG00000018543	Spmap1	14.7003969788202	0.6074983415888199	0.616033089993419	0.9861456331758249	0.32406165343237797	0.5046699782345639	13	16	31	19	7	11	10	12
ENSMUSG00000018547	Pip4k2b	2928.57993729421	-0.36625860904107005	0.138320847300589	-2.64789159543785	0.008099549296366	0.0247593171025252	2688	2619	2744	2647	2794	3134	2687	4410
ENSMUSG00000018548	Trim37	2087.1186177616396	0.679743164753124	0.11283800330785199	6.02406232675533	1.70092815782246e-09	1.6191971183745502e-08	2416	2581	2579	2515	2298	1556	1323	1642
ENSMUSG00000018554	Ybx2	184.51742998000802	0.27423479177363197	0.22610506872712102	1.21286441439576	0.22518166297711603	0.388292322604812	191	264	179	207	162	152	157	177
ENSMUSG00000018559	Ctdnep1	4818.99691009895	-0.307604797918784	0.139747382172978	-2.20114890980951	0.0277254837604665	0.0719206433102888	4403	4343	5266	4305	4278	5275	4377	6765
ENSMUSG00000018565	Elp5	2120.61138656369	0.19305926170719698	0.131338938471607	1.4699316436833603	0.14158026827332598	0.272550545417467	2608	2203	2379	2112	2063	2101	1814	1861
ENSMUSG00000018566	Slc2a4	4309.49089833966	-2.4691701415320804	0.21279442710250304	-11.6035470249542	3.95345522499567e-31	2.0309068235842899e-29	1910	1316	1447	1481	2016	7985	6177	12497
ENSMUSG00000018567	Gabarap	13954.818341202199	-0.517124891047453	0.10145008502336302	-5.09733324450507	3.44471624085717e-07	2.43005008584144e-06	12198	11238	13173	11669	13114	17664	14647	18984
ENSMUSG00000018569	Cldn7	64.40681652694221	3.65935407927427	0.43884912162253203	8.338524333248639	7.52233521689086e-17	1.54853496929753e-15	108	127	83	83	100	13	6	4
ENSMUSG00000018570	2810408A11Rik	211.25007064479001	0.9842853756956841	0.22594401119163	4.356324252652501	1.32264798620849e-05	7.29730099660114e-05	199	281	288	243	312	119	151	118
ENSMUSG00000018572	Phf23	2923.7445356011103	0.0642216843199758	0.18932665164680998	0.33921100786054	0.7344507772904051	0.84994694152036	3193	2628	3902	2378	3116	2984	2101	3433
ENSMUSG00000018574	Acadvl	8264.6747976564	-0.272760356973369	0.12211369371008199	-2.23365904909033	0.0255055154155084	0.0670497202579934	7616	6892	8629	8089	7941	8599	7864	11278
ENSMUSG00000018581	Dnah11	6.155506055897581	5.72894469233145	1.46737826145825	3.9042044187285	9.45358522513853e-05	0.000445997995942802	14	12	4	14	6	0	0	0
ENSMUSG00000018583	G3bp1	13512.3780931624	0.194878009567505	0.11076013801522801	1.75945979356501	0.078499443597994	0.17107612370855899	14509	14351	15559	14126	13857	11805	10449	14839
ENSMUSG00000018585	Atox1	7080.895260856159	-0.0492682594919688	0.111709346708306	-0.44103972446117	0.659184238689708	0.800268378831489	7039	7302	6689	7733	6874	7515	6513	7496
ENSMUSG00000018593	Sparc	54424.18656647849	0.837424424366769	0.189079202537583	4.4289610550918	9.46881176008187e-06	5.3610464970261895e-05	56908	56672	61018	69346	89349	28117	39132	41582
ENSMUSG00000018595	Glra4	2.39173660488925	-2.6664459382439905	1.8480006781699398	-1.44288147171274	0.14905386339587198	0.283399127881827	0	0	0	4	0	6	4	5
ENSMUSG00000018599	Mief2	1109.80980504577	-1.44949151357362	0.206126156111377	-7.03206007873357	2.03506133521653e-12	2.7442789890140698e-11	669	715	721	744	581	1555	1339	2657
ENSMUSG00000018604	Tbx3	315.657180621521	-1.22537465081492	0.34601120627867604	-3.54143053340302	0.000397963634317088	0.00165997976393756	112	307	214	148	289	404	377	702
ENSMUSG00000018620	Mmp20	14.8643702123034	7.0027648914441	1.32049247743685	5.30314637235713	1.1382358233738402e-07	8.609968352833901e-07	44	20	24	16	18	0	0	0
ENSMUSG00000018634	Crhr1	332.222366702034	6.604237681666019	0.460652574724705	14.3366998124624	1.29047722403779e-46	1.3299018951941798e-44	503	546	742	478	427	12	4	0
ENSMUSG00000018648	Dusp14	12999.379472569399	1.57932411157731	0.253595148034959	6.22773788779112	4.73217889106569e-10	4.767404976084389e-09	11880	17454	18298	20228	20439	7953	3858	5404
ENSMUSG00000018651	Tada2a	1662.68572828511	0.35375018036809297	0.132921766818409	2.6613412448193596	0.00778300335947307	0.0238957206824784	1781	1856	1887	2009	1698	1392	1164	1683
ENSMUSG00000018654	Ikzf1	356.94571987961405	-0.410857887166372	0.38089366381207795	-1.07866821163262	0.28073566139037504	0.455287439283738	399	270	189	277	493	429	593	208
ENSMUSG00000018656	Tcaf3	2.8613880511251004	4.62365178489167	2.38578311280157	1.93800172366139	0.0526230122516406	0.123405907436885	4	3	0	16	0	0	0	0
ENSMUSG00000018659	Pnpo	1534.4744405376998	-0.45628762228163705	0.137995778917731	-3.3065331842770602	0.000944581615102225	0.0036424597605366604	1290	1375	1583	1171	1461	1792	1561	2173
ENSMUSG00000018661	Cog1	1936.3416913173103	0.298185902680672	0.1160298868794	2.56990600180972	0.0101726112890195	0.030259230984965	1948	2053	2110	2283	2230	1485	1712	1848
ENSMUSG00000018666	Cbx1	3504.03438939122	0.8841439676915799	0.18607597037988896	4.75152146667046	2.01891720500541e-06	1.2671911136427199e-05	4301	4186	4539	4726	3827	2602	2425	1723
ENSMUSG00000018669	Cdk5rap3	2138.58662599659	0.13842720512277598	0.14124039144666	0.9800822817391701	0.327045504464682	0.5079084960115829	2143	1886	2613	2507	2163	2077	1744	2177
ENSMUSG00000018672	Copz2	1228.60062024333	-0.33645976726536697	0.14293761219899698	-2.35389245761954	0.0185779850303258	0.0510069673730608	1147	971	1090	1140	1372	1196	1346	1681
ENSMUSG00000018677	Slc25a39	3254.3596726351198	0.0733867237996984	0.12974606746557998	0.565618097204891	0.571653422791461	0.735694049824306	2966	3069	3839	3528	3532	3040	2717	3664
ENSMUSG00000018678	Sp2	838.083669181454	0.49506975307069	0.159340134724659	3.1069997143291803	0.0018899658132941	0.00680593694616349	923	858	899	1040	1083	737	659	578
ENSMUSG00000018697	Aatf	1691.48709230302	0.45205885905812004	0.115003113811858	3.9308401666208397	8.46495345799928e-05	0.000403483357054505	1868	1867	2176	1838	1856	1433	1295	1357
ENSMUSG00000018698	Lhx1	2.7068399072951697	-5.3223465780409995	1.8257765704449498	-2.9151138557682	0.0035555880254962797	0.0119867707954381	0	0	0	0	0	10	8	3
ENSMUSG00000018707	Dync1h1	21428.0347471076	0.429976251946235	0.11065501822305802	3.8857365788824	0.00010202008519511701	0.000478626597659784	21484	23312	25378	25799	25061	18080	15730	18629
ENSMUSG00000018727	Cpsf4l	164.883679907415	1.5294548480594399	0.26582902914128503	5.75352832232085	8.7399797880503e-09	7.64001416452836e-08	305	148	195	215	257	65	82	78
ENSMUSG00000018733	Pex12	783.553584728218	0.0940113002081014	0.124576898167616	0.7546447342236	0.45046217491257795	0.631531590147646	891	799	809	867	729	689	712	842
ENSMUSG00000018736	Ndel1	7588.17839266902	0.0646757932408601	0.144444106035648	0.44775654068500803	0.654328911194466	0.797015469469468	8318	6988	8083	7584	8469	8426	5569	8016
ENSMUSG00000018740	Slc25a35	1122.09979472791	-0.0195117105737163	0.13474115481463	-0.14480884181644	0.884861801053399	0.94355556714036	1045	1214	1247	1179	1005	1047	1061	1268
ENSMUSG00000018750	Zbtb4	1837.28634081482	-1.1025074956191399	0.37896185426897294	-2.9092835682522797	0.00362258116163664	0.012190669319551999	504	1708	1837	1692	767	2617	2257	3393
ENSMUSG00000018752	Tnfsfm13	446.511807107453	-1.68049863834273	0.18545666942574401	-9.061408487202439	1.2877677946174599e-19	3.30765906332421e-18	280	242	223	196	309	764	835	721
ENSMUSG00000018761	Mpdu1	3003.0599412909196	-0.5207760086474079	0.15229261599673302	-3.4195749100440898	0.000627190611787462	0.00251405928709714	2483	2581	2206	2769	3141	3646	3046	4394
ENSMUSG00000018765	Fxr2	5772.29055696164	0.191968519048536	0.116955553431294	1.64138010907972	0.100718536235366	0.208919977384932	6003	5893	6624	6529	5852	5374	4394	6072
ENSMUSG00000018770	Atp5mc3	18036.606211950802	-0.5985792690196291	0.137644060256879	-4.3487475442276695	1.3691721356736098e-05	7.535478000990509e-05	15220	16353	15507	15531	14489	20387	19000	29349
ENSMUSG00000018774	Cd68	2023.64686920062	-1.34656184320227	0.293423388993267	-4.589142834940009	4.450698184054429e-06	2.6541156981852802e-05	895	1136	959	1178	2396	3262	3082	3352
ENSMUSG00000018776	Slc35g3	3.87506005214617	5.06375116415217	1.82473358404511	2.7750632796086	0.00551909680240486	0.0176559752367801	12	0	4	8	8	0	0	0
ENSMUSG00000018796	Acsl1	12744.290956616398	-1.23094938777151	0.25738628080742804	-4.78249805665625	1.7313006166925201e-06	1.09667480229175e-05	11975	5917	6911	6642	12050	18169	15833	25695
ENSMUSG00000018800	Abca5	793.6647138740809	-0.42024843001336104	0.153431268462461	-2.73900121027926	0.00616261465799857	0.0194160388331987	730	562	780	706	827	972	772	1072
ENSMUSG00000018809	Smyd4	465.01165058151605	0.352523948455637	0.145197160350792	2.4278983666343703	0.0151865983482117	0.0428872184476986	516	537	586	444	501	397	393	387
ENSMUSG00000018819	Lsp1	2030.47897622189	-0.8933718604389921	0.20863948948180103	-4.28189247710423	1.85310525379652e-05	9.926529001381191e-05	1509	1299	1381	1308	2376	2575	2593	3366
ENSMUSG00000018820	Zfyve27	2037.06350618822	0.650677580869376	0.14459599026265	4.49996974112117	6.79631361548985e-06	3.93655848278433e-05	1992	2380	2648	2508	2501	1566	1487	1399
ENSMUSG00000018821	Avpi1	4037.06504583715	-0.31165183138823	0.142523758485877	-2.18666582118737	0.0287669284533623	0.0741697468488548	3847	3500	4231	3632	3705	4930	3455	5363
ENSMUSG00000018822	Sfrp5	239.393027475111	-1.60817086440231	0.28904813586671096	-5.56367838035076	2.6414658288478797e-08	2.1689755596087898e-07	87	173	201	98	131	391	390	449
ENSMUSG00000018830	Myh11	2300.83608380959	-0.67890735616743	0.184630885512125	-3.6771061043459397	0.000235894936600335	0.00103078623813468	2204	1298	1749	2066	2301	2646	2982	3335
ENSMUSG00000018841	Rad51d	904.3011441752369	-0.148677404552788	0.140042890019376	-1.06165621497969	0.2883917834573	0.46413461534588896	805	936	1029	860	801	965	925	973
ENSMUSG00000018844	Fndc8	22.803516848249302	-0.47622071154810897	0.49171829629997904	-0.9684827982434571	0.33280330586044704	0.514339469676522	38	14	17	16	17	23	33	26
ENSMUSG00000018845	Unc45b	2331.90268473191	-2.38306115074669	0.22967403168867004	-10.3758406347697	3.19388868457726e-25	1.1945710852560401e-23	756	976	1187	941	744	4042	3431	6756
ENSMUSG00000018846	Pank3	8734.84298547608	0.507184092859174	0.10222539944518902	4.961429308291571	6.997633770891829e-07	4.71815246989364e-06	11474	9630	9375	9859	9851	6390	6788	7413
ENSMUSG00000018848	Rars1	10722.4984288746	0.608545757484917	0.127445287450848	4.7749569219624295	1.7974572656134103e-06	1.1366581421262199e-05	13492	11907	13281	11706	12517	9011	6429	8632
ENSMUSG00000018849	Wwc1	5150.57878990429	1.0021205105345399	0.0979278972823974	10.233248526154801	1.4071827839535297e-24	5.0717275547005495e-23	6132	6370	6855	6595	6408	3215	2783	3441
ENSMUSG00000018858	Mrpl58	1048.95840680887	0.29076825143775004	0.121466878089477	2.3938069044926	0.0166745246682399	0.0464315655920522	1084	1112	1304	1110	1140	850	819	1083
ENSMUSG00000018861	Fdxr	803.5343881691119	0.0108099705882548	0.137049886619732	0.0788761731576533	0.9371311152485708	0.9710665159077201	777	692	954	797	901	723	751	914
ENSMUSG00000018862	Otop3	909.8992833291491	-2.3949380036120003	0.18142112203081398	-13.2009877174347	8.65921512266224e-40	6.631974782240789e-38	406	349	361	268	408	2125	1682	1650
ENSMUSG00000018865	Sult4a1	95.62687616353429	-3.2281316934494306	0.29143395934378696	-11.0767176917821	1.6272928673548798e-28	7.33130245146953e-27	24	18	32	28	16	231	177	238
ENSMUSG00000018868	Pnpla5	1107.64585053509	-0.597867928329845	0.18241385987950304	-3.2775356473723	0.00104717507073463	0.00400235371540051	1057	688	999	862	1154	1383	1511	1266
ENSMUSG00000018882	Mrpl45	2220.75017993032	-0.216704499433255	0.14027446039147598	-1.5448606883140301	0.122379964030791	0.24337460335661298	2231	2293	2331	1958	1867	2158	2167	2959
ENSMUSG00000018893	Mb	8116.07016677197	-1.93832744540282	0.31469470765369895	-6.15939003186486	7.30256692393251e-10	7.21246198035175e-09	4012	3270	5928	4835	2032	10929	12540	22091
ENSMUSG00000018899	Irf1	1497.0707100541101	-1.13236814825278	0.177890667332603	-6.365528699353209	1.94618178322617e-10	2.0734865606367004e-09	1192	1024	923	1101	1041	1608	2387	2792
ENSMUSG00000018900	Slc22a5	1181.32953294595	0.671157452684393	0.19763946444004202	3.39586759449049	0.00068411444079303	0.0027234462540205897	1754	1129	1406	1126	1621	662	980	923
ENSMUSG00000018906	P4ha2	1288.9586346335	-0.321971824949717	0.18035549399623105	-1.7852066372674298	0.0742278057839957	0.163650822840358	1162	950	1248	1068	1609	1240	1383	1786
ENSMUSG00000018907	Alox12e	1516.82333234102	0.733390706799632	0.28197332105183004	2.6009223286228	0.009297350147102491	0.0279293459268325	2091	1439	1589	1707	2307	736	1611	802
ENSMUSG00000018909	Arrb1	1118.12755774901	-0.7340582713992659	0.8335033889194492	-0.8806902061320899	0.378485519162668	0.5610457060972779	1031	1917	287	380	918	3071	504	798
ENSMUSG00000018916	Csf2	4.57752806794252	-1.32686597583129	1.5449072187971202	-0.8588645063516541	0.3904152736223621	0.572972925084922	11	4	0	0	0	8	5	9
ENSMUSG00000018919	Tm4sf5	5.085462252504031	-3.9278581795336605	1.5106483268561899	-2.60011420904819	0.00931927391207089	0.0279877204850617	0	4	0	0	0	19	8	9
ENSMUSG00000018920	Cxcl16	1720.7008171610198	-1.75339115643911	0.252405781370654	-6.9467155107049	3.73888596171258e-12	4.91406856566896e-11	1380	631	676	806	1182	2712	2900	3562
ENSMUSG00000018921	Pelp1	2578.59358383513	0.720386252676986	0.137388668814486	5.24341824470047	1.57628670832512e-07	1.16668758585215e-06	2764	3040	3543	3051	3038	1724	1529	2246
ENSMUSG00000018923	Med11	969.084744070186	0.38068395478258094	0.20076378923492302	1.89617837077743	0.057936462237304996	0.133716926301962	1021	1078	1137	1101	1078	903	918	575
ENSMUSG00000018924	Alox15	47.600297677297796	0.502116435930486	0.534725195644442	0.939017723534316	0.347721644714114	0.529764985090688	39	62	76	19	78	16	49	48
ENSMUSG00000018925	Heatr9	1.90484388586253	-4.81658240222862	2.006026883251	-2.40105575974275	0.0163478452281106	0.0456652881583305	0	0	0	0	0	7	4	4
ENSMUSG00000018930	Ccl4	355.339022182878	-6.34400043469604	1.09975845270749	-5.76853982715732	7.99613172814168e-09	7.02088700121538e-08	20	10	0	24	4	1448	933	315
ENSMUSG00000018931	Natd1	2527.68677287018	-0.0128730420897638	0.141578495563583	-0.0909251227633121	0.927552087795194	0.9661116958215441	2598	2529	2465	2554	2715	2959	1994	2615
ENSMUSG00000018932	Map2k3	4638.35237423373	-0.19475079526173	0.161686037589494	-1.20449977106981	0.228396470492405	0.392291568075754	3928	4274	4506	4714	5038	4930	3746	6449
ENSMUSG00000018965	Ywhah	8023.38994313638	-0.175993122020828	0.114504561914383	-1.53699659715236	0.124294142672974	0.246257176432274	8294	6928	8296	7412	8188	7334	8197	10322
ENSMUSG00000018973	Hoxb1	11.495543283898401	1.2214237364565401	1.14835817231873	1.06362611065002	0.28749810914140994	0.4630682199964579	13	15	23	9	15	0	0	20
ENSMUSG00000018974	Sart3	3316.3318690185997	0.5778717632338249	0.10611895523299901	5.445509352829831	5.1657348779672906e-08	4.09215090861824e-07	3780	3787	4190	3769	3795	2698	2207	2644
ENSMUSG00000018983	E2f2	3287.1439771129103	2.17132790539329	0.14301730160512197	15.1822743194277	4.634303197891249e-52	5.871104641569069e-50	3996	5229	5214	4832	4374	959	962	1153
ENSMUSG00000018986	Slfn3	36.750916378517	-0.9753841771543671	0.48116428615548	-2.02713336217807	0.0426487757998387	0.103777969216461	18	18	15	37	50	43	57	58
ENSMUSG00000018995	Nars2	654.462577241656	-0.346760053486986	0.130725039492757	-2.6525909254454603	0.0079876611088553	0.0244629083640986	552	601	670	583	626	804	655	790
ENSMUSG00000018999	Slc35b4	2067.03031192765	-0.0943514480197125	0.11394624959815301	-0.8280346948886469	0.40765085151938296	0.5896903350511539	2000	1749	2156	2047	2356	2012	2105	2291
ENSMUSG00000019027	Dnah1	98.3751133670317	0.5335865997600999	0.231691710222125	2.30300255131505	0.0212786995464655	0.0573702613022115	113	105	99	104	148	75	72	82
ENSMUSG00000019039	Dalrd3	2625.75222301338	0.28203935881700704	0.12350889010486599	2.28355512366388	0.022397689729003	0.0599888843759438	2696	2852	3041	2992	2769	2017	2493	2364
ENSMUSG00000019054	Fis1	5659.81265171606	-0.203491604945585	0.115904480733892	-1.7556836772582298	0.0791424354255799	0.172132498477257	5192	5251	6174	5241	5492	6008	5191	7246
ENSMUSG00000019055	Plod1	2178.63050308622	-0.7495551550487909	0.21339954656054103	-3.51244961448942	0.000443996181977028	0.00183518058830417	1592	1358	1571	1706	2662	2436	2892	3386
ENSMUSG00000019066	Rab3d	6884.21485841265	-0.9204697642475771	0.11189654058054199	-8.226078835610059	1.93441722343299e-16	3.809931385883611e-15	5609	4666	5369	4779	5958	10234	8862	9936
ENSMUSG00000019080	Mfsd3	476.76912564882895	-0.305663596573252	0.18728356514298897	-1.6320898010451699	0.10266056996537	0.21215174754786398	324	439	508	501	461	487	559	564
ENSMUSG00000019082	Slc25a22	1435.17665206885	0.213868628333132	0.123567959290486	1.73077737595686	0.0834914785258621	0.179907879969501	1561	1444	1689	1427	1613	1077	1335	1481
ENSMUSG00000019087	Atp6ap1	6272.587095685511	0.00944638332795053	0.09438966748399301	0.10007857406164199	0.920281945343211	0.96192869963154	6760	6109	6748	5923	6588	6212	6201	6133
ENSMUSG00000019088	Dnase1l1	1530.4299975894198	-1.19755056996497	0.19172255179798603	-6.24626867697234	4.20373827337992e-10	4.254107389628521e-09	1158	1081	1025	918	1082	1860	1861	3415
ENSMUSG00000019102	Aldh3a1	1284.79908172719	-0.586346215112951	0.229190138228589	-2.55833963731958	0.0105173315866886	0.0311694155561329	1505	725	1136	988	1194	1460	1920	1417
ENSMUSG00000019122	Ccl9	3067.5026642422804	-1.4510959166973898	0.606527821405398	-2.39246389940535	0.0167356743991151	0.0465825961489865	1467	1000	1030	1146	4948	4527	4553	6132
ENSMUSG00000019124	Scrn1	596.470014231456	1.2253341747234099	0.20213350317846104	6.0620043459177495	1.3443558125558099e-09	1.2910643068486201e-08	664	675	1020	814	705	288	372	302
ENSMUSG00000019132	BC005537	17117.1723999094	-0.35433735530646204	0.0971740880839625	-3.6464181171455894	0.000265921161544652	0.0011497661307279	17729	14450	16015	14726	16313	18281	18243	22647
ENSMUSG00000019139	Isyna1	3119.60114546063	1.20289544006078	0.152754032587097	7.8747213391890005	3.41503133299992e-15	5.98767642511782e-14	3354	3937	4279	4552	4067	1685	1394	2071
ENSMUSG00000019143	Hars2	2177.25402411798	0.28891253685906	0.131884605640731	2.19064640225025	0.0284773904834362	0.0735089683570522	2300	2525	2292	2339	2460	2152	1712	1810
ENSMUSG00000019158	Tmem160	894.375411991443	-0.95556940917897	0.164120785493751	-5.82235459271156	5.8024276598441105e-09	5.185256157758861e-08	538	712	621	743	757	1220	1113	1502
ENSMUSG00000019173	Rab5c	8498.67337954231	-0.0984400035984326	0.219936310926052	-0.447584135534266	0.654453354659297	0.7970806172490391	9678	7139	6726	6418	12489	9278	7576	9572
ENSMUSG00000019178	Styxl1	15.3379021595895	-0.19716935905680802	0.555232132178464	-0.35511157879715993	0.7225060026129619	0.842262087936106	14	15	16	17	12	27	12	10
ENSMUSG00000019179	Mdh2	16715.8569514739	-0.23862015013991003	0.14459203240502302	-1.65029944023126	0.0988817067301191	0.205870173921802	14129	15751	17104	17271	15610	17034	15012	23398
ENSMUSG00000019188	H13	6337.3517020911295	-0.319259476055662	0.146066268266433	-2.18571666028542	0.0288363412369345	0.074298942070759	4794	5462	6861	6362	6117	7063	6290	8259
ENSMUSG00000019189	Rnf145	7531.54097703774	0.8350177458803879	0.0980490784494856	8.51632426418556	1.6469726861651098e-17	3.57381407283181e-16	9134	9551	9735	8939	8644	4695	4712	5677
ENSMUSG00000019194	Scn1b	3432.82239928922	-2.3147806029938303	0.23352033476935397	-9.912544041529038	3.6717546025542704e-23	1.20364259096767e-21	1782	1314	1254	1096	1609	5361	5027	10370
ENSMUSG00000019210	Atp6v1e1	9248.92197883011	-0.467230870111361	0.0961830587502296	-4.857725218790111	1.18742038693976e-06	7.7578285419703e-06	8507	7705	8435	7789	8900	11564	9618	12163
ENSMUSG00000019214	Chtf18	732.282870368575	1.4047934877259298	0.18660089869784002	7.5283318436783	5.139264647283091e-14	8.153864376120179e-13	812	1178	994	1027	848	301	367	408
ENSMUSG00000019232	Etnppl	21.219851964618602	1.8796652664348301	0.916471584531064	2.0509804102618303	0.0402688545140627	0.0987482332378643	1	12	44	33	60	8	4	12
ENSMUSG00000019235	Rps6kl1	105.53359824878001	-0.38088310709275797	0.236947230421394	-1.60745962894516	0.10795357859138001	0.220582017819642	111	109	92	99	72	108	122	138
ENSMUSG00000019254	Ppp1r12c	4163.3339854807	-0.288445213823112	0.153213227276886	-1.8826391098846498	0.0597492924195708	0.137093443538307	4181	3907	4408	4140	2968	4635	4345	5004
ENSMUSG00000019256	Ahr	2275.3383811567	-0.84755786009092	0.20679574063517897	-4.09852667897135	4.1578831892580105e-05	0.000209347834446146	2526	1375	1618	1479	1977	3035	3417	2872
ENSMUSG00000019261	Map1s	606.034098667318	-0.38448670773526294	0.22076836823819102	-1.74158422605377	0.0815812234824817	0.17653667566532802	424	502	521	538	795	557	749	812
ENSMUSG00000019278	Dpep1	2130.11676584507	-0.6819839648685201	0.27289779405500897	-2.49904535589998	0.0124528371913867	0.0361298459330641	1712	1283	1430	1739	2736	2194	3708	2308
ENSMUSG00000019295	Tmem129	1287.05796359873	0.119882134079521	0.0983933679713237	1.2183964890241399	0.223073338673582	0.385600666279718	1317	1360	1423	1369	1300	1188	1163	1283
ENSMUSG00000019297	Nop9	2138.92067115172	0.521986048053289	0.147893749614922	3.52946658944281	0.000416398277917891	0.00173108847336335	2296	2541	2582	2608	2279	1630	1316	2095
ENSMUSG00000019301	Hsd17b1	22.623524580591003	1.77169190273567	0.588209595204824	3.0120078237056602	0.00259525908596497	0.00905264837366045	30	36	53	24	14	11	5	11
ENSMUSG00000019302	Atp6v0a1	4008.01483023709	0.401810369042145	0.11186475468531198	3.5919300066627997	0.000328238019119276	0.00139257552098875	3963	4424	4708	4569	4843	3405	2966	3575
ENSMUSG00000019303	Psmc3ip	484.67872176587196	0.7690586549472329	0.16356859967392598	4.7017499476082305	2.5794126278182203e-06	1.59366562772782e-05	557	675	533	541	618	278	335	392
ENSMUSG00000019312	Grb7	2774.61982471784	-0.48898616655309995	0.126772718723915	-3.8571876621027004	0.000114699102171391	0.000532696395269253	2468	2323	2430	2369	2722	3778	3126	3122
ENSMUSG00000019320	Noxo1	133.673722749202	-4.1723882751855703e-05	0.223435533827068	-0.000186737901698969	0.999851004712184	0.999924061532157	160	112	136	123	153	115	157	124
ENSMUSG00000019326	Aoc3	3029.7491191654804	-0.0581279529060438	0.206796053607006	-0.281088308466998	0.778642668306549	0.8780434074471191	3664	2168	2583	3071	3802	2380	3403	3476
ENSMUSG00000019338	Zfp687	1410.59485314379	0.552242018354038	0.123137329030713	4.48476528361517	7.299424034034649e-06	4.20412391938017e-05	1669	1655	1422	1654	1773	1023	1121	1101
ENSMUSG00000019359	Gdpd2	1447.29487491855	-0.43025000887747206	0.18643875968185603	-2.3077283372387902	0.0210142509458802	0.0568118124849754	1591	1130	1203	1074	1559	1711	1909	1477
ENSMUSG00000019362	D8Ertd738e	5712.946465011811	-0.11948336644380901	0.141900382383419	-0.842022864469537	0.399775155295085	0.5823638841724721	5011	5808	6250	5724	5429	6171	4733	7085
ENSMUSG00000019368	Sec14l4	1020.29069398202	-0.296891794409872	0.155672141075064	-1.90716073126221	0.0564997768464478	0.130858142951783	989	813	1001	844	1163	1277	1067	1080
ENSMUSG00000019370	Calm3	9284.99344154175	-0.031972228771887004	0.146360431342269	-0.21844858257570102	0.82707961599126	0.908985773835964	8198	8869	9460	9948	10527	7604	8870	11733
ENSMUSG00000019373	Cops3	3979.2555420688395	-0.0149837499623144	0.11050156213653099	-0.135597630228984	0.8921393789533791	0.947381512930923	4029	3825	4330	4294	3751	4011	3453	4492
ENSMUSG00000019428	Fkbp8	11394.1882096203	-0.0425748462217192	0.119527178145765	-0.35619385383463703	0.721695394438891	0.841798937288297	9886	11150	12286	12308	11854	11758	10277	12558
ENSMUSG00000019429	Ffar3	2.92809713516566	1.08332853586734	2.04397817188102	0.5300098360983859	0.5961051110919	0.753918893295943	3	0	7	0	9	5	0	0
ENSMUSG00000019432	Ddx39b	13980.174263378001	0.726722152899905	0.10303318043210302	7.05328273719359	1.7474526713691298e-12	2.37545008360098e-11	15388	16533	18163	17428	16238	9488	9052	11057
ENSMUSG00000019433	Gipc1	6886.32945418455	0.0775166996252667	0.16519715718942599	0.469237491395695	0.6388998899102211	0.7858532745095071	5664	6758	8318	7285	7835	7561	5551	6685
ENSMUSG00000019437	Tlcd1	2983.91827699732	0.29248957919762003	0.133162853707496	2.19648025747554	0.0280575867309767	0.0725921393663865	3093	3521	3420	3402	2893	2800	2365	2611
ENSMUSG00000019461	Plscr3	4457.62887349971	0.671209424760296	0.103823228713425	6.46492536475608	1.01348818885547e-10	1.1190543406369699e-09	5405	5050	5802	4917	5291	2883	3029	3811
ENSMUSG00000019464	Ptger1	150.115547820592	0.0117059746240179	0.9896249545137671	0.0118286979028024	0.99056228465399	0.996238351107375	33	230	154	35	317	64	320	46
ENSMUSG00000019467	Arhgef25	1139.3908654115198	0.473653115165803	0.162172594511431	2.92067298172514	0.00349276237143257	0.011803309181198	1274	1137	1280	1368	1446	692	884	1173
ENSMUSG00000019470	Xab2	3886.00340700146	0.673937432505046	0.11741427926250901	5.7398251451026	9.477435479963809e-09	8.235691032472941e-08	4108	4736	4844	4454	4914	3000	2565	2855
ENSMUSG00000019471	Cdc37	12592.4170620774	0.4855639113518979	0.14281417811789002	3.39996993121422	0.0006739326378102019	0.00268640359138467	11800	13646	16190	15635	14686	10331	8514	11222
ENSMUSG00000019478	Rab4a	395.20932526534597	-0.0911652219980216	0.19325791189392605	-0.47172827805393897	0.6371207501597111	0.78467225795439	324	388	521	396	339	403	366	457
ENSMUSG00000019487	Trip10	2521.88077825719	-1.11086630272994	0.135370446583239	-8.20612128251253	2.28448653137404e-16	4.4551453484244096e-15	1747	1696	1939	1728	1868	3363	3155	4878
ENSMUSG00000019494	Cops6	6088.66176471158	0.27558930841128804	0.106079384377019	2.59795350463017	0.00937811914574437	0.0281468860965835	6345	6396	6837	7042	6618	5147	4643	6299
ENSMUSG00000019505	Ubb	41463.050783631	-0.150923989032132	0.109493692170245	-1.3783806723538798	0.16808578754811	0.31090196797759195	36071	38757	40585	43135	44669	44331	40254	47095
ENSMUSG00000019518	Ap4m1	3120.83912880289	0.694529368177229	0.12778972033481198	5.43493926082275	5.48151013853634e-08	4.3240030467822105e-07	3314	4034	3721	3858	3636	2307	2196	2177
ENSMUSG00000019528	Gyg1	3582.89080184544	-1.9490983228039802	0.167315273788362	-11.6492551975225	2.31473011348076e-31	1.2019120199412597e-29	2085	1755	1898	1330	1771	6454	5335	8216
ENSMUSG00000019539	Rcn3	2179.67939585329	0.23719287181591	0.24171822147344801	0.981278409091575	0.32645546696957106	0.5071791425663901	1504	2239	2259	2280	3527	1630	1882	2353
ENSMUSG00000019558	Slc6a8	6942.463906153411	-0.8876061369465171	0.193272138785992	-4.59251986614249	4.37925807369111e-06	2.6141651007374103e-05	4677	4807	4890	4702	7865	8369	9683	11007
ENSMUSG00000019564	Arid3a	2471.9986757312	2.4222170904766096	0.10878647147051401	22.2657933264536	7.930642617361828e-110	3.340684069530959e-107	3372	3514	3945	3798	3521	652	613	712
ENSMUSG00000019577	Pdk4	3162.72120890302	-1.4547013336643502	0.39798225800136605	-3.6551914172499402	0.000256990157973259	0.00111472664867304	3994	789	2153	1289	1642	4685	6448	4331
ENSMUSG00000019578	Ubxn6	3504.33067012028	-0.535304976769402	0.14693345784979	-3.64317960390371	0.000269290796027262	0.00116358899029654	2467	3164	3498	3046	3121	4590	3744	4615
ENSMUSG00000019579	Mydgf	2752.33792645514	-0.27166710335794103	0.12175773023308302	-2.2312103127898704	0.0256672011782089	0.0673854014104443	2315	2565	2863	2491	2806	3013	2634	3568
ENSMUSG00000019590	Cyb561	2233.4005480574	-0.556025876459598	0.112301228146797	-4.9512003175315	7.375713345959579e-07	4.95819198175727e-06	1855	1870	2211	1832	1928	2906	2472	2934
ENSMUSG00000019647	Sema6a	1232.20816827446	1.84705068716126	0.187031103161272	9.87563381673793	5.309621925098739e-23	1.71881795632951e-21	1796	1337	1860	1985	1657	398	561	431
ENSMUSG00000019659	Ccdc12	2419.67441574103	-0.167823543166365	0.16403018651799803	-1.02312596680459	0.306248290941827	0.485202687186113	2537	2642	2131	2587	1878	2298	2649	2788
ENSMUSG00000019689	Fmc1	827.8694611732609	-0.29938195040690996	0.18317281696716603	-1.63442346612257	0.102169964282404	0.211345259735605	648	827	654	957	793	844	842	1119
ENSMUSG00000019699	Akt3	765.973439023584	-0.6505061893640389	0.15829226042256697	-4.1095261867351605	3.9647175566376095e-05	0.000200731696125497	811	567	572	623	654	903	1056	982
ENSMUSG00000019710	Mrpl24	4987.584913563011	-0.0370032609439969	0.0962509549514948	-0.38444565004725895	0.7006481713732851	0.828926510571139	5077	5355	5153	4832	4778	4902	4850	5332
ENSMUSG00000019715	Gle1	3058.47306606011	0.34201681593061894	0.09718964932205802	3.5190662618534203	0.00043306852939226803	0.0017942965855109899	3140	3338	3591	3482	3397	2451	2465	2898
ENSMUSG00000019718	L3hypdh	453.050686919636	-0.22944768225684098	0.158983040999277	-1.44322111852096	0.148958192282168	0.28330979310800897	457	349	397	445	529	460	498	527
ENSMUSG00000019726	Lyst	3313.43341525588	0.529799921162451	0.109872641791642	4.82194577761353	1.42164594638883e-06	9.153237819517999e-06	3765	3746	4054	3616	3943	2807	2395	2498
ENSMUSG00000019731	Slc35e1	4140.76877515013	-0.23302908386557697	0.11788799770657199	-1.976698971897	0.0480756670991209	0.11439781849832499	3919	3819	4278	3870	3954	4555	3687	5425
ENSMUSG00000019732	Calr3	81.2543673618982	-0.8855553774004791	0.31059321393659195	-2.85117426158985	0.00435580904039548	0.0143388110630348	95	65	60	51	44	92	125	122
ENSMUSG00000019734	Tmc4	340.670785426215	0.36751504737840707	0.224786548074578	1.63495124831258	0.102059267921186	0.211155161448678	395	302	307	363	538	276	314	264
ENSMUSG00000019737	Syne4	79.7809629469407	0.610811057841553	0.295938298462538	2.06398111030186	0.0390195074294154	0.0962041542920595	68	92	81	94	133	50	61	68
ENSMUSG00000019738	Polr2i	1051.88751036808	-0.225687932060225	0.128821337191727	-1.75194526760989	0.0797832196818401	0.17327702983936402	973	1036	1012	1046	978	1103	960	1400
ENSMUSG00000019761	Krt10	298811.374242856	-1.33765577233153	0.261462590712359	-5.116050325543941	3.1199984815986097e-07	2.21116359266859e-06	278084	156277	184238	121508	235267	599568	426801	392079
ENSMUSG00000019762	Iyd	5.12382930946958	2.39535834798963	1.95750991753476	1.22367622586878	0.221074391595638	0.3828358644594771	26	6	0	0	6	0	4	0
ENSMUSG00000019763	Rmnd1	1030.5587542307	-0.294653676557969	0.12588337753721698	-2.34068772480192	0.0192482590518988	0.0525901639200534	949	994	1000	1050	849	1085	1124	1262
ENSMUSG00000019767	Ccdc170	37.817486756776496	-0.169340474693852	0.4805079759492721	-0.352419695759077	0.724523533202264	0.843579399004357	52	22	27	44	40	20	63	37
ENSMUSG00000019768	Esr1	791.453876109006	-0.970743165285409	0.720621208159492	-1.3470921398008	0.17795055933917198	0.324623975034069	651	623	174	619	904	1344	1690	254
ENSMUSG00000019773	Fbxo5	1078.82215552795	0.927952840453521	0.14809822145997598	6.265793277634339	3.70932155854408e-10	3.77873117295578e-09	1404	1480	1405	1239	1163	751	629	668
[truncated: 31,700 more rows]
